# Supplementary material for: The diet rapidly and differentially affects the gut microbiota and host lipid mediators in a healthy population
Source: Microbiome. 2023 Feb 11;11:26. doi: 10.1186/s40168-023-01469-2 (PMC9921707; doi:10.1186/s40168-023-01469-2)
Supplement: Supplementary file 8 — Additional file 7: Supplementary Table S1. Results of statistical analysis for metataxonomic data at all taxonomical ranks. Results for the ANOVA and post-hoc tests before and after FDR correction are shown for phylum, class, order, family, genera, species and amplicon sequence variants (ASV). Mean values of each variables for all four visits are also shown. [file 40168_2023_1469_MOESM7_ESM.xlsx]

## Sheet: Phylum
	Diet	Phase	Diet:Phase	FDR Diet	FDR Phase	FDR Diet:Phase	p.V1:V2	p.V2:V3	p.V3:V4	p.V2:V4	Mean V1	Mean V2	Mean V3	Mean V4
Actinobacteria	0.037006748269538	0.719985702509156	0.0215892681920124	0.279453057257419	0.834528882453794	0.275263169448158	0.881436683868243	0.0890803336388464	0.00295092537384756	0.175448050506782	0.0399857525828659	0.0425277947340676	0.0359368622977434	0.0252426598311367
Actinobacteriota	0.305501010632321	0.30550101063232	0.305501010632321	0.599352678171373	0.599352678171373	0.599352678171373	NA	NA	NA	NA	0	0	0.0000112014696328158	0
Bacteroidetes	0.0000145155524476169	0.950135018824506	0.639048774334208	0.00074029317482846	0.987435970677205	0.794914329049869	0.00820531741757602	0.00369137489013527	0.00121227335039076	0.708336135649067	0.108785745185812	0.163604313494321	0.103570786117994	0.162196576370809
Bacteroidota	0.305501010676211	0.305501010676211	0.305501010676211	0.599352678171373	0.599352678171373	0.599352678171373	0.152500730325537	0.152500730325538	0.999999999999998	0.152500730325537	0	0.0000207366164581341	0	0
Cyanobacteria	0.0101423391720073	0.131026110695187	0.547097148601825	0.172419765924124	0.599352678171373	0.72470736845	0.169010335694389	0.00541939005161085	0.0285553853252178	0.523306199886572	0.0000266730817114756	0.00020999533147266	0.0000235172995868794	0.000154485140133945
Elusimicrobia	0.305501010761032	0.305501010761033	0.305501010761032	0.599352678171373	0.599352678171373	0.599352678171373	1	0.999999999999998	0.152500730396255	0.152500730396255	0	0	0	0.000011945975520307
Epsilonbacteraeota	0.282489730677355	0.305207651259668	0.980288879365637	0.599352678171373	0.599352678171373	0.987435970677205	NA	NA	NA	NA	0	0.00000525567547255092	0.00000363661489339263	0.0000501671314645616
Euryarchaeota	0.548318680604047	0.0324759686207997	0.880709102861188	0.72470736845	0.279453057257419	0.95566306906214	0.597669063443393	0.281083505051119	0.751326975194282	0.164871844859503	0.000514043215880653	0.000632383870567897	0.000637518177506986	0.000571680504642177
Firmicutes	0.0000879638785452225	0.763518742509957	0.693407799181567	0.00224307890290317	0.846509910174083	0.834528882453794	0.00338668832242073	0.0129953486424346	0.0153958063010911	0.947578599087464	0.837360925486534	0.780091100261762	0.842657376503001	0.799361355534953
Fusobacteria	0.515704644298955	0.0406149592152832	0.515704644298955	0.72470736845	0.279453057257419	0.72470736845	1	0.32704624219201	0.361665660544351	0.0612635703472846	0	0	0.0000400052486886279	0.0000118681734127283
Lentisphaerae	0.980300898038794	0.317304359031903	0.293995875751545	0.987435970677205	0.599352678171373	0.599352678171373	NA	NA	NA	NA	0.00000602036086042997	0	0.00000563594606399617	0.00000907110999252644
no_match	0.551518935819721	0.510430010152728	0.471001215293167	0.72470736845	0.72470736845	0.72470736845	0.929657908311023	0.378905220607678	0.355692044139366	0.964793838125419	0.00000602036086042997	0.0000106726091754556	0.000014508511469914	0.00000643892199567948
Patescibacteria	0.554187987638235	0.535479873799464	0.573210375495845	0.72470736845	0.72470736845	0.730843228757202	NA	NA	NA	NA	0.00000377494531047981	0.00000251108959944354	0.00000214109609132203	0
Proteobacteria	0.0686462226278991	0.357008249971984	0.756107000655099	0.388995261558095	0.627842094778316	0.846509910174083	0.289873437236003	0.0572382389928654	0.137036613291363	0.667523278153848	0.00772397998760403	0.00713789052341557	0.00662996194717507	0.00633663596705583
Synergistetes	0.329479280136121	0.283414899504923	0.305872387406727	0.600122974533649	0.599352678171373	0.599352678171373	0.162656742866663	0.152810477550804	0.972611045223872	0.143435403926632	0.00000711824834144814	0	0.0000117057639181533	0.0000160973049891987
Tenericutes	0.705478262241362	0.0438357736874383	0.987435970677205	0.834528882453794	0.279453057257419	0.987435970677205	0.781680843401504	0.25143489179794	0.798745074367516	0.162485998028647	0.00146480617742312	0.00147015034620988	0.0050538282331378	0.00365926176163341
Verrucomicrobia	0.47458583367999	0.196989393927045	0.250029464546213	0.72470736845	0.599352678171373	0.599352678171373	0.75932976723144	0.685686708416703	0.192188701585569	0.0895554343797018	0.004115140366796	0.00428719544747797	0.00540131477309742	0.00237175627226143

## Sheet: Class
	Diet	Phase	Diet:Phase	FDR Diet	FDR Phase	FDR Diet:Phase	p.V1:V2	p.V2:V3	p.V3:V4	p.V2:V4	Mean V1	Mean V2	Mean V3	Mean V4
Actinobacteria	0.528452071207541	0.248541611055804	0.203577257162041	0.746457289471909	0.615943755767812	0.615943755767812	0.18376013495863	0.211950793976306	0.651971978776038	0.0915129235758596	0.0312034450700358	0.0339338512738566	0.0197002138655625	0.0160943429384158
Alphaproteobacteria	0.00209957789395783	0.91032078218498	0.499165352927997	0.0461907136670723	0.999999999999998	0.746457289471909	0.0948723782962957	0.0278248455048276	0.0102010382851794	0.691880724836108	0.000180301024650728	0.000627702243540547	0.0000853019173105066	0.000410574405335411
Bacilli	0.0958104202604432	0.972126918434367	0.0204633420458538	0.451677695513518	0.999999999999998	0.150064508336261	0.646325908500325	0.253487751801772	0.00656021703447252	0.101407933414776	0.0243171552541937	0.0184732585404851	0.0371716363781039	0.012666654656054
Bacteroidia	0.0000145155524476169	0.950135018824506	0.639048774334208	0.000479013230771357	0.999999999999998	0.827004296197211	0.00820531741757602	0.00369137489013527	0.00121227335039076	0.708336135649067	0.108785745185812	0.163625050110779	0.103570786117994	0.162196576370809
Campylobacteria	0.282489730677355	0.305207651259668	0.980288879365637	0.615943755767812	0.615943755767812	0.999999999999998	NA	NA	NA	NA	0	0.00000525567547255092	0.00000363661489339263	0.0000501671314645616
Clostridia	0.00554747798637686	0.949550418746267	0.513238032028034	0.0507293260709198	0.999999999999998	0.746457289471909	0.0184093153262259	0.0600880931000312	0.139174823751817	0.677752270069432	0.755412598733257	0.716225778829285	0.761893604580025	0.739120908439981
Coriobacteriia	0.00000543790277229904	0.00382655724879442	0.00292316917922071	0.000358901582971737	0.0505105556840863	0.0482322914571417	0.270925879260782	0.00000202397234305707	0.00000162400181258349	0.953064840486058	0.00878230751283006	0.00859394346021092	0.0162478499018137	0.00914831689272091
Deltaproteobacteria	0.337207848919946	0.682502173811977	0.270769863152761	0.618214389686568	0.866252759069047	0.615943755767812	0.920580867123257	0.698384503428734	0.150237076384144	0.289810674246832	0.00094500708705147	0.000865110917066479	0.000967394228873159	0.00101632829151041
Elusimicrobia	0.305501010761032	0.305501010761033	0.305501010761032	0.615943755767812	0.615943755767812	0.615943755767812	1	0.999999999999998	0.152500730396255	0.152500730396255	0	0	0	0.000011945975520307
Erysipelotrichia	0.00614900922071755	0.41444916460717	0.815630704263861	0.0507293260709198	0.739287699029006	0.961279044310979	0.0397453461792296	0.0146249834736283	0.0814040382437908	0.461020009491024	0.0226107409420126	0.018202149633217	0.0234503098287986	0.0274917844101302
Fusobacteriia	0.515704644298955	0.0406149592152832	0.515704644298955	0.746457289471909	0.222550851028533	0.746457289471909	1	0.32704624219201	0.361665660544351	0.0612635703472846	0	0	0.0000400052486886279	0.0000118681734127283
Gammaproteobacteria	0.0435635867970818	0.231275262843137	0.737312959305473	0.222550851028533	0.615943755767812	0.901160283595578	0.238750952267468	0.0265828210002002	0.101266481539596	0.544632422738081	0.00659867187590184	0.00564507736280855	0.0055772658009914	0.00490973327021001
Lentisphaeria	0.980300898038794	0.317304359031903	0.293995875751545	0.999999999999998	0.615943755767812	0.615943755767812	NA	NA	NA	NA	0.00000602036086042997	0	0.00000563594606399617	0.00000907110999252644
Melainabacteria	0.00527770325991254	0.166769253341015	0.752500916335377	0.0507293260709198	0.615943755767812	0.903001099602452	0.0853096790767398	0.00452308146206137	0.0320056084625016	0.453377256052827	0.0000154503795316901	0.000204577933842181	0.0000235172995868794	0.000152813240421177
Methanobacteria	0.548318680604047	0.0324759686207997	0.880709102861188	0.746457289471909	0.214341392897278	0.999999999999998	0.597669063443393	0.281083505051119	0.751326975194282	0.164871844859503	0.000514043215880653	0.000632383870567897	0.000637518177506986	0.000571680504642177
Mollicutes	0.705478262241362	0.0438357736874383	0.987435970677205	0.87852010014962	0.222550851028533	0.999999999999998	0.781680843401504	0.25143489179794	0.798745074367516	0.162485998028647	0.00146480617742312	0.00147015034620988	0.0050538282331378	0.00365926176163341
Negativicutes	0.955870701145694	0.155522316938937	0.203113747118775	0.999999999999998	0.615943755767812	0.615943755767812	0.39275991332946	0.300936255071636	0.35145241179547	0.917245365649971	0.0350204305570705	0.0271899132587746	0.0201418257160729	0.0200820080287882
no_match	0.551518935819721	0.510430010152728	0.471001215293167	0.746457289471909	0.746457289471909	0.746457289471909	0.929657908311023	0.378905220607678	0.355692044139366	0.964793838125419	0.00000602036086042997	0.0000106726091754556	0.000014508511469914	0.00000643892199567948
Oxyphotobacteria	0.317155032322112	0.282634842502317	0.999999999999998	0.615943755767812	0.615943755767812	0.999999999999998	NA	NA	NA	NA	0.0000112227021797854	0.000005417397630479	0	0.00000167189971276763
Saccharimonadia	0.554187987638235	0.535479873799464	0.573210375495845	0.746457289471909	0.746457289471909	0.756637695654515	NA	NA	NA	NA	0.00000377494531047981	0.00000251108959944354	0.00000214109609132203	0
Synergistia	0.329479280136121	0.283414899504923	0.305872387406727	0.618214389686568	0.615943755767812	0.615943755767812	0.162656742866663	0.152810477550804	0.972611045223872	0.143435403926632	0.00000711824834144814	0	0.0000117057639181533	0.0000160973049891987
Verrucomicrobiae	0.47458583367999	0.196989393927045	0.250029464546213	0.746457289471909	0.615943755767812	0.615943755767812	0.75932976723144	0.685686708416703	0.192188701585569	0.0895554343797018	0.004115140366796	0.00428719544747797	0.00540131477309742	0.00237175627226143

## Sheet: Order
	Diet	Phase	Diet:Phase	FDR Diet	FDR Phase	FDR Diet:Phase	p.V1:V2	p.V2:V3	p.V3:V4	p.V2:V4	Mean V1	Mean V2	Mean V3	Mean V4
Actinomycetales	0.251694804715457	0.281118483137095	0.312793494627023	0.624205296456203	0.624205296456203	0.624205296456203	0.923225227681169	0.961566934608048	0.132699277444222	0.145209219283059	0.0000250157493288102	0.0000156928013154445	0.0000155674158337634	0
Aeromonadales	0.305501010884553	0.305501010884553	0.305501010884552	0.624205296456203	0.624205296456203	0.624205296456203	NA	NA	NA	NA	0	0	0	0.00000321946099783974
Bacillales	0.0108862991037923	0.323613446598325	0.406707160549094	0.130635589245507	0.626348606319339	0.707316800954945	0.229566288512902	0.0152296123901055	0.0201445878110227	0.911774875823604	0.000112726347183626	0.0000786585897139227	0.00015250642559508	0.0000490971338596346
Bacteroidales	0.00001593451603775	0.975113746707817	0.639834449156501	0.000637380641509999	0.999999999999998	0.808211935776632	0.00851477249618537	0.00361164409074344	0.00127035421628419	0.725374002205352	0.108781320240626	0.1636160944859	0.103545070913043	0.16217269869048
Betaproteobacteriales	0.0000011565203767031	0.630066308102523	0.359322222384113	0.000138782445204371	0.804339967790455	0.648393511286252	0.00704657459408731	0.000364242899044687	0.000131850187891747	0.759445657242421	0.00161260694159701	0.00318139903500064	0.00148670005025263	0.00300078466908845
Bifidobacteriales	0.523019136556838	0.216898634682239	0.20907721283417	0.755710892233957	0.624205296456203	0.624205296456203	0.185353232505158	0.19026922415994	0.663987583491452	0.0832741386584979	0.0311381370935935	0.0338363663925447	0.0195645395666983	0.0159949434612255
Campylobacterales	0.282489730677355	0.305207651259668	0.980288879365637	0.624205296456203	0.624205296456203	0.999999999999998	NA	NA	NA	NA	0	0.00000525567547255092	0.00000363661489339263	0.0000501671314645616
Chloroplast	0.317155032322112	0.282634842502317	0.999999999999998	0.624205296456203	0.624205296456203	0.999999999999998	NA	NA	NA	NA	0.0000112227021797854	0.000005417397630479	0	0.00000167189971276763
Christensenellales	0.305501010676211	0.305501010676211	0.305501010676211	0.624205296456203	0.624205296456203	0.624205296456203	0.152500730325537	0.152500730325538	0.999999999999998	0.152500730325537	0	0.0000129603852863338	0	0
Clostridiales	0.00593141115556298	0.924409343107739	0.506583403022034	0.0819867896095674	0.999999999999998	0.755710892233957	0.0187866117387152	0.0651670743279076	0.145172449423139	0.688712861865345	0.755375994373445	0.71600233932249	0.76133204740934	0.738713538520215
Coriobacteriales	0.00000543790277229904	0.00382655724879442	0.00292316917922071	0.000326274166337943	0.0765311449758884	0.0701560603012971	0.270925879260782	0.00000202397234305707	0.00000162400181258349	0.953064840486058	0.00878230751283006	0.00859394346021092	0.0162478499018137	0.00914831689272091
Desulfovibrionales	0.337207848919946	0.682502173811977	0.270769863152761	0.6322647167249	0.835716947524869	0.624205296456203	0.920580867123257	0.698384503428734	0.150237076384144	0.289810674246832	0.00094500708705147	0.000865110917066479	0.000967394228873159	0.00101632829151041
DTU014	0.0372434917060888	0.544034266298453	0.839728129775308	0.304612194273661	0.755710892233957	0.966550898998858	0.111347457028131	0.0619772128762743	0.188566099383897	0.569442343085495	0.0000246161838102114	0.0000184766488643485	0.0000402335848441281	0.0000190424744868483
Elusimicrobiales	0.305501010761032	0.305501010761033	0.305501010761032	0.624205296456203	0.624205296456203	0.624205296456203	1	0.999999999999998	0.152500730396255	0.152500730396255	0	0	0	0.000011945975520307
Enterobacterales	0.98623684135378	0.147327804897796	0.986236841353779	0.999999999999998	0.624205296456203	0.999999999999998	1	0.303980195318352	0.98061787539059	0.315400524044994	0	0	0.000286437580610576	0.00000789283425363781
Enterobacteriales	0.315972934897238	0.845732036624	0.369185034605309	0.624205296456203	0.966550898998858	0.651503002244663	0.941192125417482	0.569806090979528	0.183993661447123	0.442814258790475	0.00268003114221643	0.00149807910463661	0.00310724544308711	0.00138987398990644
Erysipelotrichales	0.00614900922071755	0.41444916460717	0.815630704263861	0.0819867896095674	0.71048428218372	0.951083585043671	0.0397453461792296	0.0146249834736283	0.0814040382437908	0.461020009491024	0.0226107409420126	0.018202149633217	0.0234503098287986	0.0274917844101302
Flavobacteriales	0.510356590186793	0.0351605827553958	0.449034926904209	0.755710892233957	0.304612194273661	0.755710892233957	0.94456799758632	0.0552462869954369	0.320955408828745	0.343798030630547	0.00000442494518599151	0.00000895562487872591	0.0000257152049501472	0.000023877680329026
Fusobacteriales	0.515704644298955	0.0406149592152832	0.515704644298955	0.755710892233957	0.304612194273661	0.755710892233957	1	0.32704624219201	0.361665660544351	0.0612635703472846	0	0	0.0000400052486886279	0.0000118681734127283
Gastranaerophilales	0.00527770325991254	0.166769253341015	0.752500916335377	0.0819867896095674	0.624205296456203	0.897863294336956	0.0853096790767398	0.00452308146206137	0.0320056084625016	0.453377256052827	0.0000154503795316901	0.000204577933842181	0.0000235172995868794	0.000152813240421177
Izemoplasmatales	0.305501010676211	0.305501010676211	0.305501010676211	0.624205296456203	0.624205296456203	0.624205296456203	0.152500730325537	0.152500730325538	0.999999999999998	0.152500730325537	0	0.0000155524623436006	0	0
Izimaplasmatales	0.584007528733305	0.599773535305112	0.648186012738477	0.761748950521703	0.773901335877563	0.810232515923097	0.948764122853663	0.451295044159198	0.480571045661026	0.96156123439773	0.0000236543974643583	0.000024745531338074	0.0000136908453818967	0.0000216939446628544
Lachnospirales	0.573210375495817	0.554187987638212	0.535479873799437	0.755881813840674	0.755710892233957	0.755710892233957	NA	NA	NA	NA	0	0.000110163274933837	0.000500209547242764	0.0000205213690594583
Lactobacillales	0.0919406224627966	0.990662478284376	0.0192515946694651	0.612937483085311	0.999999999999998	0.210017396394165	0.644740258553966	0.234884703483838	0.00603803662484292	0.104828513814709	0.0242044289070101	0.0183323901013968	0.0370056107755564	0.0126175575221944
Methanobacteriales	0.548318680604047	0.0324759686207997	0.880709102861188	0.755710892233957	0.304612194273661	0.987711143395725	0.597669063443393	0.281083505051119	0.751326975194282	0.164871844859503	0.000514043215880653	0.000632383870567897	0.000637518177506986	0.000571680504642177
Micrococcales	0.216657337889184	0.350581087941618	0.69393647739951	0.624205296456203	0.647226623892217	0.841135124120618	0.253945414282547	0.831623447320498	0.55385098498266	0.703959948761264	0.0000402922271135276	0.0000817920799965059	0.000120106883030469	0.000099399477190299
Mollicutes_RF39	0.816346743829151	0.0598366110251253	0.872747287170882	0.951083585043671	0.422376077824414	0.987711143395725	0.782365335272143	0.248008355817354	0.959522122639788	0.228175220776537	0.00144115177995876	0.00144540481487181	0.00504013738775591	0.00363756781697056
no_match	0.213307876648043	0.245417111196317	0.755701606066938	0.624205296456203	0.624205296456203	0.897863294336956	0.275721026816574	0.953412078184619	0.511775148824375	0.549879096131457	0.0000180085368625858	0.0000147494951683964	0.00001802024064536	0.00000643892199567948
Opitutales	0.0406149592364882	0.515704644343281	0.515704644343282	0.304612194273661	0.755710892233957	0.755710892233957	0.0612635703738538	0.327046242242673	0.327046242242673	0.999999999999999	0.00000583145900103619	0	0.00000375729737599745	0
Oscillospirales	0.535479873799444	0.554187987638216	0.573210375495825	0.755710892233957	0.755710892233957	0.755881813840674	NA	NA	NA	NA	0	0.0000777623117180027	0.0000176023094229963	0.000367806076219522
Pasteurellales	0.147277229095864	0.666239832190497	0.977060558149365	0.624205296456203	0.824214225390306	0.999999999999998	0.319210725476715	0.188638631203722	0.300176890906154	0.776890230465192	0.00230390471010596	0.000872627712991673	0.000687676432390549	0.00048700124140595
Pseudomonadales	0.362019710468157	0.991919133994231	0.95961224186497	0.648393511286252	0.999999999999998	0.999999999999998	0.498898377991881	0.517079564433134	0.544997133611356	0.965868431151596	0.00000212908198243082	0.0000929715101796218	0.00000920629465052905	0.0000209610745576903
RF39	0.305501010676211	0.305501010676211	0.305501010676211	0.624205296456203	0.624205296456203	0.624205296456203	0.152500730325537	0.152500730325538	0.999999999999998	0.152500730325537	0	0.0000466573870308017	0	0
Rhodospirillales	0.00209957789395783	0.91032078218498	0.499165352927997	0.0629873368187349	0.999999999999998	0.755710892233957	0.0948723782962957	0.0278248455048276	0.0102010382851794	0.691880724836108	0.000180301024650728	0.000627702243540547	0.0000853019173105066	0.000410574405335411
Saccharimonadales	0.554187987638235	0.535479873799464	0.573210375495845	0.755710892233957	0.755710892233957	0.755881813840674	NA	NA	NA	NA	0.00000377494531047981	0.00000251108959944354	0.00000214109609132203	0
Selenomonadales	0.955870701145694	0.155522316938937	0.203113747118775	0.999999999999998	0.624205296456203	0.624205296456203	0.39275991332946	0.300936255071636	0.35145241179547	0.917245365649971	0.0350204305570705	0.0271899132587746	0.0201418257160729	0.0200820080287882
Staphylococcales	0.305501010576125	0.305501010576112	0.305501010576123	0.624205296456203	0.624205296456203	0.624205296456203	0.999999999999998	0.152500730242087	0.152500730242092	0.999999999999986	0	0	0.0000135191769525071	0
Synergistales	0.329479280136121	0.283414899504923	0.305872387406727	0.627579581211659	0.624205296456203	0.624205296456203	0.162656742866663	0.152810477550804	0.972611045223872	0.143435403926632	0.00000711824834144814	0	0.0000117057639181533	0.0000160973049891987
Verrucomicrobiales	0.47458583367999	0.196989393927045	0.250029464546213	0.755710892233957	0.624205296456203	0.624205296456203	0.75932976723144	0.685686708416703	0.192188701585569	0.0895554343797018	0.00410930890779496	0.00428719544747797	0.00539755747572142	0.00237175627226143
Victivallales	0.980300898038794	0.317304359031903	0.293995875751545	0.999999999999998	0.624205296456203	0.624205296456203	NA	NA	NA	NA	0.00000602036086042997	0	0.00000563594606399617	0.00000907110999252644

## Sheet: Family
	Diet	Phase	Diet:Phase	FDR Diet	FDR Phase	FDR Diet:Phase	p.V1:V2	p.V2:V3	p.V3:V4	p.V2:V4	Mean V1	Mean V2	Mean V3	Mean V4
Acidaminococcaceae	0.0983249585544647	0.26199075648062	0.10239538580967	0.521285600485593	0.568087288326444	0.521285600485593	0.988943885469364	0.0544025908050114	0.0235402066904511	0.718778163185566	0.00453189721822782	0.00394749178398805	0.00282953738825161	0.00433806867012735
Actinomycetaceae	0.251694804715457	0.281118483137095	0.312793494627023	0.568087288326444	0.568087288326444	0.57118812062326	0.923225227681169	0.961566934608048	0.132699277444222	0.145209219283059	0.0000250157493288102	0.0000156928013154445	0.0000155674158337634	0
Akkermansiaceae	0.47458583367999	0.196989393927045	0.250029464546213	0.70557893856848	0.568087288326444	0.568087288326444	0.75932976723144	0.685686708416703	0.192188701585569	0.0895554343797018	0.00410930890779496	0.00428719544747797	0.00539755747572142	0.00237175627226143
Arcobacteraceae	0.305501010666899	0.305501010666899	0.305501010666898	0.568087288326444	0.568087288326444	0.568087288326444	NA	NA	NA	NA	0	0.00000175189182418364	0	0
Atopobiaceae	0.151954025072944	0.59762191784657	0.59762191784657	0.55496252635336	0.760609713622908	0.760609713622908	0.524726206601864	0.170793556877337	0.170793556877338	1	0.000348730674594467	0.000442436058050896	0.000600847898782224	0.000471180752842644
Bacteroidaceae	0.00000885226760330155	0.82519065402402	0.221971506505321	0.00074359047867733	0.956082964662313	0.568087288326444	0.0262765623804775	0.00408938483540089	0.000173066076575079	0.311930663069918	0.0728706701763552	0.115456790781317	0.0668691224397997	0.118768163037366
Barnesiellaceae	0.933784109327256	0.758528446875666	0.203658399500754	0.99785876952713	0.897413937148676	0.568087288326444	0.342096181840907	0.87449740327992	0.404175034233445	0.498178557408	0.00331167406807119	0.0043312402908586	0.00391326096687074	0.00333014808241333
Bifidobacteriaceae	0.523019136556838	0.216898634682239	0.20907721283417	0.732226791179573	0.568087288326444	0.568087288326444	0.185353232505158	0.19026922415994	0.663987583491452	0.0832741386584979	0.0311381370935935	0.0338363663925447	0.0195645395666983	0.0159949434612255
Burkholderiaceae	0.00000153538658398851	0.574867887966167	0.387194735777776	0.00025794494611007	0.748665156421055	0.62546841933333	0.00710702546243125	0.000345619823564292	0.000170423761358451	0.830626405647093	0.00161260694159701	0.00318139903500064	0.00148670005025263	0.00299491760502598
Butyricicoccaceae	0.305501010676211	0.305501010676211	0.305501010676211	0.568087288326444	0.568087288326444	0.568087288326444	0.152500730325537	0.152500730325538	0.999999999999998	0.152500730325537	0	0.0000738741961321026	0	0
Campylobacteraceae	0.293548715040495	0.282337538816838	0.960577332765416	0.568087288326444	0.568087288326444	0.99785876952713	NA	NA	NA	NA	0	0.00000350378364836728	0.00000363661489339263	0.0000501671314645616
Carnobacteriaceae	0.0266057269576987	0.113709972407764	0.692522719273754	0.278220826581973	0.535207886415267	0.832723772879412	0.20261472319593	0.00933209716281169	0.0696136700995111	0.404887691026035	0.000085998341587254	0.0000479698179681359	0.000161914728010508	0.0000545248605354703
Christensenellaceae	0.910260634275368	0.259701063738283	0.638623566119604	0.99785876952713	0.568087288326444	0.806682399308973	0.801612588555681	0.475984139039735	0.681973676893128	0.263369466890093	0.0157272252401642	0.0146684617697259	0.0141830799175076	0.0116251415318427
Clostridiaceae_1	0.499551515459232	0.647850783777939	0.963041687921209	0.732226791179573	0.812230833393237	0.99785876952713	0.658158052140433	0.8777620051273	0.611782833645579	0.723285856305184	0.00282110878558427	0.00174395199967792	0.00361447881167507	0.00188589078638233
Clostridiales_vadinBB60_group	0.393512040118773	0.545150512544853	0.962878451097085	0.629619264190036	0.733099070261603	0.99785876952713	0.570509542494444	0.861262099782431	0.527026867420869	0.646650903268991	0.000111851279522413	0.000138828927952801	0.000154248658761093	0.000081542424935089
Coriobacteriaceae	0.00435089403520999	0.0461597878898586	0.0243722124183822	0.0812166886572531	0.287216457981342	0.27296877908588	0.672725104682194	0.00111029206153423	0.0006296079884891	0.856254608165709	0.00562896568401631	0.00584638058469665	0.00983029219800326	0.00574160191110329
Coriobacteriales_Incertae_Sedis	0.146419650614419	0.00117827708791643	0.273982895504925	0.550023804951682	0.03299175846166	0.568087288326444	0.800827166699488	0.00153098002897956	0.0768153918679113	0.133666631928946	0.00121630375338778	0.000964587011181936	0.00264721472334249	0.00167513765896035
Defluviitaleaceae	0.376887131280859	0.106405197727135	0.913129404082276	0.614728524807615	0.52576685935761	0.99785876952713	0.585934790911518	0.607170151642666	0.485410777587546	0.227687147291434	0.00014590522328313	0.000173578529676147	0.000187920640042615	0.000206964188727455
Desulfovibrionaceae	0.337207848919946	0.682502173811977	0.270769863152761	0.596325459142642	0.830872211597189	0.568087288326444	0.920580867123257	0.698384503428734	0.150237076384144	0.289810674246832	0.00094500708705147	0.000865110917066479	0.000967394228873159	0.00101632829151041
Eggerthellaceae	0.000954908021254567	0.0149269135137022	0.00332011783514226	0.0320849095141535	0.192901651561689	0.0697224745379875	0.796102220195266	0.000145674842813248	0.0000432265805263565	0.723708721579777	0.00156936335926201	0.00130502559279027	0.00314138040183447	0.00123045779684738
Elusimicrobiaceae	0.305501010761032	0.305501010761033	0.305501010761032	0.568087288326444	0.568087288326444	0.568087288326444	1	0.999999999999998	0.152500730396255	0.152500730396255	0	0	0	0.000011945975520307
Enterobacteriaceae	0.406346863577684	1	0.450336536747192	0.638002552159355	1	0.675504805120789	0.957609456467914	0.559313561629205	0.266796354316193	0.595477911461896	0.00268003114221643	0.00149807910463661	0.00339368302369769	0.00139776682416008
Enterococcaceae	0.137097728181744	0.137097728181745	0.137097728181744	0.550023804951682	0.550023804951682	0.550023804951682	NA	NA	NA	NA	0.00000756496672290314	0	0	0
Erysipelotrichaceae	0.00614900922071755	0.41444916460717	0.815630704263861	0.103303354908055	0.638784033522978	0.953129280622429	0.0397453461792296	0.0146249834736283	0.0814040382437908	0.461020009491024	0.0226107409420126	0.018202149633217	0.0234503098287986	0.0274917844101302
Eubacteriaceae	0.971803629099272	0.971803629099272	0.88756574371726	0.99785876952713	0.99785876952713	0.994073632963332	NA	NA	NA	NA	0.0000105705329115997	0.00000573851857051404	0.00000599674987400735	0.0000275212495938297
Family_XI	0.0350641207019513	0.253405579148061	0.548176881242916	0.27964505846055	0.568087288326444	0.733099070261603	0.290830457628011	0.0250688731085367	0.0602729841308771	0.703084562451419	0.0000916550841721215	0.0000430864061991119	0.000171058934863572	0.000112459768104652
Family_XIII	0.225887242167244	0.101329819841158	0.194801505379446	0.568087288326444	0.521285600485593	0.568087288326444	0.952001143656768	0.048405542093847	0.0812895356626453	0.809771341209976	0.00191824410163554	0.00141728546039564	0.00219674890490703	0.0014173351509867
Fusobacteriaceae	0.515704644298955	0.0406149592152832	0.515704644298955	0.732226791179573	0.27964505846055	0.732226791179573	1	0.32704624219201	0.361665660544351	0.0612635703472846	0	0	0.0000400052486886279	0.0000118681734127283
Gemellaceae	0.305501010576125	0.305501010576112	0.305501010576123	0.568087288326444	0.568087288326444	0.568087288326444	0.999999999999998	0.152500730242087	0.152500730242092	0.999999999999986	0	0	0.0000135191769525071	0
Lachnospiraceae	0.400771933915743	0.370114121410227	0.545195447258653	0.635185706583442	0.614728524807615	0.733099070261603	0.310919731726257	0.968535995719512	0.868433230646921	0.837512289624505	0.423349143078333	0.398850590433233	0.407672264329168	0.403807564437228
Lactobacillaceae	0.00155442679068088	0.000203062658101929	0.863928534480021	0.0373062429763412	0.011371508853708	0.987346896548595	0.0384736884334795	0.00000865805998495617	0.0216138267163499	0.0149461626276639	0.000865405634989173	0.00170105991426746	0.0000666826191577514	0.00028184098623264
Leuconostocaceae	0.114687404231843	0.018892435403795	0.419497405070174	0.535207886415267	0.22670922484554	0.640686945925356	NA	NA	NA	NA	0.0000809720117766394	0.0000143866966197925	0.00000868279408840647	0
Marinifilaceae	0.157987227277898	0.353510000454707	0.0420426468405764	0.564720301759295	0.612264743055575	0.27964505846055	0.0178387444440256	0.733328953752808	0.662042513914774	0.437545409716176	0.00112090995597424	0.0012670670819122	0.00131240314601984	0.00121628366838799
Methanobacteriaceae	0.548318680604047	0.0324759686207997	0.880709102861188	0.733099070261603	0.27964505846055	0.99301429047436	0.597669063443393	0.281083505051119	0.751326975194282	0.164871844859503	0.000514043215880653	0.000632383870567897	0.000637518177506986	0.000571680504642177
Micrococcaceae	0.216657337889184	0.350581087941618	0.69393647739951	0.568087288326444	0.612264743055575	0.832723772879412	0.253945414282547	0.831623447320498	0.55385098498266	0.703959948761264	0.0000402922271135276	0.0000817920799965059	0.000120106883030469	0.000099399477190299
Muribaculaceae	0.0314107349129362	0.521255747986694	0.300886720335765	0.27964505846055	0.732226791179573	0.568087288326444	0.027921088724574	0.0528606052077669	0.432611219485966	0.240661721130246	0.00134728317771472	0.00956660017029727	0.00534543356717707	0.0117435112810245
Neisseriaceae	0.305501010740649	0.305501010740649	0.305501010740649	0.568087288326444	0.568087288326444	0.568087288326444	NA	NA	NA	NA	0	0	0	0.0000058670640624725
no_match	0.135788867133859	0.056932790261984	0.968687758504532	0.550023804951682	0.337320379943093	0.99785876952713	0.283353701803827	0.771714535139349	0.308540983683544	0.192363362165088	0.00193126679228175	0.00256500558393344	0.00563243171611812	0.00455685136448151
Pasteurellaceae	0.147277229095864	0.666239832190497	0.977060558149365	0.550023804951682	0.823002145647085	0.99785876952713	0.319210725476715	0.188638631203722	0.300176890906154	0.776890230465192	0.00230390471010596	0.000872627712991673	0.000687676432390549	0.00048700124140595
Peptococcaceae	0.00968278374766781	0.093078439587258	0.880707765124603	0.135558972467349	0.521239261688645	0.99301429047436	0.0576616527355704	0.00374432452893148	0.0900141701171973	0.20075593766955	0.000315963496776482	0.000123885491325021	0.000494671394739446	0.000189297681419169
Peptostreptococcaceae	0.000692592802468324	0.0281532979279377	0.121964929248473	0.0290888977036696	0.278220826581973	0.550023804951682	0.196787756444395	0.000207447007389838	0.000904894273902723	0.648174888751631	0.00548260958580699	0.0036832312677261	0.00932190042179963	0.00420441019700335
Porphyromonadaceae	0.662352349160623	0.0371514454999712	0.203975627361634	0.823002145647085	0.27964505846055	0.568087288326444	0.557758343452997	0.248667020143439	0.232164333743051	0.0209210313224699	0.00000301018043021499	0	0.00000827729188800507	0.0000221042228026912
Prevotellaceae	0.842150292972203	0.370174306078495	0.550219479534111	0.969049652187192	0.614728524807615	0.733099070261603	0.779194924105444	0.441683952301467	0.575354409758415	0.833428390613264	0.0103977829834254	0.0112563339438875	0.000934803651262517	0.00655176161514765
Pseudomonadaceae	0.362019710468157	0.991919133994231	0.95961224186497	0.614336478370206	0.99785876952713	0.99785876952713	0.498898377991881	0.517079564433134	0.544997133611356	0.965868431151596	0.00000212908198243082	0.0000929715101796218	0.00000920629465052905	0.0000209610745576903
Puniceicoccaceae	0.0406149592364882	0.515704644343281	0.515704644343282	0.27964505846055	0.732226791179573	0.732226791179573	0.0612635703738538	0.327046242242673	0.327046242242673	0.999999999999999	0.00000583145900103619	0	0.00000375729737599745	0
Rikenellaceae	0.816967954819225	0.287986173463828	0.00685689143230794	0.953129280622429	0.568087288326444	0.104723432784339	0.0422374346463992	0.558953285791499	0.0855518590586299	0.250450261423395	0.0120253606202719	0.0148405386712714	0.0178086454467643	0.0148520865257857
Ruminococcaceae	0.374544265577971	0.0412277986994009	0.954017931872282	0.614728524807615	0.27964505846055	0.99785876952713	0.559317308554122	0.0426416348235894	0.506264656774914	0.165890674859203	0.305376981591027	0.295270971853628	0.323793735734029	0.315447326166898
Saccharimonadaceae	0.554187987638235	0.535479873799464	0.573210375495845	0.733099070261603	0.733099070261603	0.748665156421055	NA	NA	NA	NA	0.00000377494531047981	0.00000251108959944354	0.00000214109609132203	0
Staphylococcaceae	0.30771394784349	0.358604447267471	0.332530684578879	0.568087288326444	0.614336478370206	0.59431015967289	0.971351420464888	0.942740691207534	0.164740743709754	0.187131199228787	0.0000341153782091032	0.0000469594803720045	0.0000205220493634218	0.00000904496059115322
Streptococcaceae	0.058227922728272	0.711712823492937	0.043278401904609	0.337320379943093	0.847998257778819	0.27964505846055	0.928723571430816	0.114726979132247	0.00748403026597844	0.247524732896448	0.0231644879519341	0.0165689736725414	0.0367683306342997	0.0122811916754262
Succinivibrionaceae	0.305501010884553	0.305501010884553	0.305501010884552	0.568087288326444	0.568087288326444	0.568087288326444	NA	NA	NA	NA	0	0	0	0.00000321946099783974
Synergistaceae	0.329479280136121	0.283414899504923	0.305872387406727	0.59431015967289	0.568087288326444	0.568087288326444	0.162656742866663	0.152810477550804	0.972611045223872	0.143435403926632	0.00000711824834144814	0	0.0000117057639181533	0.0000160973049891987
Tannerellaceae	0.678581277246091	0.19603609247262	0.207750312231725	0.830872211597189	0.568087288326444	0.568087288326444	0.241152879510339	0.536812565824408	0.552242408485187	0.981375494227207	0.00761448362051766	0.00682171126495073	0.00718116299233922	0.00557187260559231
vadinBE97	0.986236841353779	0.147327804897772	0.986236841353766	0.99785876952713	0.550023804951682	0.99785876952713	0.999999999999991	0.31540052404497	0.98061787539058	0.303980195318321	0	0	0.00000563594606399617	0.0000058516489946867
Veillonellaceae	0.590721151741601	0.412506062963465	0.442324857916474	0.760609713622908	0.638784033522978	0.669464649819528	0.871085507484515	0.341035849332849	0.359431783054668	0.971229756901735	0.0304885333388426	0.0232424214747865	0.0173122883278213	0.0157439393586608
Victivallaceae	0.986236841353778	0.986236841353778	0.147327804897761	0.99785876952713	0.99785876952713	0.550023804951682	0.303980195318315	0.999999999999998	0.315400524044956	0.315400524044957	0.00000602036086042997	0	0	0.00000321946099783974

## Sheet: Genus
	Diet	Phase	Diet:Phase	FDR Diet	FDR Phase	FDR Diet:Phase	p.V1:V2	p.V2:V3	p.V3:V4	p.V2:V4	Mean V1	Mean V2	Mean V3	Mean V4
Acetanaerobacterium	0.677527674852779	0.644050089133077	0.62757297598481	0.864552296742404	0.841239077442996	0.829300441839236	0.96107639538048	0.974045064357028	0.526488079140907	0.505577733855854	0.00000615051541319163	0.00000305766449470565	0.00000597441159513802	0.00000897291735656983
Acidaminococcus	0.112410584655391	0.427355313897843	1	0.488986043250959	0.690343199373444	1	0.266122930419471	0.576718355435542	0.266122930419472	0.576718355435541	0.0000225679124906625	0.00000705437512345156	0.000014760749950291	0.00000524862748391296
Actinomyces	0.251694804715457	0.281118483137095	0.312793494627023	0.587622346784532	0.587622346784532	0.593430648684914	0.923225227681169	0.961566934608048	0.132699277444222	0.145209219283059	0.0000250157493288102	0.0000156928013154445	0.0000155674158337634	0
Adlercreutzia	0.00682515103062878	0.0689034523498883	0.335074884469945	0.104595449038968	0.395869834727189	0.610959894138314	0.223016837197992	0.00220267204610192	0.0118880334007996	0.547688737229078	0.000397533687606929	0.000339314422744777	0.000965743193401762	0.000370964398541214
Agathobacter	0.0580960604674259	0.752132509572301	0.349381923008399	0.37242632447013	0.917933263185434	0.622460298998383	0.0498501603812831	0.123248005183403	0.500223759197427	0.379675016742741	0.144722172195859	0.100120840279537	0.129824436611467	0.113331752247414
Aggregatibacter	0.305501010687836	0.305501010687837	0.305501010687836	0.587622346784532	0.587622346784532	0.587622346784532	NA	NA	NA	NA	0.00000726168950468016	0	0	0
Akkermansia	0.47458583367999	0.196989393927045	0.250029464546213	0.738985661033405	0.587622346784532	0.587622346784532	0.75932976723144	0.685686708416703	0.192188701585569	0.0895554343797018	0.00410930890779496	0.00428719544747797	0.00539755747572142	0.00237175627226143
Alistipes	0.606418076553964	0.220272321546265	0.0116467720244602	0.817898265167834	0.587622346784532	0.144752738018291	0.160927952043939	0.223100201912191	0.0357536717823852	0.362802326365736	0.00940855962572372	0.0116361208142964	0.0139196871189919	0.0108510527056827
Allisonella	0.319093676122811	0.31909367612281	0.200198745523725	0.599777928267876	0.599777928267876	0.587622346784532	0.112581518716416	0.163993243561579	0.841154649977413	0.112581518716416	0.000102807344300058	0.0000132562350701653	0.0000436070281424494	0.0000909573236675909
Alloprevotella	0.305501010730087	0.305501010730087	0.305501010730087	0.587622346784532	0.587622346784532	0.587622346784532	NA	NA	NA	NA	0.00000301018043021499	0	0	0
Anaerococcus	0.98623684135378	0.14732780489783	0.986236841353781	1	0.521643216178946	1	1	0.315400524045039	0.980617875390592	0.303980195318396	0	0	0.00000363661489339263	0.0000224533419554166
Anaerofilum	0.322327722709497	0.152847322995122	0.717864833925779	0.60399256347718	0.531908684023024	0.892203436450611	0.65840541075772	0.0923110892242276	0.343258706520022	0.45299152408324	0.0000148927964855488	0.0000107112073290696	0.0000763542235903077	0.0000292241981491612
Anaerofustis	0.979099637169971	1	0.958213612943247	1	1	1	0.955866023698231	0.985281831377069	0.985281831377069	0.970568796532755	0.00000555356552790806	0.00000203844299647044	0.00000260483822652194	0.00000393358921331166
Anaerosporobacter	0.147327804897818	0.986236841353781	0.98623684135378	0.521643216178946	1	1	0.30398019531838	0.30398019531838	0.315400524045023	0.980617875390592	0	0.0000305766449470565	0	0.0000194643612667406
Anaerostipes	0.0680892065973638	0.190952277989747	0.10995795481483	0.395869834727189	0.587622346784532	0.488986043250959	0.873551795575309	0.0305833241736946	0.0185531032742974	0.837880406756345	0.0124398337014934	0.0113695253626166	0.017816827153814	0.0126987224177316
Anaerotruncus	0.73000196206197	0.720588156374816	0.687980210138097	0.899941690072347	0.893764128782613	0.87287489161271	0.968278634560463	0.621039228119199	0.59943906649586	0.975325193465807	0.0000336325609997184	0.0000269488909380107	0.0000811859492123393	0.000039291196875109
Angelakisella	0.397421407159058	0.00768415453890958	0.397421407159059	0.665042543311948	0.104595449038968	0.665042543311948	NA	NA	NA	NA	0	0	0.000012648187694112	0.0000202119581777508
Arcobacter	0.305501010666899	0.305501010666899	0.305501010666898	0.587622346784532	0.587622346784532	0.587622346784532	NA	NA	NA	NA	0	0.00000175189182418364	0	0
Asteroleplasma	1	0.112410584655391	0.427355313897842	1	0.488986043250959	0.690343199373444	0.57671835543554	0.266122930419471	0.57671835543554	0.576718355435542	0.00000615051541319163	0.00000739770819000274	0.0000438123516976788	0.0000235168694343409
Atopobium	0.646216783784656	0.613610371955513	0.597584128560526	0.841239077442996	0.819519656453146	0.815027225122434	0.487969710504774	0.498104345372055	0.961330547042145	0.468046990617303	0.00000277678276395403	0.0000165931136866112	0.00000354347937783589	0.00000152870136818772
Bacteroides	0.00000885226760330155	0.82519065402402	0.221971506505321	0.000490093724582786	0.974167238273556	0.587622346784532	0.0262765623804775	0.00408938483540089	0.000173066076575079	0.311930663069918	0.0728706701763552	0.115456790781317	0.0668691224397997	0.118768163037366
Barnesiella	0.968138031454335	0.168185758532532	0.187456362428361	1	0.556658298621259	0.587622346784532	0.340752732106719	0.347847367976417	0.369704334249331	0.966347076904687	0.00284819354053414	0.00390911967604562	0.0038261060298969	0.0031856954850585
Bifidobacterium	0.523019136556838	0.216898634682239	0.20907721283417	0.761166402794828	0.587622346784532	0.587622346784532	0.185353232505158	0.19026922415994	0.663987583491452	0.0832741386584979	0.0311381370935935	0.0338363663925447	0.0195645395666983	0.0159698569126328
Bilophila	0.0258801748253068	0.50520704306363	0.775970640011718	0.235239201024058	0.752252051896701	0.937631190014159	0.0806934471720169	0.273881227005467	0.174487153077418	0.788136697642782	0.000463522937498083	0.000616201027588891	0.00034989166338718	0.000528519627610018
Blautia	0.580899744186712	0.100736813240642	0.324734501098332	0.804705774418094	0.488986043250959	0.604376149406318	0.760688055265337	0.444205902346123	0.281509618300005	0.068234702457193	0.050639835872241	0.0507198270523226	0.0552368383018754	0.0451670086940641
Butyricicoccus	0.000000012994931187818	0.0368451083453115	0.608466184573202	0.00000263797103112706	0.286395320373196	0.818004208399735	0.000536742752098807	0.000000835342125249383	0.0000478753882819927	0.269788669847778	0.00443891243209169	0.00846623743819622	0.00271147024532349	0.0071372803020771
Butyricimonas	0.812026855866967	0.258641717780445	0.051779430446019	0.964786726203853	0.587622346784532	0.3427573167568	0.127978689868688	0.530700343287114	0.232116453185806	0.566404585140522	0.000669786035204926	0.000568727228996386	0.000496920859282741	0.000472266479948062
Butyrivibrio	0.263680740021145	0.263680740021145	0.328065917142135	0.587622346784532	0.587622346784532	0.604376149406318	0.14359493472508	0.999999999999998	0.921630657086888	0.921630657086886	0.00000555356552790806	0.000073387020805664	0.000166736289583418	0.000226296388631597
CAG-352	0.370375307845412	0.0686204355989651	0.490078555249377	0.63552687052664	0.395869834727189	0.748014636959575	0.266569216046825	0.515500136038661	0.884904638204909	0.427128780975868	0.000405088129786759	0.000967207721592758	0.00118303056808831	0.00096291787738272
CAG-56	0.584897101310205	0.167590040726521	0.565294404996981	0.807715044666473	0.556658298621259	0.798981564026886	0.430996662015	0.178272868974947	0.983848251125394	0.171978573574362	0.00836678389730736	0.00767429522488697	0.0122554848364041	0.01077518152988
Campylobacter	0.293548715040495	0.282337538816838	0.960577332765416	0.587622346784532	0.587622346784532	1	NA	NA	NA	NA	0	0.00000350378364836728	0.00000363661489339263	0.0000501671314645616
Candidatus_Soleaferrea	0.607044361011266	0.588734231371334	0.391355547288983	0.817898265167834	0.80934344673847	0.662043134163863	0.336055445932972	0.985182689879461	0.809264574171845	0.823678992318589	0.0000757701509315674	0.0000504143086449284	0.0000801526027397565	0.0000528480464997227
Candidatus_Stoquefichus	0.104119035953844	0.180344383618058	0.792129278511637	0.488986043250959	0.587324757344371	0.951227329888697	0.339493678931599	0.0402625099014366	0.186741332947234	0.449666021586057	0.0000760572413920801	0.00000910537067174817	0.0000744330632334959	0.0000358040307031715
Caproiciproducens	0.36165604071028	0.34882620403857	0.422975868379722	0.629914296214594	0.622460298998383	0.690343199373444	0.230409763314179	0.986148772480847	0.937731206645298	0.923932836145928	0.0000862201036344933	0.000126730733690758	0.0000713473473670276	0.000113306784065731
Catabacter	0.649937201957027	0.775064206205336	0.674316742922888	0.842152672323042	0.937631190014159	0.862728774033695	0.981113476144865	0.602913680067115	0.538869513629542	0.924562257698848	0.0000115541500343658	0.00000929529342837651	0.0000164957032491901	0.00000477062107384964
Catenibacterium	0.427355313897847	0.112410584655391	0.999999999999997	0.690343199373444	0.488986043250959	1	0.576718355435546	0.0974271720570745	0.576718355435542	0.266122930419472	0.00170984328486727	0.0017278932700935	0.0005655776310064	0.00155080688992015
CHKCI002	0.329479280136121	0.283414899504924	0.305872387406726	0.604376149406318	0.587622346784532	0.587622346784532	0.162656742866662	0.945255165437948	0.97261104522387	0.972611045223872	0	0.0000234797401860022	0.0000284151452724302	0.0000269440103465
Christensenella	0.0419672861457782	0.497804579340223	0.497804579340222	0.300683261915046	0.750403437668801	0.750403437668801	0.341525551864785	0.0599350756674766	0.0599350756674766	1	0.00000283120898285986	0	0.0000092314212926513	0
Christensenellaceae_R-7_group	0.838471190955251	0.143191408173948	0.809622606548321	0.981978760176438	0.521643216178946	0.964786726203853	0.97917851099499	0.376452286590634	0.754236542880789	0.232719329806661	0.0151131649438848	0.0140550087975653	0.0133720627887012	0.0112206481937514
Citrobacter	0.98623684135378	0.986236841353779	0.147327804897805	1	1	0.521643216178946	0.303980195318366	0.999999999999999	0.315400524045009	0.315400524045009	0.0000741178318653578	0	0	0.00000789283425363781
Clostridium_sensu_stricto_1	0.499551515459232	0.647850783777939	0.963041687921209	0.750961265496128	0.841239077442996	1	0.658158052140433	0.8777620051273	0.611782833645579	0.723285856305184	0.00282110878558427	0.00174395199967792	0.00361447881167507	0.00188589078638233
Collinsella	0.00378093225499085	0.0193363393105447	0.0182130290794821	0.0697753861602857	0.196263844002029	0.196263844002029	0.706737524172977	0.000467658085844702	0.000444616153353561	0.98748488045789	0.00560119785637677	0.00582953208382442	0.00983029219800326	0.00574160191110329
Coprobacillus	0.25187309101854	0.725486448593121	0.236898995921908	0.587622346784532	0.897542017037003	0.587622346784532	0.97923572057271	0.294069687698253	0.104877388370882	0.558701375463611	0.0000471050404298095	0.0000406201376817157	0.0000777702955508309	0.0000104782262458611
Coprobacter	0.832368107525711	0.647849608161089	0.738222247543108	0.977258873956159	0.841239077442996	0.904582190651414	0.931237406835403	0.862997288983447	0.700868568793338	0.578043440972105	0.0000626982152730139	0.000347159187111922	0.0000833976395978441	0.000133668787722905
Coprococcus_1	0.000798601793434621	0.086094295856965	0.166777854658271	0.0303967807626052	0.433317571709849	0.556658298621259	0.168621906511517	0.000677866685416806	0.00140672615637705	0.814245021342713	0.00153785795704063	0.00253209387404766	0.0011133292408116	0.00188178485216739
Coprococcus_2	0.264916856088658	0.0207059671555983	0.28955299486189	0.587622346784532	0.203386032221925	0.587622346784532	0.968689805836584	0.018378423898759	0.1294983347738	0.378698693590321	0.0186522103766559	0.0252673522761596	0.00716168299044944	0.0149752293683565
Coprococcus_3	0.340590782382836	0.0000741790005535465	0.51436784008654	0.615488980626549	0.00347500087208537	0.756781032236298	0.832203064659467	0.000952991175923623	0.260913351500607	0.0225830824005886	0.00903340350896646	0.00676303889482442	0.0137097266943847	0.0124709378665458
Coriobacteriaceae_UCG-002	1	0.427355313897844	0.112410584655393	1	0.690343199373444	0.488986043250959	0.266122930419472	0.576718355435541	0.266122930419472	0.576718355435542	0.0000070237543371683	0.0000170761746807289	0.0000189434301816201	0.0000104782262458611
Defluviitaleaceae_UCG-011	0.376887131280859	0.106405197727135	0.913129404082276	0.641129226117439	0.488986043250959	1	0.585934790911518	0.607170151642666	0.485410777587546	0.227687147291434	0.00014590522328313	0.000173578529676147	0.000187920640042615	0.000206964188727455
Dehalobacterium	0.137097728210229	0.137097728210229	0.137097728210229	0.518587059164858	0.518587059164858	0.518587059164858	NA	NA	NA	NA	0	0	0.00000920669859579141	0
Desulfitibacter	0.983145220774053	0.0759679278446402	0.983145220774053	1	0.398831621184365	1	0.976264673432884	0.219848463526225	1	0.219848463526225	0.0000190644760580283	0.0000149416528456378	0	0
Desulfovibrio	0.887082876025533	0.201260958148129	0.0648990650162697	1	0.587622346784532	0.390311273868731	0.164972866583233	0.319379080291668	0.232980942538184	0.0310084073280708	0.000441096631631334	0.00020599844136125	0.000608753727987762	0.000461026399996564
Dialister	0.933713541240522	0.0158638435749492	0.523692484024684	1	0.17968518322946	0.761166402794828	0.612125093173467	0.0827583860813508	0.696385499740332	0.0350655669219198	0.028360144025097	0.0221059701727162	0.0155656502290407	0.0137403647039459
Dielma	0.328565333528244	0.392616615102498	0.913554334038497	0.604376149406318	0.662336616613355	1	0.54147881912577	0.200164272139864	0.445729436763653	0.599631828467005	0.0000894290256595637	0.0000129039142455421	0.0000430796586095251	0.0000347794991464444
Dorea	0.0729729303113664	0.107533388741796	0.482630335594984	0.398831621184365	0.488986043250959	0.747459999003068	0.443498446387665	0.0192335241039014	0.0827738030220688	0.523603078845589	0.0231519017626015	0.0210537311361908	0.0335216154558466	0.0221066394653642
DTU089	0.00260013385411057	0.00301031989965704	0.994898591044773	0.0538320956387032	0.0591382199642301	1	0.0369453192831863	0.0000818961603754609	0.0377240490182902	0.0397337863431289	0.000198763023064962	0.0000812932129667493	0.000401752704545605	0.000220160891864503
Dubosiella	0.959621010425091	0.991920889865804	0.372889704780573	1	1	0.636759269871919	0.508037072067404	0.977246610121677	0.554556535023275	0.535695000361518	0.00000157446965957604	0.00000947716751970888	0.00000612501704817623	0.00000417974928191907
Eggerthella	0.45730638904211	0.0311196228768198	0.457306389042112	0.723375560848431	0.270740719028332	0.723375560848431	0.999999999999998	0.0447639455795696	0.297395775078299	0.321993275159564	0.0000626336066606959	0.000074354085474513	0.000148267800742932	0.0000581670862703064
Eisenbergiella	0.497401547758833	0.131170299899678	0.207587398774169	0.750403437668801	0.518587059164858	0.587622346784532	0.175498139093316	0.559040175387153	0.682329727005755	0.860679706326088	0.0005216299958254	0.00047838336830391	0.000171690763944395	0.000270796599656549
Elusimicrobium	0.305501010761032	0.305501010761033	0.305501010761032	0.587622346784532	0.587622346784532	0.587622346784532	1	0.999999999999998	0.152500730396255	0.152500730396255	0	0	0	0.000011945975520307
Enorma	0.983145220774053	0.0759679278446402	0.983145220774053	1	0.398831621184365	1	0.976264673432884	0.219848463526225	1	0.219848463526225	0.0000277678276395403	0.0000168485008722339	0	0
Enterobacter	0.137097728284961	0.137097728284963	0.137097728284961	0.518587059164858	0.518587059164858	0.518587059164858	NA	NA	NA	NA	0.000136217920209555	0	0	0
Enterococcus	0.137097728181744	0.137097728181745	0.137097728181744	0.518587059164858	0.518587059164858	0.518587059164858	NA	NA	NA	NA	0.00000756496672290314	0	0	0
Enterorhabdus	1	1	0.999999999999999	1	1	1	NA	NA	NA	NA	0	0	0	0
Erysipelatoclostridium	0.00772872776150007	0.109451889129251	0.732255962552285	0.104595449038968	0.488986043250959	0.900896729685538	0.0376762558024679	0.00375930862293683	0.105905279024147	0.174627695767813	0.00400514127379268	0.00187585294824739	0.00162906229830102	0.00173809209685542
Erysipelotrichaceae_UCG-003	0.162630616953252	0.254027278529026	0.365660799320811	0.550233587358502	0.587622346784532	0.632634735188562	0.729321784869306	0.0778747183189403	0.10898039256805	0.86803293057454	0.00948141751683017	0.00726271295487598	0.00893031138629575	0.00770785281541419
Erysipelotrichaceae_UCG-004	0.0404769610468958	0.494638817213008	0.494638817213009	0.300464737017408	0.750403437668801	0.750403437668801	0.0581267529911509	0.0581267529911509	0.338003038041457	0.338003038041456	0	0.0000250444700814128	0	0.00000247294597107642
Escherichia/Shigella	0.51484340366356	0.237422237344035	0.214221117795048	0.756781032236298	0.587622346784532	0.587622346784532	0.677652250068256	0.199951263048166	0.185684695519834	0.965969924632514	0.00227806874905741	0.00146106947228675	0.00338519758894644	0.00138987398990644
Eubacterium	0.980542432322906	0.961096434315336	1	1	1	1	NA	NA	NA	NA	0.00000501696738369165	0.0000037000755740436	0.00000339191164748541	0.00000295019190998374
Ezakiella	0.744904528508231	0.213483285262399	0.716124091498159	0.910937465585366	0.587622346784532	0.892203436450611	0.978496253198842	0.271538987101315	0.627889761891445	0.535947595398011	0.0000100339347673833	0.0000113872968571937	0.000030589123880664	0.0000384376955470752
Faecalibacterium	0.703366513960744	0.577137576514905	0.355095243300856	0.8850210888473	0.804548238169308	0.626949641731494	0.701859835099073	0.900933614552599	0.359626584643005	0.298768840440196	0.149522372174105	0.141283543560047	0.148091482164139	0.16216183185709
Faecalibaculum	0.305501010809465	0.305501010809465	0.305501010809464	0.587622346784532	0.587622346784532	0.587622346784532	0.999999999999999	0.999999999999998	0.152500730436634	0.152500730436634	0	0	0	0.00000218365880767862
Faecalicoccus	0.11619284503666	0.143572946780534	0.913724565851767	0.491398907134208	0.521643216178946	1	0.305181839922715	0.0360061638390134	0.239732737402441	0.34209964443993	0.0000214177672509754	0.0000170761746807289	0.0000389467691731997	0.0000181935334572426
Faecalitalea	0.0779008749704602	0.0633963414168288	0.41376631435712	0.402047736076358	0.38998355477625	0.68689042154231	0.0730512264912588	0.0130271283987651	0.50623839316539	0.0635121960650404	0.000490294876490903	0.000274636943473463	0.000440437447171365	0.000321157165579242
Family_XIII_AD3011_group	0.250088511332535	0.240552655703433	0.184781604474042	0.587622346784532	0.587622346784532	0.587622346784532	0.901351523506403	0.10558632650577	0.0850541777766121	0.914448876490427	0.00100228610517367	0.000710738806569788	0.00111492641517747	0.000578438662535954
Family_XIII_UCG-001	0.710116569729995	0.202992878911827	0.635559160309239	0.891672146320757	0.587622346784532	0.837089713353563	0.942620599689924	0.52631132549924	0.552129583852109	0.221531562475757	0.000680684991109547	0.000544731259714855	0.000681127552013998	0.000668022708505869
FD2005	0.305501010730087	0.305501010730087	0.305501010730087	0.587622346784532	0.587622346784532	0.587622346784532	NA	NA	NA	NA	0	0.0000414481002311455	0	0
Flavonifractor	0.975411570255596	0.587497836531192	0.574825699459059	1	0.80934344673847	0.804548238169308	0.67711066793388	0.686643425200282	0.709083906682427	0.438317626735119	0.000527720503066575	0.000684241677228203	0.000431583945619829	0.000364547438670597
Fournierella	0.204309721386872	0.215160073128118	0.999999999999999	0.587622346784532	0.587622346784532	1	0.372997700025186	0.983220404073526	0.372997700025187	0.38427596276185	0.0000128544106004673	0.0000064801926431669	0.00000819403474270731	0
Frisingicoccus	0.305501010809465	0.305501010809465	0.305501010809464	0.587622346784532	0.587622346784532	0.587622346784532	NA	NA	NA	NA	0	0	0	0.0000189428022087307
Fusicatenibacter	0.250050783125613	0.770587427028658	0.626959364462022	0.587622346784532	0.934836141554687	0.829300441839236	0.640292611712207	0.312045017221373	0.251860267539132	0.891123784142877	0.00860167718067892	0.00926623329569543	0.00781555823773448	0.00957445456041262
Fusobacterium	0.515704644298955	0.0406149592152832	0.515704644298955	0.756781032236298	0.300464737017408	0.756781032236298	1	0.32704624219201	0.361665660544351	0.0612635703472846	0	0	0.0000400052486886279	0.0000118681734127283
Gardnerella	0.305501010761032	0.305501010761033	0.305501010761032	0.587622346784532	0.587622346784532	0.587622346784532	1	0.999999999999998	0.152500730396255	0.152500730396255	0	0	0	0.0000250865485926446
GCA-900066225	0.0741754316374234	0.0590288812809363	0.266010380555943	0.398831621184365	0.37446446562594	0.587622346784532	0.0448354599613245	0.011793869827543	0.635769577328217	0.0380181178304615	0.000337158451403693	0.000128213001792657	0.000307735131807069	0.000281698869993829
GCA-900066575	0.795032366031768	0.00224667178519372	0.911350777966251	0.951227329888697	0.0538320956387032	1	0.793897434225397	0.0223926724836787	0.916751676172538	0.0288549039158561	0.000522347685152964	0.000472048280670547	0.000752225477470367	0.000855283100960673
GCA-900066755	0.292806765384685	0.0332279956146682	0.292806765384685	0.587622346784532	0.277594166720821	0.587622346784532	1	0.028160842822309	0.142058980840559	0.449169668502855	0	0	0.0000249659239345574	0.00000598755785477777
Gemella	0.00623403109967883	0.433361505961556	0.611062909464702	0.104595449038968	0.697322951434884	0.819519656453146	0.120634689182129	0.0156386855019719	0.0253259132026595	0.846534590556282	0.0000786109689745232	0.0000316991093419182	0.000145503553184165	0.0000400521732684814
Gordonibacter	0.991155307513853	0.363348424057933	0.973470269392182	1	0.630425043450943	1	0.9750910850192	0.527892000250497	0.987543986562498	0.538098210260374	0.00000559447444947574	0.00000700756729673456	0.0000214952165434179	0.00000884402847531744
Granulicatella	0.0266057269576987	0.113709972407764	0.692522719273754	0.238277760547625	0.491130306356938	0.874963384547208	0.20261472319593	0.00933209716281169	0.0696136700995111	0.404887691026035	0.000085998341587254	0.0000479698179681359	0.000161914728010508	0.0000545248605354703
Haemophilus	0.147277229095864	0.666239832190497	0.977060558149365	0.521643216178946	0.858322147267808	1	0.319210725476715	0.188638631203722	0.300176890906154	0.776890230465192	0.00229664302060128	0.000872627712991673	0.000687676432390549	0.00048700124140595
Harryflintia	0.413938891142903	0.0484855533971417	0.487893135638593	0.68689042154231	0.324480241965486	0.747459999003068	0.930803712636368	0.0531220668408612	0.289714849901975	0.369248287345839	0.0000126405115621117	0.00000885923471954093	0.0000595208059558972	0.0000233930015378102
Holdemanella	0.55163044237011	0.909718162530014	0.027023109558699	0.790453975066817	1	0.238508314800691	0.0517792237451307	0.734465436454565	0.257748166676983	0.143212608106615	0.00490938881182976	0.00565855321892772	0.00940670353636281	0.0148518954145323
Holdemania	0.135526926842213	0.441689616711339	0.905782032082327	0.518587059164858	0.706007812538597	1	0.335064128511355	0.11496801531306	0.259163454384843	0.646954596896169	0.000282854733755242	0.000198795620639804	0.000353288463782293	0.000205439448527501
Howardella	0.566765247388526	0.56676524738853	0.0219467710032569	0.798981564026886	0.798981564026886	0.21215211969815	0.0472993065795988	0.421088335885898	0.229073247843183	0.0472993065795992	0.0000429033046314432	0.0000552865544114102	0.0000481771102538176	0.0000402494172314023
Hungatella	0.71443862634701	0.193264316155478	0.66946308694944	0.892203436450611	0.587622346784532	0.858322147267808	0.577168116481875	0.24318476483666	0.96574755099625	0.226566767614996	0.0000743337585745506	0.0000711334985921097	0.000078397743167917	0.000114457567934769
Hydrogenoanaerobacterium	0.436533405408416	0.627762731835612	0.946058340537464	0.699602220772962	0.829300441839236	1	0.552082064831439	0.836468906797406	0.617273556626068	0.768997312915686	0.000187980177291717	0.00015352904580063	0.0000576718986065099	0.0000371618167428282
Intestinibacter	0.0406122773603229	0.0129894308066272	0.110529058065507	0.300464737017408	0.15510908551443	0.488986043250959	0.75056077541693	0.00216966305951738	0.0124689390971282	0.532335005308702	0.00134125905692613	0.000836719983989763	0.00247052619864146	0.000780689683231196
Intestinimonas	0.409974577115615	0.0557846665590256	0.603157060567715	0.684039773872355	0.361413424834538	0.817898265167834	0.83048734227043	0.0576949815497643	0.345815948032862	0.328631966208245	0.000891404556957798	0.00101335290658239	0.0016827546543716	0.00144957741411105
Klebsiella	0.267563088831374	0.256204645803327	0.999999999999998	0.587622346784532	0.587622346784532	1	0.436145506083842	0.984990987101625	0.43614550608384	0.425227881059288	0.000158783812596897	0.00000895562487872591	0.00000848543475124948	0
Kosakonia	0.305501010687836	0.305501010687837	0.305501010687836	0.587622346784532	0.587622346784532	0.587622346784532	NA	NA	NA	NA	0.00000518692107477154	0	0	0
Lachnoclostridium	0.000000000292089319192427	0.00680880276558887	0.556349366734575	0.000000104590095988152	0.104595449038968	0.791627954068589	0.000153828755974805	0.0000000293371016368837	0.00000840258433898455	0.139506506779031	0.00652970077338068	0.0101667118734072	0.00355790712207219	0.00887288281542915
Lachnospira	0.000000000343481431816592	0.155941440935459	0.14091392544225	0.000000104590095988152	0.539592826873265	0.521643216178946	0.00121116625623019	0.00000102517530287116	0.000000889154995853403	0.969925244458553	0.0117559824935169	0.0232429937462875	0.00623463373904768	0.0246990916717393
Lachnospiraceae_FCS020_group	0.390972513812733	0.0630716708007348	0.0332748344345155	0.662043134163863	0.38998355477625	0.277594166720821	0.372426413386989	0.0595015764755367	0.0388720734864696	0.849197634602634	0.00200389616260713	0.00182035110098255	0.00135028998629854	0.00183951623087875
Lachnospiraceae_NC2004_group	0.983145220774053	0.075967927844641	0.983145220774053	1	0.398831621184365	1	0.976264673432884	0.219848463526226	1	0.219848463526226	0.000574633868603903	0.000549544036971632	0	0
Lachnospiraceae_ND3007_group	0.000000727444173477368	0.00934358610202374	0.285054328735748	0.000063287643092531	0.121069019917712	0.587622346784532	0.0079287193468236	0.000001499300349872	0.0000734760801726075	0.283579887849357	0.00162384492008053	0.00221266669143837	0.0009473164183463	0.00203687522004622
Lachnospiraceae_NK4A136_group	0.282970938059105	0.119202482415093	0.373272675442159	0.587622346784532	0.494479451553995	0.636759269871919	0.170034023081448	0.733122698127325	0.897301186147144	0.638507891667144	0.0107767180015085	0.016054683624334	0.0198983294648031	0.0160065032225233
Lachnospiraceae_NK4B4_group	0.716621724463679	0.646594813928963	0.646594813928963	0.892203436450611	0.841239077442996	0.841239077442996	0.946373921708648	0.56350316491528	0.563503164915281	0.999999999999999	0.0000333994924196827	0.0000253254960747893	0.00000697014686099436	0.0000144170078917799
Lachnospiraceae_UCG-001	0.000000175967616930676	0.250997245187246	0.143300150251996	0.0000178607131184637	0.587622346784532	0.521643216178946	0.0100513834693552	0.0000312511150792893	0.0000141496180043887	0.824122441096295	0.00163654538776604	0.00338462080274364	0.000692608705402843	0.00305694682446096
Lachnospiraceae_UCG-003	0.03280668133418	0.0472415225273881	0.547672790753122	0.277594166720821	0.31966763576866	0.78663379615248	0.0577801596587681	0.00503207851127296	0.282644754247992	0.0725011871078594	0.000117115434168696	0.000715981008649476	0.0000665833623688131	0.000232278690970635
Lachnospiraceae_UCG-004	0.00000647930580246486	0.235813707537415	0.0653723315839254	0.00039458972337011	0.587622346784532	0.390311273868731	0.0641182865522403	0.000160906807063821	0.0000326960849381663	0.643826843379967	0.000889395308569408	0.00203345945885684	0.000339341019813634	0.00162770178701315
Lachnospiraceae_UCG-008	0.305501010809465	0.305501010809465	0.305501010809464	0.587622346784532	0.587622346784532	0.587622346784532	NA	NA	NA	NA	0	0	0	0.0000173642353580032
Lachnospiraceae_UCG-010	0.00428954044221844	0.0617609627276466	0.169444998358598	0.0768332390973832	0.387756972176668	0.557794616218304	0.00402863517821106	0.487471403899045	0.29885483775508	0.72806919872726	0.000628616855765398	0.00107431748734906	0.00152380590319394	0.00131935339008494
Lactobacillus	0.000341103169792012	0.00111768120726127	0.832836380268057	0.0138487886935557	0.0358246239590586	0.977258873956159	0.00943860615940495	0.00000955440897154602	0.0203286669504363	0.0170572604694761	0.000845862373415411	0.00170105991426746	0.0000666826191577514	0.00028184098623264
Lactococcus	0.218080865070871	0.00916601690450304	0.0360064949652034	0.587622346784532	0.121069019917712	0.285276557196017	0.0218859701301968	0.335114668534729	0.542985716933936	0.720201600544215	0.00120275731062864	0.00023705205947274	0.000246383280993732	0.000651297390816148
Lactonifactor	0.305501010576125	0.305501010576112	0.305501010576123	0.587622346784532	0.587622346784532	0.587622346784532	0.999999999999998	0.152500730242087	0.152500730242092	0.999999999999986	0	0	0.0000180255692700095	0
Leuconostoc	0.114687404231843	0.018892435403795	0.419497405070174	0.491398907134208	0.196263844002029	0.690343199373444	NA	NA	NA	NA	0.0000809720117766394	0.0000143866966197925	0.00000868279408840647	0
Libanicoccus	1	1	0.999999999999999	1	1	1	NA	NA	NA	NA	0	0	0	0
Marvinbryantia	0.500640843664085	0.0356980707744067	0.355168516251831	0.750961265496128	0.285276557196017	0.626949641731494	0.85965499686696	0.0544781483801424	0.262964246370716	0.409059225517806	0.0025435664828736	0.00300051020761402	0.00178177633917185	0.00194029596236171
Massilia	0.305501010676211	0.305501010676211	0.305501010676211	0.587622346784532	0.587622346784532	0.587622346784532	0.152500730325537	0.152500730325538	0.999999999999998	0.152500730325537	0	0.00000853808734036445	0	0
Megasphaera	0.112410584655391	0.427355313897846	0.999999999999997	0.488986043250959	0.690343199373444	1	0.26612293041947	0.0974271720570743	0.266122930419472	0.576718355435542	0.000129389364946465	0.00000806214299823036	0.000166709646497404	0.0000113720262151447
Merdibacter	0.194033182205464	0.226596889293619	0.186457342136247	0.587622346784532	0.587622346784532	0.587622346784532	0.0688703438108322	0.0812439600872139	0.987419689755983	0.0786310062963738	0.000498397725663378	0.000367945525112185	0.000382508645618374	0.000338407837606644
Methanobrevibacter	0.616886046444473	0.0243723568446128	0.943026146893958	0.822064775240009	0.224890383611654	1	0.687445823169417	0.22050117763874	0.762779833551774	0.128499361771079	0.000457141114776396	0.000606191732895128	0.000572036168405935	0.000513530310922748
Methanosphaera	0.189437220873258	0.227329675874841	0.318615618661797	0.587622346784532	0.587622346784532	0.599777928267876	0.107685301030179	0.0798814352867863	0.824528880648317	0.124287023164022	0.0000569021011042566	0.0000261921376727693	0.0000654820091010512	0.0000581501937194284
Mitsuokella	1	1	0.999999999999999	1	1	1	NA	NA	NA	NA	0	0	0	0
Mogibacterium	0.851847533380563	0.0888292613514579	0.917362619493382	0.995729650343115	0.439813172057218	1	0.837933664957414	0.288388884800461	0.953391269187979	0.263036031096218	0.0000418931355359639	0.0000146373518992493	0.0000173648109998185	0.00001347200517325
Negativibacillus	0.692335576984784	0.00349413444010156	0.30892412119069	0.874963384547208	0.0664977460631828	0.588163693274029	0.321680903449535	0.0223565405540844	0.66175199742449	0.00715961537165422	0.000453221619983936	0.000266444528469409	0.000652720732372868	0.000444552860808643
Neisseria	0.305501010740649	0.305501010740649	0.305501010740649	0.587622346784532	0.587622346784532	0.587622346784532	NA	NA	NA	NA	0	0	0	0.0000058670640624725
no_match	0.0424704110555728	0.0103100937750337	0.165268616208842	0.300749771312138	0.13080931477074	0.556069542934722	0.651841378352257	0.00190216777935071	0.0187623267950046	0.408289306677313	0.0795850900936841	0.0754025207151633	0.101346534732325	0.0854344409097808
Odoribacter	0.0730534415058145	0.0536530006040941	0.036069449760416	0.398831621184365	0.351340616859068	0.285276557196017	0.00787157070184996	0.923076426632446	0.830720872864781	0.906663269159278	0.000451123920769318	0.000698339852915816	0.000815482286737097	0.000744017188439929
Olsenella	0.0146447379660284	0.861582140387139	0.999999999999999	0.171512411948294	1	1	0.089479423881347	0.0693314679129213	0.0894794238813472	0.902288345206102	0.000338930137493344	0.000408766769683556	0.000578360989222768	0.000459173825228595
Oscillibacter	0.161992661542368	0.864588062007916	0.793714944481582	0.550233587358502	1	0.951227329888697	0.245145279996179	0.388727334471489	0.424618152145635	0.948934460657626	0.000376470002356421	0.000700370718362599	0.000417543621148988	0.000699847813701844
Oscillospira	0.00726013877031911	0.502113783932663	0.667525018497012	0.104595449038968	0.751320133697768	0.858322147267808	0.116053448141562	0.159695346080073	0.0315141647009638	0.439437318430626	0.0000554101688964169	0.000157261625500887	0.000153081458159835	0.000233216647921624
Oxalobacter	0.827002400964579	0.726581632839478	0.347343200381146	0.974167238273556	0.897542017037003	0.622460298998383	0.416002871746067	0.689262521633779	0.611942923618001	0.365540923801773	0.0000612096183981923	0.0000407920839036128	0.000052079975137137	0.0000518913586579718
Parabacteroides	0.678581277246091	0.19603609247262	0.207750312231725	0.864552296742404	0.587622346784532	0.587622346784532	0.241152879510339	0.536812565824408	0.552242408485187	0.981375494227207	0.00761448362051766	0.00682171126495073	0.00718116299233922	0.00557187260559231
Paraprevotella	0.291920319718648	0.598221953414989	0.0651311237062651	0.587622346784532	0.815027225122434	0.390311273868731	0.578293415759263	0.268087387686146	0.0448034560980897	0.355307079047451	0.00118473098625148	0.000753561280398122	0.000480922780420713	0.00102437752774162
Parasutterella	0.00146285385243075	0.161042291090294	0.460108780125483	0.0445438998065165	0.550233587358502	0.72567930705851	0.0891929839814565	0.001945179278108	0.00740354006164701	0.640949875781834	0.0012439973588705	0.00223438134880848	0.00120458939372556	0.0022328598552938
Parvimonas	0.305501010806147	0.305501010806148	0.305501010806146	0.587622346784532	0.587622346784532	0.587622346784532	NA	NA	NA	NA	0	0	0	0.00000253522055151188
Pediococcus	0.137097728234947	0.137097728234947	0.137097728234945	0.518587059164858	0.518587059164858	0.518587059164858	NA	NA	NA	NA	0.0000195432615737621	0	0	0
Peptococcus	0.581396618627195	0.540136564854968	0.713198440569308	0.804705774418094	0.777643423159989	0.892203436450611	0.51832254355327	0.413745315186612	0.897037944896422	0.490930359436591	0.0000319911329039615	0.00000980701976553929	0.00022911779679521	0.0000341970876961016
Peptoniphilus	0.52886353586316	0.488487815440429	0.508465543233358	0.763217756731433	0.747459999003068	0.753419746542859	0.364972794927048	0.353475493337535	0.982310660066331	0.342215565980137	0.00000301018043021499	0	0.00000484881985785685	0.00000898133678216666
Peptostreptococcus	0.279703785210075	0.957427566276992	0.268001772388108	0.587622346784532	1	0.587622346784532	0.126973343622131	0.470281087202803	0.985004739310446	0.458881060629639	0	0.00000831421220186073	0.00000651363956124124	0.00000641195804527612
Phascolarctobacterium	0.0811681220210501	0.359237764791264	0.0921515832012108	0.411928219256829	0.628666088384712	0.452583178786592	0.966416122066421	0.0647652051530825	0.0183798682603138	0.589422406232423	0.00450932930573715	0.0039404374088646	0.00281477663830132	0.00433282004264344
Phocea	0.0773387312831332	0.00501880720633837	0.981293715881463	0.402047736076358	0.0873272453902876	1	0.210559256278972	0.00199228181469158	0.222602805973676	0.0499668446032293	0.00000848646265369204	0	0.0000351972326091967	0.0000316703924064885
Porphyromonas	0.662352349160623	0.0371514454999712	0.203975627361634	0.856417368659913	0.286395320373196	0.587622346784532	0.557758343452997	0.248667020143439	0.232164333743051	0.0209210313224699	0.00000301018043021499	0	0.00000827729188800507	0.0000221042228026912
Prevotella	0.957560764309684	0.258133183289175	0.247100038429666	1	0.587622346784532	0.587622346784532	0.437994421007581	0.449058083925316	0.395376347656663	0.110902272047125	0.00000401357390695332	0	0.00000351172917544599	0.0000239994025205911
Prevotella_2	1	1	0.999999999999999	1	1	1	NA	NA	NA	NA	0	0	0	0
Prevotella_6	0.986236841353778	0.986236841353778	0.147327804897747	1	1	0.521643216178946	0.31540052404494	0.980617875390587	0.303980195318297	0.31540052404494	0	0.00000613162138464274	0.00000727322978678527	0
Prevotella_7	0.983145220774053	0.0759679278446408	0.983145220774053	1	0.398831621184365	1	1	0.209075290207003	0.976264673432884	0.219848463526226	0	0	0.00000468230556726132	0.00000214630733189316
Prevotella_9	0.76327299854833	0.0350051398858485	0.451471603913928	0.927810890450964	0.285276557196017	0.719754468019849	0.750490749628626	0.0935999602464217	0.458942367351051	0.34172390951865	0.00916535253802849	0.0104825010580299	0.00039861400899059	0.00543362969659891
Prevotellaceae_Ga6A1_group	0.999999999999997	0.427355313897846	0.112410584655391	1	0.690343199373444	0.488986043250959	0.26612293041947	0.576718355435543	0.266122930419472	0.0974271720570743	0.0000406757048082751	0.0000141399840748429	0.0000397995973217212	0.0000676086809546346
Pseudoflavonifractor	0.0728639350055086	0.350309940456516	0.957678113679327	0.398831621184365	0.622460298998383	1	0.223200750394698	0.0584959800107296	0.196588510963243	0.535707448590218	0.0000102285697024619	0	0.0000376821245513797	0.00000721094910512122
Pseudomonas	0.362019710468157	0.991919133994231	0.95961224186497	0.629914296214594	1	1	0.498898377991881	0.517079564433134	0.544997133611356	0.965868431151596	0.00000212908198243082	0.0000929715101796218	0.00000920629465052905	0.0000209610745576903
Pseudoramibacter	0.305501010779957	0.305501010779958	0.305501010779957	0.587622346784532	0.587622346784532	0.587622346784532	NA	NA	NA	NA	0	0	0	0.0000206374684705343
Pygmaiobacter	0.0804853916766962	0.00109607506155179	0.370463118287286	0.411895827992504	0.0358246239590586	0.63552687052664	0.549015136898797	0.0007695961216585	0.0664742586813998	0.0991091596792169	0.0000393291294375778	0.0000156604747758109	0.000168311056408656	0.0000851908152117622
Raoultella	0.305501010731554	0.305501010731555	0.305501010731554	0.587622346784532	0.587622346784532	0.587622346784532	NA	NA	NA	NA	0.0000276559074124469	0	0	0
Raoultibacter	0.147327804897748	0.986236841353778	0.986236841353779	0.521643216178946	1	1	NA	NA	NA	NA	0	0.00000305766449470565	0	0.00000152870136818772
Rikenella	0.475668931239893	0.0410929314357953	0.475668931239892	0.738985661033405	0.300464737017408	0.738985661033405	1	0.351006555245596	0.317150932905698	0.0560119732684599	0	0	0.00000281797303199808	0.0000133227031189749
Rikenellaceae_RC9_gut_group	0.487899717717857	0.555455347323323	0.578947626419967	0.747459999003068	0.791627954068589	0.804705774418094	0.922181953379163	0.367824987540491	0.380826765894637	0.98051574825137	0.00261680099454822	0.00320441785697504	0.00388614035474041	0.00398771111698406
Robinsoniella	0.283414899504924	0.305872387406727	0.329479280136119	0.587622346784532	0.587622346784532	0.604376149406318	0.152810477550803	0.972611045223872	0.945255165437952	0.972611045223874	0	0.0000390464086089522	0.0000097445682890487	0.00011083084919361
Romboutsia	0.00211282815285489	0.158483715056977	0.568397100261721	0.0538320956387032	0.545291426382482	0.799431487435076	0.0817692589828622	0.00239547830798159	0.0124455103887504	0.554870649355584	0.00361800432677301	0.00243013400799891	0.00640657930320173	0.00323687718369474
Roseburia	0.0000663573943522337	0.00227230980911659	0.117274667697201	0.00336763776337586	0.0538320956387032	0.492553604328244	0.0918604737276145	0.00000571379300895458	0.000223742242033032	0.297645336367102	0.040638341636225	0.0450470652771113	0.0172261542585381	0.0374895916000352
Rothia	0.216657337889184	0.350581087941618	0.69393647739951	0.587622346784532	0.622460298998383	0.874963384547208	0.253945414282547	0.831623447320498	0.55385098498266	0.703959948761264	0.0000402922271135276	0.0000817920799965059	0.000120106883030469	0.000099399477190299
Ruminiclostridium	0.26587895277351	0.212525271722022	0.978611507034903	0.587622346784532	0.587622346784532	1	0.423605271102509	0.100478215164184	0.445633856911967	0.371468685920926	0.0000158856548897332	0.00000618624303274378	0.0000417320849454468	0.0000302238926862642
Ruminiclostridium_1	0.367972838026093	0.297214197385156	0.343302550500088	0.634831326792892	0.587622346784532	0.618554003711698	0.973383217424436	0.174646195033402	0.19630483989391	0.946796791092371	0.00000448908087191418	0.00000464005686853698	0.00000969334815964712	0.00000717108046669392
Ruminiclostridium_5	0.000000112595652674764	0.0000031859785397304	0.857441653050654	0.0000171426881197328	0.000215584547855091	1	0.000598353207424074	0.00000000209373629544984	0.000263665915100741	0.00242186606232675	0.0038417705635359	0.00166541201085122	0.00853137666409534	0.00402522040807912
Ruminiclostridium_6	0.183106148900159	0.145908421790931	0.525490546501555	0.587622346784532	0.521643216178946	0.761961292427254	0.624239386000019	0.0535099980275644	0.169579102366981	0.56456593551269	0.00687136264992662	0.00445213542347315	0.00326849889832763	0.00598500798957346
Ruminiclostridium_9	0.0444791158196413	0.826863303517716	0.826863303517716	0.307450643641558	0.974167238273556	0.974167238273556	0.120370244822375	0.120370244822376	0.21029935955619	0.758145508293482	0.00103463720578731	0.00101391334774883	0.000750295132788143	0.000860177867923229
Ruminococcaceae_NK4A214_group	0.00090930364246013	0.00244985480651508	0.812702119117531	0.0325744657798953	0.0538320956387032	0.964786726203853	0.0146698611509875	0.0000332003871930109	0.0333428823951567	0.0243626671821202	0.00448118342688622	0.0102786949865997	0.00263809384367475	0.00475317844956345
Ruminococcaceae_UCG-002	0.241606444574875	0.340330192961281	0.11584388578261	0.587622346784532	0.615488980626549	0.491398907134208	0.0570958159137525	0.138279169816787	0.777473084438312	0.0791308086692708	0.0115881761086821	0.0161238670353842	0.0131102793587938	0.0132607053634529
Ruminococcaceae_UCG-003	0.000000164782496758807	0.201759987608029	0.668810448138172	0.0000178607131184637	0.587622346784532	0.858322147267808	0.00120572726271195	0.0000219908877536756	0.000173784260634413	0.5506514188606	0.00128210246600274	0.00210066194369895	0.000572000509287274	0.00202603067151178
Ruminococcaceae_UCG-004	0.00000315340671650176	0.0718147130066276	0.0745105141567898	0.000215584547855091	0.398831621184365	0.398831621184365	0.0463365356187655	0.0000249811337929007	0.0000260535925518113	0.990547121280211	0.00353408450469242	0.00200669591586903	0.0047404633694711	0.00190246997744954
Ruminococcaceae_UCG-005	0.329082625425099	0.485729776085762	0.0414434120024012	0.604376149406318	0.747459999003068	0.300464737017408	0.0371147568387409	0.844357510480566	0.455153796239952	0.346477096826254	0.00380907545718247	0.00500953911592578	0.00576366648921605	0.00489607939134182
Ruminococcaceae_UCG-007	0.00250858202871981	0.577319507520505	0.183862316736706	0.0538320956387032	0.804548238169308	0.587622346784532	0.235868564548318	0.0140074233505143	0.00315056389974488	0.587336029788649	0.0000280139299532851	0.0000150053163300279	0.0000465675919682341	0.000012877843991359
Ruminococcaceae_UCG-008	0.018992582337526	0.866347540262239	0.521105358063116	0.196263844002029	1	0.761038760336782	0.232959894065563	0.0805292475260231	0.0388271477696847	0.739015729503715	0.000474087982811653	0.000586344060399214	0.000533243087379432	0.000442411898231136
Ruminococcaceae_UCG-009	0.00673799523836934	0.00701971143185069	0.80639253849336	0.104595449038968	0.104595449038968	0.962927560671482	0.0865229645432144	0.000316734279678599	0.0409368655953193	0.0882337078821067	0.0000775021387165904	0.0000236483552716672	0.000147299752789276	0.0001141919692678
Ruminococcaceae_UCG-010	0.301583291187307	0.621981678553799	0.573109051954111	0.587622346784532	0.827045507072629	0.804201411613027	0.741021530941159	0.703930654849874	0.263428507395183	0.457936562334352	0.00241471202600997	0.0025010291840206	0.00356825003289672	0.00184528208290098
Ruminococcaceae_UCG-011	0.17812643119828	0.0434021343870084	0.736390899748255	0.583220411826628	0.303814940709059	0.904157374892515	0.238659732838554	0.0204882948780289	0.47792568754828	0.100873313088909	0.0000240803193711058	0.00000660576154521974	0.0000530781255445421	0.0000242279924509368
Ruminococcaceae_UCG-013	0.338909850964555	0.0666478850495077	0.0159326763454693	0.615488980626549	0.394063708690779	0.17968518322946	0.307970429579695	0.0530978596823268	0.0204736056802788	0.68502867105192	0.00589563287453029	0.00408572699156731	0.00349277065121978	0.00463691665035064
Ruminococcaceae_UCG-014	0.759267159311872	0.60507027399284	0.28347240370538	0.92478740004186	0.817898265167834	0.587622346784532	0.590017299042781	0.88207446014407	0.333427427463329	0.265460666838779	0.018508966225452	0.0171556544708195	0.0210965489159965	0.0178752847825927
Ruminococcaceae_V9D2013_group	0.506952232930481	0.527392588785905	0.486935997019661	0.753009536230885	0.76290281845752	0.747459999003068	0.340507121835403	0.363274154914299	0.982247483532788	0.351771062724558	0.0000172871745435169	0	0.00000349953499928697	0.0000053657683297329
Ruminococcus_1	0.119357108995792	0.518831494206668	0.686189280394879	0.494479451553995	0.759539374932358	0.872420191566767	0.417949652865254	0.521312069468569	0.17057400455775	0.46105313679207	0.0240761230797908	0.0272668212405407	0.0255581678330448	0.0312155922638256
Ruminococcus_2	0.149193126665055	0.0118903189137867	0.915946904287468	0.525194301381608	0.144824084369923	1	0.34830041490075	0.450988935739425	0.278088279389232	0.068762120812444	0.0264965955456098	0.0157382784669141	0.0174989289715331	0.0129219694138089
Sellimonas	0.309051530127569	0.00769062217342954	0.938419275345014	0.588163693274029	0.104595449038968	1	0.508820748369056	0.0115979557686732	0.442024035532027	0.0722088755983514	0.000732646302866352	0.000692983274597245	0.00162309874167862	0.000917832084969944
Senegalimassilia	0.999999999999997	0.427355313897846	0.112410584655391	1	0.690343199373444	0.488986043250959	0.26612293041947	0.576718355435543	0.266122930419471	0.0974271720570741	0.0000290575744252917	0.000133983393770447	0.0000650406504065041	0.0000284388786673789
Shuttleworthia	0.00203218592471241	0.613630481679203	0.56211849519947	0.0538320956387032	0.819519656453146	0.797972409269178	0.0814952376835096	0.0137355279231568	0.0119763777130495	0.957994163399445	0.000419110397596052	0.000512155841458627	0.000216999348416089	0.000822366163080339
Slackia	0.286052066172694	0.151374850803325	0.397496692554268	0.587622346784532	0.529811977811639	0.665042543311948	0.87649869029214	0.795659325608232	0.181246142420446	0.112043820065173	0.000227800006183175	0.000177645680622693	0.000427034151828812	0.00021315235485754
Solobacterium	0.0227033577880671	0.978361080417955	0.978361080417955	0.21356730005273	1	1	0.108288966253479	0.116665762730259	0.116665762730259	1	0.0000106483321336867	0	0.000010065295286291	0
Staphylococcus	0.30771394784349	0.358604447267471	0.332530684578879	0.588163693274029	0.628666088384712	0.60814170242804	0.971351420464888	0.942740691207534	0.164740743709754	0.187131199228787	0.0000341153782091032	0.0000469594803720045	0.0000205220493634218	0.00000904496059115322
Streptococcus	0.106071915992513	0.504439367047873	0.0191715109750036	0.488986043250959	0.752252051896701	0.196263844002029	0.609547948440184	0.111608392256596	0.00688523966288335	0.241018833518244	0.0219617306413055	0.0163319216130687	0.036521947353306	0.0116298942846101
Subdoligranulum	0.00265182737136469	0.022794539414495	0.0883077017180267	0.0538320956387032	0.21356730005273	0.439813172057218	0.36126171923208	0.000419882605283473	0.00148752718956491	0.687067104215772	0.0230957720020492	0.0206193641607221	0.0416166113429089	0.0244670140527133
Succinatimonas	0.305501010884553	0.305501010884553	0.305501010884552	0.587622346784532	0.587622346784532	0.587622346784532	NA	NA	NA	NA	0	0	0	0.00000321946099783974
Succinivibrio	1	1	0.999999999999999	1	1	1	NA	NA	NA	NA	0	0	0	0
Sutterella	0.00704852877326723	0.554581734415655	0.636408107196551	0.104595449038968	0.791627954068589	0.837089713353563	0.121427494283102	0.142121210981436	0.0288349924348523	0.454929106956727	0.000307399964328318	0.000897687514948175	0.000230030681389938	0.000710166391074213
Synergistes	0.329479280136121	0.283414899504923	0.305872387406727	0.604376149406318	0.587622346784532	0.587622346784532	0.162656742866663	0.152810477550804	0.972611045223872	0.143435403926632	0.00000711824834144814	0	0.0000117057639181533	0.0000160973049891987
Terrisporobacter	0.604100105003933	0.593806492591816	0.789727843223468	0.817898265167834	0.81264753705262	0.951227329888697	0.859256599838285	0.991676625001591	0.580819076114811	0.57372092282028	0.000523346202107848	0.000408063063535558	0.000438281280395197	0.000180431372032138
Turicibacter	0.000132801247434079	0.356581214819074	0.273258143238868	0.00577685426338242	0.627624161343399	0.587622346784532	0.0586806185906976	0.00138516468522676	0.000950220805628899	0.902661552281108	0.000904982620976524	0.000644731313358047	0.00123952492329082	0.000504298277045645
Tyzzerella	0.454122048617742	0.59286687372363	0.467119851581411	0.722089628219857	0.81264753705262	0.73130074450663	0.300902331071017	0.367829281099092	0.987984061028559	0.375813192068227	0.000603377061276811	0.000414142336324933	0.000278991517400423	0.000390642860184328
Tyzzerella_3	0.794240897718592	0.433966171746832	0.462337555235964	0.951227329888697	0.697322951434884	0.72567930705851	0.738563132118927	0.463587120216151	0.484066793837965	0.973362689112102	0.000632610153769798	0.00142190334930706	0.00137354257034578	0.00160005403002732
Tyzzerella_4	0.112410584655393	1	0.427355313897844	0.488986043250959	1	0.690343199373444	0.0974271720570741	0.266122930419472	0.576718355435542	0.576718355435542	0.00138418374648392	0.000499794030194588	0.000786652421879568	0.000503707100817855
UBA1819	0.00241609936937453	0.00194878673151115	0.0449312106471242	0.0538320956387032	0.0538320956387032	0.307450643641558	0.469956487486441	0.000056392675101602	0.000725761190202512	0.442788329104631	0.000396038159718464	0.000658246368206438	0.000909932472852383	0.00100124760064669
UC5-1-2E3	0.260261813898071	0.988484546959661	0.0186438828902605	0.587622346784532	1	0.196263844002029	0.389134782764604	0.435056195300058	0.0168099459190418	0.0993901688901633	0.0000359159431123038	0.0000522754698919923	0.000045227752701199	0.0000191087671023466
Veillonella	0.020381511642433	0.943629496001698	0.462113094904958	0.203386032221925	1	0.72567930705851	0.267189491297517	0.0962263588029599	0.0347826676151519	0.64006761141241	0.000541122615689565	0.000338805845350557	0.000224085315573619	0.000438933514783547
Victivallis	0.305501010730087	0.305501010730087	0.305501010730087	0.587622346784532	0.587622346784532	0.587622346784532	NA	NA	NA	NA	0.00000602036086042997	0	0	0

## Sheet: Species
	Diet	Phase	Diet:Phase	FDR Diet	FDR Phase	FDR Diet:Phase	p.V1:V2	p.V2:V3	p.V3:V4	p.V2:V4	Mean V1	Mean V2	Mean V3	Mean V4
Acidaminococcus intestini	0.112410584655391	0.427355313897843	1	0.589131641114124	0.712258856496411	1	0.266122930419471	0.576718355435542	0.266122930419472	0.576718355435541	0.0000225679124906625	0.00000705437512345156	0.000014760749950291	0.00000524862748391296
Actinomyces odontolyticus	0.566833412826308	0.0712200054049728	0.566833412826307	0.831336936862312	0.589131641114124	0.831336936862312	NA	NA	NA	NA	0.0000064791597825594	0.00000986034183914721	0	0
Adlercreutzia equolifaciens	0.0126565583458558	0.235623406477612	0.967748939922222	0.37822166172238	0.589131641114124	1	0.0879765534776822	0.0116686334415503	0.0782384416737325	0.421119967664365	0.000084469204752403	0.00000403107149911518	0.00015257314145688	0.000026781737747162
Aggregatibacter segnis	0.305501010687836	0.305501010687837	0.305501010687836	0.589131641114124	0.589131641114124	0.589131641114124	NA	NA	NA	NA	0.00000726168950468016	0	0	0
Akkermansia muciniphila	0.411466031488481	0.992008478412664	0.176321785552075	0.712258856496411	1	0.589131641114124	0.708710357134321	0.568331294190516	0.129578591798779	0.339308657111704	0.00134759187289483	0.00114962018777753	0.00349083647563014	0.00122220157200262
Alistipes finegoldii	1	0.208006315690361	0.34794804806351	1	0.589131641114124	0.63321427864499	0.50944113123173	0.376863823413146	0.509441131231729	0.821489236213791	0.000655296175879247	0.00126127252767066	0.000764338165074017	0.000475092874624049
Alistipes ihumii	0.986023092170939	0.0926150371052513	0.739248501368161	1	0.589131641114124	0.940688967036605	0.824314479866755	0.234250615301719	0.805176121084409	0.343998980455188	0.0000655550290045862	0.000142752296672403	0.000227135114871546	0.000141726737459775
Alistipes indistinctus	0.193511148648619	0.489858007857098	0.970699835214734	0.589131641114124	0.773180052578044	1	0.348248211132582	0.667909922936638	0.37518505807858	0.64553165460833	0.000087834939955406	0.0000519678014132302	0.0000607792967492703	0.0000274709682685181
Alistipes inops	0.0857585766806588	0.808338040737802	0.163081864647527	0.589131641114124	1	0.589131641114124	0.0315786834038729	0.170730781055524	0.819881527723272	0.251540904302564	0.000510088152036963	0.000364149590281535	0.000670766919163602	0.000310762526834714
Alistipes massiliensis	0.976158048125467	0.193588354464418	0.214877393696955	1	0.589131641114124	0.589131641114124	0.395476294148106	0.37270505008059	0.372705050080589	0.0774871611233852	0.00000752263749688751	0	0.0000112718921279923	0.000033224019000377
Alistipes obesi	0.109327418851967	0.639467785122379	0.159923420308681	0.589131641114124	0.881160513783737	0.589131641114124	0.0376314592379072	0.426294115739146	0.890294718223863	0.510201422274814	0.000422870091660661	0.00103890147915027	0.000762109744012492	0.000485030127060886
Alistipes putredinis	0.118763892658682	0.0157154526230296	0.217616877681126	0.589131641114124	0.432174947133313	0.589131641114124	0.817876586487249	0.00666037342983694	0.0528909044979526	0.406359368159909	0.00435447279860832	0.004190232203756	0.00688513882933556	0.00495695699695286
Alistipes senegalensis	0.104346388313927	0.018157903919915	0.960746922334638	0.589131641114124	0.437080787738186	1	0.241381155649683	0.603579962410602	0.269876125686861	0.107147548496988	0.0000497944423178068	0.000223049727621672	0.00017628243448123	0.000257921885828851
Alistipes shahii	0.119972212618771	0.900439545326842	0.0558330765049296	0.589131641114124	1	0.589131641114124	0.0171466743327469	0.316071462956801	0.801323395460792	0.211203348393628	0.000599535784575362	0.00101842833807741	0.000909063641633647	0.000843237385481664
Alistipes timonensis	0.999999999999998	0.11241058465539	0.427355313897845	1	0.589131641114124	0.712258856496411	0.576718355435544	0.266122930419472	0.576718355435541	0.0974271720570736	0.000017372169784006	0.000016051493190154	0.0000315447462225166	0.0000526648409521803
Allisonella histaminiformans	0.986345509712097	0.931807448050891	0.123492579337583	1	1	0.589131641114124	0.285774078503847	0.961553234527701	0.275189334449149	0.25485046894263	0.0000591909385174345	0.0000132562350701653	0.0000260483822652194	0.0000716405576805524
Anaerococcus vaginalis	0.98623684135378	0.14732780489783	0.986236841353781	1	0.589131641114124	1	1	0.315400524045039	0.980617875390592	0.303980195318396	0	0	0.00000363661489339263	0.0000224533419554166
Anaerostipes caccae	0.0730351761541858	0.596828255372955	0.0684553079454017	0.589131641114124	0.840352680788239	0.589131641114124	0.983490269300298	0.105904150744909	0.0131417649946206	0.364213324676801	0.000147918853881427	0.000272348700047441	0.0000932818268463059	0
Anaerostipes hadrus	0.100253882347556	0.166822059399924	0.24303518482331	0.589131641114124	0.589131641114124	0.589131641114124	0.737504957981684	0.0364486164300044	0.0514121670202135	0.879645169692137	0.00828813671926434	0.0079264142632164	0.0129173948431544	0.00884829289582465
Anaerotruncus colihominis	0.957426074629288	0.407982256195742	0.482125969883058	1	0.712258856496411	0.773180052578044	0.647701137425241	0.535747732687303	0.594789026812643	0.930107323305584	0.00000501696738369165	0.00000527827874864493	0.0000243244400514886	0.0000117683762089052
Anaerotruncus rubiinfantis	0.687110190893763	0.716977034734537	0.643223295718268	0.912065236141748	0.935260615771094	0.881982081386545	0.542627955504217	0.590417519399279	0.966065591381717	0.561505078817017	0.0000132127810904307	0.0000064801926431669	0.00000734226127662076	0.0000090536401896466
Arcobacter butzleri	0.305501010666899	0.305501010666899	0.305501010666898	0.589131641114124	0.589131641114124	0.589131641114124	NA	NA	NA	NA	0	0.00000175189182418364	0	0
Atopobium parvulum	0.646216783784656	0.613610371955513	0.597584128560526	0.883638972302223	0.85080429724924	0.840352680788239	0.487969710504774	0.498104345372055	0.961330547042145	0.468046990617303	0.00000277678276395403	0.0000165931136866112	0.00000354347937783589	0.00000152870136818772
Bacteroides caccae	0.0577390260913112	0.18679458410017	0.92113105786187	0.589131641114124	0.589131641114124	1	0.163154102301709	0.684440039104869	0.208334732485312	0.39132503363842	0.00459804638416759	0.00427030164065919	0.00422502300017275	0.00502972286480439
Bacteroides clarus	0.00874376603283633	0.973524048244631	0.947077240885224	0.288544279083599	1	1	0.0757710325634804	0.0653211862403138	0.0621203453683743	0.981354831933985	0.000099017255990237	0.000141089787232822	0.000070482106314565	0.000176195250753432
Bacteroides coprocola	0.112410584655391	0.999999999999997	0.427355313897846	0.589131641114124	1	0.712258856496411	0.576718355435538	0.266122930419472	0.0974271720570745	0.576718355435542	0.000282526252790783	0.000714771864266925	0.000272841429820582	0.00137966742753589
Bacteroides eggerthii	0.704963505072375	0.67705022458939	0.820285876581375	0.928076954816026	0.9070360299596	1	0.915072958390484	0.576050381177108	0.669915936858754	0.893956931044702	0.00185439296250609	0.00223250766164161	0.000761985966632254	0.00228426166949496
Bacteroides faecis	1	0.112410584655391	0.427355313897842	1	0.589131641114124	0.712258856496411	0.576718355435541	0.26612293041947	0.57671835543554	0.576718355435541	0.000109268543514591	0.000141649899396378	0.00018802161967997	0.000152723668134351
Bacteroides finegoldii	0.487188459719484	0.543227869127907	0.602303622103867	0.773180052578044	0.812380045976779	0.840687479957635	0.902658345402359	0.951235905020371	0.393345969021046	0.42781923587908	0.000156373617195403	0.000327556133486537	0.000240619324141852	0.000367197299385165
Bacteroides fragilis	0.092340609820014	0.0466779692489191	0.721063516206783	0.589131641114124	0.589131641114124	0.935260615771094	0.35214631113363	0.829411915596436	0.154319255731592	0.10232504573861	0.000101655433200083	0.000173791274627315	0.000409124801603336	0.000569193822116607
Bacteroides intestinalis	0.904820681406004	0.132783616722761	0.931935489591176	1	0.589131641114124	1	0.885239726193471	0.255736168167679	0.980807079657784	0.265773109510892	0.0000851015138398105	0.000180257391997726	0.0000615661480902654	0.0000704789601756781
Bacteroides massiliensis	0.197477795506641	0.999999999999999	0.914473587751588	0.589131641114124	1	1	0.406830900727539	0.365784934858435	0.327489526174275	0.939718257608906	0.00158194365571667	0.00148472664095964	0.00141659464494079	0.00131270452502305
Bacteroides nordii	0.0680643209806656	0.981804017418036	0.83736482679323	0.589131641114124	1	1	0.256744132222368	0.207559951839397	0.156389230555811	0.872421242370141	0.0000949585225792336	0.000123939084596891	0.0000701911720821024	0.000128703358585981
Bacteroides ovatus	0.264177866341169	0.41452552338431	0.8467611109864	0.589131641114124	0.712258856496411	1	0.516324629703187	0.176880558862753	0.358060332652128	0.661289419821136	0.000609297906083574	0.00100786073509787	0.000523523223308057	0.00105331897528298
Bacteroides plebeius	0.365529102631001	0.31185555653687	0.31185555653687	0.650852179145128	0.593725001868271	0.593725001868271	0.180507119405914	0.940245487611497	0.940245487611497	1	0.000803415879694325	0.00299587339378058	0.00142815743595772	0.00149164660576829
Bacteroides salyersiae	0.491301943925348	0.289677175606498	0.244135152999941	0.773180052578044	0.589131641114124	0.589131641114124	0.195110141557841	0.794182721038106	0.737354653224116	0.940566745443741	0.000224595916296357	0.000211132348369535	0.0000743756267556744	0.000388729233815263
Bacteroides stercoris	0.0971268534716227	0.770529270792425	0.985455237606966	0.589131641114124	0.970513967028627	1	0.240320484177953	0.172921273399054	0.250579055421778	0.827283628662655	0.00378962577921732	0.00312876575504582	0.00488912279337458	0.00490073675025768
Bacteroides thetaiotaomicron	0.328453629564262	0.902776920316863	0.822796742564805	0.615884320566589	1	1	0.399054877521435	0.439986440940145	0.596241580701017	0.807498902654814	0.00189845643482966	0.00145323318273568	0.00130120302400291	0.0014027871424306
Bacteroides uniformis	0.000138972528192017	0.857152946707425	0.988032212436853	0.0163305056406038	1	1	0.00888485528663829	0.0127769025032278	0.0094026993559555	0.90750939126794	0.00900219804062276	0.0204751104640719	0.00924719204095778	0.0201142882688606
Bacteroides vulgatus	0.0185428212979836	0.847296335276445	0.593381669967332	0.437080787738186	1	0.840352680788239	0.202899842423183	0.0767099366740438	0.0455028704757967	0.810078241311436	0.0136656107351613	0.022828768456015	0.0142331075315056	0.0248020166029684
Barnesiella intestinihominis	0.112410584655393	1	0.427355313897844	0.589131641114124	1	0.712258856496411	0.0974271720570741	0.266122930419472	0.576718355435543	0.576718355435542	0.0000568517760494838	0.000384599813772722	0.0000862784138045462	0.000110046095712901
Bifidobacterium animalis	0.000000627527177747579	0.00283046791592512	0.67798652744455	0.000310625952985051	0.116756801531911	0.9070360299596	0.000322378664838752	0.000000496731379140414	0.0020126256319466	0.0192875487651447	0.000376738736798685	0.000833781939442745	0.00000354347937783589	0.000159274884351707
Bifidobacterium bifidum	0.0776594433687777	0.583414373521472	0.583414373521471	0.589131641114124	0.837072796791677	0.837072796791677	0.393288509564812	0.393288509564811	0.107196690432756	0.441054619188813	0.00219068613731998	0.00311550264988134	0.00285930851492889	0.00124000206849247
Bifidobacterium longum	0.910160923333977	0.394549629421964	0.0710169580357047	1	0.695025147914136	0.589131641114124	0.180061945581738	0.603425560219064	0.236091303253526	0.502545662762535	0.00456040793035381	0.00653457660537293	0.00777646473823527	0.00488936896616214
Bilophila wadsworthia	0.0478111197294354	0.810225622251218	0.778298127467767	0.589131641114124	1	0.977811099229809	0.115191371981887	0.121861450705354	0.234733682963459	0.713517027304667	0.000439929529307585	0.000578268526102155	0.000283913104064657	0.000465284977163335
Blautia faecis	0.680576891659161	0.987367068112224	0.727583909702189	0.908047335232573	1	0.935465026759957	0.96442783924296	0.76347261901458	0.592969733341377	0.814917476295887	0.0117489635343219	0.0126544891237668	0.011613412434493	0.0107826769793764
Blautia luti	0.983145220774053	0.0759679278446409	0.983145220774054	1	0.589131641114124	1	0.976264673432884	0.209075290207003	1	0.209075290207003	0.000164477548814587	0.000169190768707046	0	0
Blautia massiliensis	0.358744926425848	0.589885848700732	0.599976817402337	0.645740867566527	0.840352680788239	0.840687479957635	0.781874102478504	0.789754752037219	0.311925097359633	0.455013505178114	0.00620797213304266	0.00680569703974178	0.00791558275211091	0.00678091024531518
Blautia obeum	0.334732218274086	0.119427322982921	0.934104222338483	0.618255403155495	0.589131641114124	1	0.461849382730208	0.676712152347121	0.535235410506157	0.301303188603469	0.00690102760529871	0.00597280416149772	0.00694674406424813	0.00545454991958305
Blautia stercoris	0.847358340624877	0.0208947479965226	0.890641195294343	1	0.449691315577334	1	0.969108100892118	0.0819015421430058	0.816296902894676	0.129768329599861	0.000210020530690477	0.000280912003965981	0.0000665742369115037	0.000155664976200673
Butyricicoccus desmolans	0.970665759614863	0.970665759614861	0.970665759614863	1	1	1	0.958697222814264	0.958697222814263	1	0.958697222814263	0.0000397642944380971	0.0000198429336645116	0.0000379371563446022	0.0000468881804844539
Butyricimonas virosa	0.957192712604584	0.152321391849872	0.928715357560309	1	0.589131641114124	1	0.919718186473847	0.333876904521997	0.979896884473278	0.34648816865405	0.0000570047453377687	0.000112845872788427	0.0000784632991632035	0.0000717143856900555
Butyrivibrio crossotus	0.305872387406727	0.283414899504924	0.329479280136121	0.589131641114124	0.589131641114124	0.615884320566589	0.162656742866662	0.972611045223871	0.972611045223873	0.945255165437949	0	0.0000578345584620634	0.000152646424423428	0.000187943893801808
Campylobacter gracilis	0.305501010779957	0.305501010779958	0.305501010779957	0.589131641114124	0.589131641114124	0.589131641114124	NA	NA	NA	NA	0	0	0	0.0000450966903615379
Campylobacter hominis	0.55418798760584	0.5354798737661	0.573210375464485	0.821326508577517	0.8081174924214	0.836892693700395	0.41739591016141	0.984175897938615	0.984175897938617	0.968358175963532	0	0.00000350378364836728	0.00000363661489339263	0.00000507044110302376
Catabacter hongkongensis	0.305501010676211	0.305501010676211	0.305501010676211	0.589131641114124	0.589131641114124	0.589131641114124	0.152500730325537	0.152500730325538	0.999999999999998	0.152500730325537	0	0.00000640356550527334	0	0
Christensenella minuta	0.305501010730087	0.305501010730087	0.305501010730087	0.589131641114124	0.589131641114124	0.589131641114124	NA	NA	NA	NA	0	0	0.00000697014686099436	0
Citrobacter freundii	0.305501010731554	0.305501010731555	0.305501010731554	0.589131641114124	0.589131641114124	0.589131641114124	NA	NA	NA	NA	0.0000741178318653578	0	0	0
Clostridium_sensu_stricto_1 tertium	0.983145220774053	0.0759679278446408	0.983145220774054	1	0.589131641114124	1	1	0.219848463526225	0.976264673432885	0.209075290207003	0	0	0.000102610246817109	0.000410147713052277
Collinsella aerofaciens	0.00482943637070713	0.222003438266219	0.103463228387203	0.18389007719231	0.589131641114124	0.589131641114124	0.403470579997596	0.00588031415231161	0.00258992542685066	0.774458181608349	0.00544096721015739	0.00562909105787727	0.00853003934126207	0.00545844764521949
Collinsella tanakaei	0.427355313897844	1	0.112410584655393	0.712258856496411	1	0.589131641114124	0.0974271720570743	0.576718355435544	0.576718355435541	0.266122930419472	0.0000127082969293578	0.0000301330751933225	0.0000195409186837237	0.0000192358741358284
Coprobacillus cateniformis	0.25187309101854	0.725486448593121	0.236898995921908	0.589131641114124	0.935260615771094	0.589131641114124	0.97923572057271	0.294069687698253	0.104877388370882	0.558701375463611	0.0000471050404298095	0.0000406201376817157	0.0000777702955508309	0.0000104782262458611
Coprobacter secundus	0.597097164142552	0.540511653862399	0.5405116538624	0.840352680788239	0.8107674807936	0.8107674807936	0.953136216078586	0.953136216078586	0.423117340085079	0.390182312420307	0.0000269274831357035	0.000208126961539417	0.0000167498575755245	0.00000590038381996749
Coprococcus_1 catus	0.0024322777289145	0.0537027495486407	0.270281230861906	0.109452497801152	0.589131641114124	0.589131641114124	0.177609758871739	0.000862543211239686	0.00487999142530793	0.560979254270908	0.00146712055987665	0.00248832391121025	0.00107340412819187	0.00180777246271106
Coprococcus_2 eutactus	0.912325059682589	0.0502951009658933	0.17447070019272	1	0.589131641114124	0.589131641114124	0.38109371819427	0.148964855678323	0.303392592033959	0.673163585087477	0.0116521992378694	0.0147565398501726	0.00536234236153475	0.0109959665860547
Coprococcus_3 comes	0.363690011727249	0.000142832381027949	0.429816363081389	0.649915363916926	0.0163305056406038	0.713956710487542	0.933304489072269	0.00148206699738473	0.234636599712585	0.0371950613781922	0.00875129335031631	0.00656207246064114	0.0130842342891383	0.0121512425823414
Desulfovibrio desulfuricans	0.506951843352259	0.486935597558626	0.527392210085864	0.781748169655352	0.773180052578044	0.800794920222401	0.982247467256245	0.340506682401469	0.363273717937732	0.964503942709157	0.00000752288838792025	0.0000201467559781119	0	0.0000048890192627359
Desulfovibrio fairfieldensis	0.427355313897846	0.112410584655391	0.999999999999997	0.712258856496411	0.589131641114124	1	0.576718355435546	0.0974271720570743	0.576718355435542	0.266122930419472	0.0000186729158691776	0.0000120252456156417	0.0000454114930001427	0.0000334487314568595
Dialister invisus	0.334224256155948	0.060864568748438	0.164026009319864	0.618255403155495	0.589131641114124	0.589131641114124	0.100754279591523	0.0491227681022144	0.764272997315328	0.0243740791270293	0.0273294902199675	0.0213480772414463	0.0143989480095247	0.0127980592016902
Dielma fastidiosa	0.449508586519246	0.264129982809642	0.718511957701521	0.739225084142946	0.589131641114124	0.935260615771094	0.780545058718749	0.190408728866709	0.432862708087329	0.594806830178736	0.0000873542572296551	0.0000129039142455421	0.0000430796586095251	0.0000347794991464444
Dorea formicigenerans	0.160610671789889	0.653455737768905	0.593931231761717	0.589131641114124	0.888627995042879	0.840352680788239	0.176078411691151	0.195339655372271	0.540819277472151	0.490074314235801	0.00305005021409334	0.00239024635688224	0.00375750106948358	0.0028230639878565
Dorea longicatena	0.109054246017238	0.183540812905957	0.285382637583149	0.589131641114124	0.589131641114124	0.589131641114124	0.706984023286906	0.0424257474822007	0.0637937034391953	0.853854968151855	0.0181893979528487	0.0172423707042035	0.0275486585312185	0.0181701698358104
Dubosiella newyorkensis	0.959621010425091	0.991920889865804	0.372889704780573	1	1	0.661578508481662	0.508037072067404	0.977246610121677	0.554556535023275	0.535695000361518	0.00000157446965957604	0.00000947716751970888	0.00000612501704817623	0.00000417974928191907
Eggerthella lenta	0.45730638904211	0.0311196228768198	0.457306389042112	0.744627179525807	0.579440299821773	0.744627179525807	0.999999999999998	0.0447639455795696	0.297395775078299	0.321993275159564	0.0000626336066606959	0.000074354085474513	0.000148267800742932	0.0000581670862703064
Eisenbergiella massiliensis	0.480092436441992	0.517432793050018	0.576135443273411	0.773180052578044	0.792969760246932	0.836892693700395	0.374561821462119	0.342386568371859	0.917495431222592	0.397043137852144	0.000254727331013005	0.000429680459884044	0.00003205489567576	0.0000973338148189816
Eisenbergiella tayi	0.69853968878454	0.0474763034437394	0.218613539698431	0.923936595263629	0.589131641114124	0.589131641114124	0.257267507206526	0.263958278921833	0.553389182648118	0.596962365046809	0.000266902664812396	0.0000487029084198664	0.000134320649201881	0.000146710510894282
Enorma massiliensis	0.983145220774053	0.0759679278446402	0.983145220774053	1	0.589131641114124	1	0.976264673432884	0.219848463526225	1	0.219848463526225	0.0000277678276395403	0.0000168485008722339	0	0
Erysipelatoclostridium ramosum	0.230149197972518	0.999999999999999	0.332717745978873	0.589131641114124	1	0.618255403155495	0.870620779401825	0.399526451817764	0.130420903306204	0.496018149560863	0.000464575699683646	0.000379221200225425	0.000336929156416001	0.000252991069677477
Escherichia/Shigella coli	0.137097728224206	0.137097728224206	0.137097728224206	0.589131641114124	0.589131641114124	0.589131641114124	NA	NA	NA	NA	0	0	0.0000629438912143161	0
Eubacterium limosum	0.305501010687191	0.305501010687191	0.30550101068719	0.589131641114124	0.589131641114124	0.589131641114124	0.152500730334691	0.152500730334692	0.999999999999998	0.152500730334691	0	0.0000037000755740436	0	0
Faecalibacterium CM04-06	0.486402075551911	0.0655317730871964	0.884703844612648	0.773180052578044	0.589131641114124	1	0.698182599133562	0.0777885263187554	0.554271317376714	0.234979457143733	0.015904660230181	0.0193790372864509	0.0130589302604822	0.0155287868257212
Faecalibacterium prausnitzii	0.97034499566857	0.245342142197091	0.509339277451329	1	0.589131641114124	0.782990504156545	0.62389398099806	0.399941136888566	0.661295383458199	0.202667545058189	0.0834803946410496	0.0781783908046799	0.0860202894261815	0.0962582700417004
Faecalibaculum rodentium	0.305501010809465	0.305501010809465	0.305501010809464	0.589131641114124	0.589131641114124	0.589131641114124	0.999999999999999	0.999999999999998	0.152500730436634	0.152500730436634	0	0	0	0.00000218365880767862
Faecalicoccus pleomorphus	0.11619284503666	0.143572946780534	0.913724565851767	0.589131641114124	0.589131641114124	1	0.305181839922715	0.0360061638390134	0.239732737402441	0.34209964443993	0.0000214177672509754	0.0000170761746807289	0.0000389467691731997	0.0000181935334572426
Faecalitalea cylindroides	0.146839468487847	0.0486574660148836	0.15748339829018	0.589131641114124	0.589131641114124	0.589131641114124	0.047279683764661	0.0185672476469854	0.979102063167858	0.0198243681909842	0.000258389826863353	0.000172683351343614	0.000343022508398923	0.000234889578946483
Flavonifractor plautii	0.553386614364213	0.854442906424637	0.651574727092193	0.821326508577517	1	0.888510991489353	0.920847632144552	0.77329072830141	0.463144287750458	0.655025745760244	0.000409272427184368	0.000601496270524382	0.000351622683519001	0.000322635137987386
Fusicatenibacter saccharivorans	0.293220855475284	0.811196843236808	0.524112146642251	0.589131641114124	1	0.800726890703439	0.77069551333203	0.36534410829464	0.237306108438968	0.779276053076871	0.00844119253950799	0.00896103757447903	0.00764523863615619	0.0094361551514121
Fusobacterium nucleatum	0.305501010806147	0.305501010806148	0.305501010806146	0.589131641114124	0.589131641114124	0.589131641114124	NA	NA	NA	NA	0	0	0	0.00000422536758585313
Fusobacterium varium	0.983145220774053	0.0759679278446409	0.983145220774053	1	0.589131641114124	1	1	0.209075290207003	0.976264673432884	0.219848463526226	0	0	0.0000400052486886279	0.00000764280582687516
Gardnerella vaginalis	0.305501010761032	0.305501010761033	0.305501010761032	0.589131641114124	0.589131641114124	0.589131641114124	1	0.999999999999998	0.152500730396255	0.152500730396255	0	0	0	0.0000250865485926446
Gemella sanguinis	0.00583333874170388	0.734750824069107	0.489620720258833	0.20625019122453	0.937375406995381	0.773180052578044	0.149246859432685	0.0324932085137228	0.0177457023314118	0.804232790739996	0.0000722568205098444	0.0000254213853433094	0.000122433302734411	0.0000249072399622362
Gordonibacter pamelaeae	0.991155307513853	0.363348424057933	0.973470269392182	1	0.649915363916926	1	0.9750910850192	0.527892000250497	0.987543986562498	0.538098210260374	0.00000559447444947574	0.00000700756729673456	0.0000214952165434179	0.00000884402847531744
Haemophilus parainfluenzae	0.660463343484796	0.545842898066875	0.256463324879553	0.89569686308212	0.813832031756334	0.589131641114124	0.270134512324215	0.907661149688001	0.624652150537044	0.708742799056596	0.000421799273429014	0.00020018848633871	0.0000597129745405191	0.0000581584628658832
Haemophilus pittmaniae	0.146667109736836	0.121964765168836	0.61731166623158	0.589131641114124	0.589131641114124	0.853545460292268	0.172825605303244	0.038160108900771	0.503542311423664	0.153125977553286	0.000106850574140294	0.0000376031297241449	0	0.00000403079852537267
Harryflintia acetispora	0.163452692486478	0.712215962706226	0.211263447701128	0.589131641114124	0.935137669866265	0.589131641114124	0.919541577434332	0.217524136658748	0.0664573873307404	0.535570628780726	0.0000126405115621117	0.00000885923471954093	0.0000247927646827451	0.00000409776026668224
Holdemanella biformis	1	1	0.999999999999999	1	1	1	NA	NA	NA	NA	0	0	0	0
Holdemania filiformis	0.564431241221966	0.0762046680048448	0.492023669822392	0.831336936862312	0.589131641114124	0.773180052578044	0.937800313928149	0.101872543257433	0.375247260971278	0.445526268657796	0.000141826188219344	0.000125993653897294	0.000189569243582515	0.000120235023284138
Holdemania massiliensis	0.505218245215549	0.0316058345357331	0.730923237375332	0.781748169655352	0.579440299821773	0.936882218486121	0.477799925714118	0.0510434424710335	0.820441499185719	0.0829926972454329	0.0000626116598878518	0.0000225410981725107	0.000114230071818269	0.0000429412047586749
Hungatella hathewayi	0.60461564215135	0.0699536621208475	0.60461564215135	0.840687479957635	0.589131641114124	0.840687479957635	0.466870640095538	0.10467320534846	1	0.10467320534846	0.0000251674782143725	0.0000614980935590997	0.0000525086262556522	0.0000845197786608806
Intestinibacter bartlettii	0.0406122773603229	0.0129894308066272	0.110529058065507	0.589131641114124	0.37822166172238	0.589131641114124	0.75056077541693	0.00216966305951738	0.0124689390971282	0.532335005308702	0.00134125905692613	0.000836719983989763	0.00247052619864146	0.000780689683231196
Intestinimonas butyriciproducens	0.668430738708203	0.788938563558257	0.72115249506697	0.904025179400439	0.98866984547174	0.935260615771094	0.959910770165433	0.624415873346718	0.580797835230353	0.949900624502129	0.000034607169924676	0.000174693093415326	0.0000407185954968278	0.0000925643755882413
Intestinimonas massiliensis	0.958072957557798	0.930178756631285	0.123046653860611	1	1	0.589131641114124	0.26397337236568	0.980310562264205	0.296443681688348	0.307852278747668	0.0000383463569615325	0.0000129603852863338	0.0000122112164719917	0.0000252374474744494
Intestinimonas timonensis	0.0759679278446406	0.983145220774053	0.983145220774053	0.589131641114124	1	1	0.219848463526225	0.219848463526225	0.209075290207003	0.976264673432884	0	0.0000107377623674618	0	0.0000175800657341588
Klebsiella oxytoca	0.305501010730087	0.305501010730087	0.305501010730087	0.589131641114124	0.589131641114124	0.589131641114124	NA	NA	NA	NA	0.00000501696738369165	0	0	0
Lachnoclostridium pacaense	0.427355313897846	0.112410584655391	0.999999999999997	0.712258856496411	0.589131641114124	1	0.576718355435546	0.0974271720570745	0.576718355435542	0.266122930419472	0.00014310848464951	0.000194255882829537	0.000066440238334423	0.000128410914927769
Lachnoclostridium urinimassiliense	0.986236841353779	0.986236841353779	0.14732780489776	1	1	0.589131641114124	0.303980195318312	0.980617875390591	0.315400524044953	0.303980195318312	0	0.0000309564511524399	0.0000101944167959504	0
Lachnospira pectinoschiza	0.00019794552291641	0.261276507883649	0.165969555978226	0.0163305056406038	0.589131641114124	0.589131641114124	0.103748612433791	0.0711285416859559	0.00062379046290717	0.081156625469833	0.00313525821713935	0.00592205834232552	0.00282705397447371	0.00961052992035718
Lachnospiraceae_FCS020_group bacterium	0.862976653137483	0.0349111375334999	0.00166140672583932	1	0.589131641114124	0.102799541161308	0.039782480519527	0.111862032363357	0.0223080371627093	0.466884070725237	0.00112983076631257	0.000834669031001592	0.000566588423154959	0.000876452080341014
Lachnospiraceae_UCG-001 bacterium	0.0458878245602076	0.408743763833511	0.399051232093718	0.589131641114124	0.712258856496411	0.700462269100676	0.418085757009182	0.41121079028563	0.0491519458495695	0.242475825388533	0.0000756572317553345	0.000543025340831524	0.0000955655094917318	0.000475156238337788
Lactobacillus delbrueckii	0.305501010783465	0.305501010783465	0.305501010783465	0.589131641114124	0.589131641114124	0.589131641114124	NA	NA	NA	NA	0	0.00000845452364571741	0	0
Lactobacillus jensenii	0.305501010778918	0.305501010778917	0.305501010778917	0.589131641114124	0.589131641114124	0.589131641114124	NA	NA	NA	NA	0	0.00000604660724867277	0	0
Lactobacillus paracasei	0.305501010731554	0.305501010731555	0.305501010731554	0.589131641114124	0.589131641114124	0.589131641114124	NA	NA	NA	NA	0.0000663741777898726	0	0	0
Lactobacillus sanfranciscensis	0.305501010779957	0.305501010779958	0.305501010779957	0.589131641114124	0.589131641114124	0.589131641114124	NA	NA	NA	NA	0	0	0	0.00000229305205228159
Lactococcus lactis	0.305501010730087	0.305501010730087	0.305501010730087	0.589131641114124	0.589131641114124	0.589131641114124	0.152500730370455	0.999999999999999	0.999999999999999	1	0.000218563494590238	0	0	0
Lactococcus piscium	0.137097728242659	0.137097728242659	0.137097728242659	0.589131641114124	0.589131641114124	0.589131641114124	0.999999999999999	0.0397147333655399	0.0397147333655403	0.999999999999998	0	0	0.000018994182393212	0
Mitsuokella jalaludinii	1	1	0.999999999999999	1	1	1	NA	NA	NA	NA	0	0	0	0
Negativibacillus massiliensis	0.198876409425453	0.220315390375161	0.952896836880327	0.589131641114124	0.589131641114124	1	0.345807239197171	0.0809442681385559	0.389562693983803	0.367268814632836	0.000076326438768358	0.0000169862439734222	0.0000759496540523697	0.0000756941744434297
no_match	0.0401304688913842	0.792923095639644	0.765463172099497	0.589131641114124	0.991153869549555	0.966592525992988	0.219682564557151	0.10688728947054	0.101687288964285	0.979889448376114	0.646318629900465	0.630299901264594	0.652683200221976	0.625092824196136
Odoribacter splanchnicus	0.0621273314210737	0.146820044372792	0.235202472206025	0.589131641114124	0.589131641114124	0.589131641114124	0.0349071789323558	0.770444039213658	0.633222820938957	0.852659136398375	0.000445936999694546	0.000662962763641582	0.000768851494309262	0.000721319834951346
Parabacteroides distasonis	0.732471552634604	0.590428174903534	0.526885776177997	0.936882218486121	0.840352680788239	0.800794920222401	0.493384763564155	0.536106979606549	0.837708593037088	0.410946388474313	0.00225252870676234	0.00226105809605748	0.00165402058810083	0.00208947856271023
Parabacteroides goldsteinii	0.946080068397884	0.00204282894323163	0.818136490451826	1	0.103730942155519	1	0.909008958927541	0.029606376303523	0.834056267630374	0.0480610966942785	0.000205202130327859	0.000251592658390967	0.000290948058291332	0.000152186412682759
Parabacteroides merdae	0.466392707457581	0.913000926810221	0.0239507279436227	0.756932426857386	1	0.493983763837218	0.28377568854527	0.555886461238668	0.0388926958367075	0.133930442664183	0.00358083550884486	0.00294385666886741	0.00379485300919776	0.00244949560563377
Parasutterella excrementihominis	0.00209557458900037	0.277841025762004	0.826628569149796	0.103730942155519	0.589131641114124	1	0.0231780799972683	0.00462069546818134	0.0478097792582364	0.360109789438571	0.000518476239142055	0.000738529705364485	0.000667744559992896	0.00075289176060025
Pediococcus pentosaceus	0.305501010751144	0.305501010751143	0.305501010751146	0.589131641114124	0.589131641114124	0.589131641114124	NA	NA	NA	NA	0.00000289536163066767	0	0	0
Peptococcus niger	0.305501010722007	0.305501010722006	0.305501010722006	0.589131641114124	0.589131641114124	0.589131641114124	1	0.152500730363718	0.152500730363718	1	0	0	0.0000513863061917287	0
Peptoniphilus duerdenii	0.305501010794361	0.30550101079436	0.305501010794362	0.589131641114124	0.589131641114124	0.589131641114124	NA	NA	NA	NA	0	0	0.00000484881985785685	0
Peptoniphilus lacrimalis	0.305501010716281	0.305501010716281	0.305501010716281	0.589131641114124	0.589131641114124	0.589131641114124	NA	NA	NA	NA	0	0	0	0.00000449066839108333
Peptostreptococcus stomatis	0.279703785210075	0.957427566276992	0.268001772388108	0.589131641114124	1	0.589131641114124	0.126973343622131	0.470281087202803	0.985004739310446	0.458881060629639	0	0.00000831421220186073	0.00000651363956124124	0.00000641195804527612
Phascolarctobacterium faecium	0.143051544668538	0.579907462503506	0.125100675180112	0.589131641114124	0.836892693700395	0.589131641114124	0.961141796314802	0.158771847215186	0.0381446808450432	0.490921068005414	0.00352229525150785	0.0028320240741045	0.00245640335246518	0.0034319003401354
Phascolarctobacterium succinatutens	0.266379923342518	0.578403013496144	0.578403013496144	0.589131641114124	0.836892693700395	0.836892693700395	0.695747167000904	0.243108609727772	0.243108609727773	1	0.0007315092557444	0.000739477340700504	0.000183838393483442	0.000488625102959508
Phocea massiliensis	0.20644176060507	0.0205445005869651	0.505797180693995	0.589131641114124	0.449691315577334	0.781748169655352	0.177702752729821	0.0140060522571721	0.673909207946971	0.0391859291120364	0.00000848646265369204	0	0.0000287769706044148	0.0000316703924064885
Porphyromonas uenonis	0.305501010779957	0.305501010779958	0.305501010779957	0.589131641114124	0.589131641114124	0.589131641114124	NA	NA	NA	NA	0	0	0	0.00000152870136818772
Prevotella buccalis	0.137097728190826	0.137097728190825	0.137097728190825	0.589131641114124	0.589131641114124	0.589131641114124	NA	NA	NA	NA	0	0	0	0.000019774034934738
Prevotella timonensis	0.305501010806147	0.305501010806148	0.305501010806146	0.589131641114124	0.589131641114124	0.589131641114124	NA	NA	NA	NA	0	0	0	0.00000422536758585313
Prevotella_6 corporis	0.305501010794361	0.30550101079436	0.305501010794362	0.589131641114124	0.589131641114124	0.589131641114124	NA	NA	NA	NA	0	0	0.00000727322978678527	0
Prevotella_9 copri	1	0.112410584655391	0.427355313897843	1	0.589131641114124	0.712258856496411	0.576718355435541	0.266122930419471	0.576718355435541	0.576718355435542	0.00140426681069403	0.0000966769495785764	0.0000401674439609876	0.000062837188843706
Pseudoflavonifractor capillosus	0.305501010811537	0.305501010811537	0.305501010811536	0.589131641114124	0.589131641114124	0.589131641114124	NA	NA	NA	NA	0	0	0	0.00000721094910512122
Pseudoramibacter alactolyticus	0.305501010779957	0.305501010779958	0.305501010779957	0.589131641114124	0.589131641114124	0.589131641114124	NA	NA	NA	NA	0	0	0	0.0000206374684705343
Raoultibacter timonensis	0.305501010789028	0.305501010789026	0.305501010789026	0.589131641114124	0.589131641114124	0.589131641114124	NA	NA	NA	NA	0	0.00000305766449470565	0	0
Robinsoniella peoriensis	0.283414899504924	0.305872387406727	0.329479280136119	0.589131641114124	0.589131641114124	0.615884320566589	0.152810477550803	0.972611045223872	0.945255165437952	0.972611045223874	0	0.0000390464086089522	0.0000097445682890487	0.00011083084919361
Roseburia hominis	0.00000143294910741668	0.0310633262488681	0.453688624781959	0.000354654904085628	0.579440299821773	0.74362870618235	0.00552617909303299	0.00000674711378190196	0.000216366294671477	0.323787329897312	0.00328224823015479	0.0113558618700191	0.0021931575862423	0.0109980936191423
Roseburia intestinalis	0.238845252808715	0.493843493201109	0.815106536912009	0.589131641114124	0.773583952957433	1	0.506991050602931	0.192948512711683	0.322173001582269	0.751244779822566	0.0157418545206752	0.0100244799771907	0.0033604944165068	0.00626607588952056
Roseburia inulinivorans	0.294012166767089	0.000177035410232041	0.441578068520429	0.589131641114124	0.0163305056406038	0.731040615109071	0.843816152800311	0.0609903075129137	0.203331608687805	0.00222611314141541	0.00321771147861766	0.00446086406598879	0.00576230493745784	0.00621123614002366
Rothia mucilaginosa	0.241734566177183	0.210273411597119	0.314243017696204	0.589131641114124	0.589131641114124	0.595978137010042	0.907897796975965	0.953869934165278	0.128967638965821	0.11541330146579	0.0000317758991838044	0.0000484246277685638	0.0000585285820847287	0.0000565103395289262
Ruminococcaceae_UCG-002 bacterium	0.0640863165986229	0.532384867915136	0.131785258215781	0.589131641114124	0.805903699137591	0.589131641114124	0.0207654331506184	0.0850985827962276	0.80838394762687	0.137012985108772	0.00250736311737685	0.00331319974494314	0.00333797667531699	0.00332977314596712
Ruminococcus_1 bicirculans	0.267081214539585	0.722947410515778	0.1195142220142	0.589131641114124	0.935260615771094	0.589131641114124	0.0641944136362422	0.595267479874183	0.75303773362861	0.398621610149948	0.0074098972440889	0.0105858956507806	0.0135616608509871	0.011882594964983
Ruminococcus_1 callidus	0.743637499107791	0.870108958423997	0.74363749910779	0.941433662553342	1	0.941433662553342	0.999999999999999	0.908334942301591	0.64539241044088	0.729896299667371	0.00446764799675309	0.00244194852537446	0.00222267163481974	0.00209879212417283
Ruminococcus_1 champanellensis	0.497804598749282	0.041967295407571	0.497804598749282	0.774884516921052	0.589131641114124	0.774884516921052	1	0.341525573497858	0.341525573497856	0.0599350868800872	0	0	0.000113545910006087	0.000184683399538651
Ruminococcus_2 bromii	0.412692653515198	0.0182762417893645	0.725535507992121	0.712258856496411	0.437080787738186	0.935260615771094	0.741803434086423	0.280282756304472	0.41124360215437	0.0600036646745519	0.01909583423957	0.00882665967765991	0.00944176341271155	0.00763190510730468
Sellimonas intestinalis	0.567660373049417	0.253038116494758	0.340842983104238	0.831336936862312	0.589131641114124	0.627201771883264	0.788540111639701	0.230136099437745	0.285511730071995	0.893296790447786	0.000587484299005175	0.000552702469196375	0.000987779915253934	0.000604911300754421
Senegalimassilia anaerobia	1	1	0.999999999999999	1	1	1	NA	NA	NA	NA	0	0	0	0
Slackia isoflavoniconvertens	0.213868419709919	0.213868419709918	0.374618211855588	0.589131641114124	0.589131641114124	0.662271481673272	0.137124135841171	0.0838707813224879	0.802576602622355	0.13712413584117	0.000172625344411226	0.000106585366027809	0.000307011273209165	0.00017748340039173
Streptococcus lactarius	0.329715848384134	0.307718674047297	0.352706624928396	0.615884320566589	0.590390479276791	0.637307113815295	0.974533667042571	0.163564252627339	0.183251408805407	0.949093922479011	0.0000165319314255484	0.0000009250188935109	0.000115512363572644	0.0000304226466181425
Streptococcus mutans	0.147327804897726	0.986236841353777	0.986236841353777	0.589131641114124	1	1	NA	NA	NA	NA	0	0.00000265124701403305	0	0.00000491698651663957
Streptococcus parasanguinis	0.222806781901096	0.675584126971379	0.675584126971379	0.589131641114124	0.9070360299596	0.9070360299596	0.573429594240395	0.573429594240396	0.251471209314701	0.556179019992531	0.0000910598216767514	0.0000561992374658337	0.000131846219060635	0.0000133917626237965
Streptococcus salivarius	0.305501010786057	0.305501010786057	0.305501010786056	0.589131641114124	0.589131641114124	0.589131641114124	NA	NA	NA	NA	0.0000250762946264008	0	0	0
Succinatimonas hippei	0.305501010884553	0.305501010884553	0.305501010884552	0.589131641114124	0.589131641114124	0.589131641114124	NA	NA	NA	NA	0	0	0	0.00000321946099783974
Sutterella wadsworthensis	0.446080743079596	0.352772018556345	0.955538135055322	0.736033226081333	0.637307113815295	1	0.619347029035306	0.906247881733385	0.565283311284908	0.488814267112458	0.00029030205372642	0.000770732476932017	0.000160687514185559	0.000451767894821654
Turicibacter sanguinis	0.000664185745158441	0.478400256457536	0.345710905563705	0.0469674205504898	0.773180052578044	0.631464569203077	0.0869514242648011	0.00508955763083829	0.00317882189546737	0.869100675755106	0.00082769188799273	0.000644731313358047	0.00117862101907854	0.000461503482967854
Tyzzerella_4 nexilis	0.112410584655393	1	0.427355313897844	0.589131641114124	1	0.712258856496411	0.0974271720570741	0.266122930419472	0.576718355435542	0.576718355435542	0.00138418374648392	0.000499794030194588	0.000786652421879568	0.000503707100817855
Veillonella atypica	0.30550101069793	0.305501010697929	0.30550101069793	0.589131641114124	0.589131641114124	0.589131641114124	NA	NA	NA	NA	0.0000967690309325929	0	0	0
Veillonella dispar	0.640844010024536	0.231414617826008	0.69995196610881	0.881160513783737	0.589131641114124	0.923936595263629	0.95444091601191	0.244204438650004	0.549186242891446	0.568313662532679	0.0000820579626543607	0.000129155142482985	0.0000682745719658001	0.000093838038102636
Veillonella parvula	0.30550101069793	0.305501010697929	0.30550101069793	0.589131641114124	0.589131641114124	0.589131641114124	NA	NA	NA	NA	0.0000397001152543971	0	0	0
Veillonella rogosae	0.804344858242091	0.344933080892602	0.687273400163378	1	0.631464569203077	0.912065236141748	0.91318606529575	0.402573030680803	0.647306146966622	0.70293711098739	0.00011429588600152	0.0000685487525602215	0.0000381880188630879	0.000108744155651646
Veillonella tobetsuensis	0.137097728248263	0.137097728248265	0.137097728248264	0.589131641114124	0.589131641114124	0.589131641114124	0.999999999999999	0.999999999999997	0.0397147333682666	0.0397147333682668	0	0	0	0.0000627718242119186

## Sheet: ASVs
	Sequence	Diet	Phase	Diet:Phase	FDR Diet	FDR Phase	FDR Diet:Phase	p.V1:V2	p.V2:V3	p.V3:V4	p.V2:V4	Mean V1	Mean V2	Mean V3	Mean V4
Seq 1 G.Agathobacter	TGGGGAATATTGCACAATGGGCGAAAGCCTGATGCAGCGACGCCGCGTGAGCGAAGAAGTATTTCGGTATGTAAAGCTCTATCAGCAGGGAAGATAATGACGGTACCTGACTAAGAAGCACCGGCTAAATACGTGCCAGCAGCCGCGGTAATACGTATGGTGCAAGCGTTATCCGGATTTACTGGGTGTAAAGGGAGCGCAGGCGGTGCGGCAAGTCTGATGTGAAAGCCCGGGGCTCAACCCCGGTACTGCATTGGAAACTGTCGTACTAGAGTGTCGGAGGGGTAAGCGGAATTCCTAGTGTAGCGGTGAAATGCGTAGATATTAGGAGGAACACCAGTGGCGAAGGCGGCTTACTGGACGATAACTGACGCTGAGGCTCGAAAGCGTGGGGAGCAA…	0.0318070319648164	0.316414717617965	0.267346452002628	0.567818571297898	0.575152880375115	0.567818571297898	0.0248004751977031	0.0297499918436706	0.465978378389929	0.140746403937648	0.11682179693726	0.0704587759428795	0.101754990473594	0.086939113281973
Seq 2 Faecalibacterium prausnitzii	TGGGGAATATTGCACAATGGGGGAAACCCTGATGCAGCGACGCCGCGTGGAGGAAGAAGGTCTTCGGATTGTAAACTCCTGTTGTTGAGGAAGATAATGACGGTACTCAACAAGGAAGTGACGGCTAACTACGTGCCAGCAGCCGCGGTAAAACGTAGGTCACAAGCGTTGTCCGGAATTACTGGGTGTAAAGGGAGCGCAGGCGGGAAGACAAGTTGGAAGTGAAATCCATGGGCTCAACCCATGAACTGCTTTCAAAACTGTTTTTCTTGAGTAGTGCAGAGGTAGGCGGAATTCCCGGTGTAGCGGTGGAATGCGTAGATATCGGGAGGAACACCAGTGGCGAAGGCGGCCTACTGGGCACCAACTGACGCTGAGGCTCGAAAGTGTGGGTAGCAA…	0.871231341680952	0.271924545844136	0.705266587401897	1	0.567818571297898	0.956590125224626	0.703766250051782	0.376235589836958	0.879049641147094	0.300536234927227	0.0586431424569535	0.0561869262842499	0.058537799712212	0.067346702399117
Seq 3 G.Faecalibacterium	TGGGGAATATTGCACAATGGGGGAAACCCTGATGCAGCGACGCCGCGTGGAGGAAGAAGGTCTTCGGATTGTAAACTCCTGTTGTTGGGGAAGATAATGACGGTACCCAACAAGGAAGTGACGGCTAACTACGTGCCAGCAGCCGCGGTAAAACGTAGGTCACAAGCGTTGTCCGGAATTACTGGGTGTAAAGGGAGCGCAGGCGGGAAGACAAGTTGGAAGTGAAATCTATGGGCTCAACCCATAAACTGCTTTCAAAACTGTTTTTCTTGAGTAGTGCAGAGGTAGGCGGAATTCCCGGTGTAGCGGTGGAATGCGTAGATATCGGGAGGAACACCAGTGGCGAAGGCGGCCTACTGGGCACCAACTGACGCTGAGGCTCGAAAGTGTGGGTAGCAA…	0.633916961959825	0.00881322961128998	0.931000887982126	0.876706788471962	0.567818571297898	1	0.692068940132054	0.032513804979394	0.783868177475742	0.0604858951288283	0.0306988653742972	0.0239324756142592	0.0270203229077655	0.0265284482115956
Seq 4 Faecalibacterium prausnitzii	TGGGGAATATTGCACAATGGGGGAAACCCTGATGCAGCGACGCCGCGTGGAGGAAGAAGGTCTTCGGATTGTAAACTCCTGTTGTTGAGGAAGATAATGACGGTACTCAACAAGGAAGTGACGGCTAACTACGTGCCAGCAGCCGCGGTAAAACGTAGGTCACAAGCGTTGTCCGGAATTACTGGGTGTAAAGGGAGCGCAGGCGGGAAGACAAGTTGGAAGTGAAATCTATGGGCTCAACCCATAAACTGCTTTCAAAACTGTTTTTCTTGAGTAGTGCAGAGGTAGGCGGAATTCCCGGTGTAGCGGTGGAATGCGTAGATATCGGGAGGAACACCAGTGGCGAAGGCGGCCTACTGGGCACCAACTGACGCTGAGGCTCGAAAGTGTGGGTAGCAA…	0.652543820351796	0.134261188368206	0.590356296257183	0.897231978863135	0.567818571297898	0.832163613479098	0.487246046692249	0.173548569265007	0.950540432204749	0.155192624324243	0.0225513714010587	0.0200008782102318	0.0241051395115317	0.0263222687159239
Seq 5 Dorea longicatena	TGGGGAATATTGCACAATGGAGGAAACTCTGATGCAGCGACGCCGCGTGAAGGATGAAGTATTTCGGTATGTAAACTTCTATCAGCAGGGAAGAAAATGACGGTACCTGACTAAGAAGCCCCGGCTAACTACGTGCCAGCAGCCGCGGTAATACGTAGGGGGCAAGCGTTATCCGGATTTACTGGGTGTAAAGGGAGCGTAGACGGCACGGCAAGCCAGATGTGAAAGCCCGGGGCTCAACCCCGGGACTGCATTTGGAACTGCTGAGCTAGAGTGTCGGAGAGGCAAGTGGAATTCCTAGTGTAGCGGTGAAATGCGTAGATATTAGGAGGAACACCAGTGGCGAAGGCGGCTTGCTGGACGATGACTGACGTTGAGGCTCGAAAGCGTGGGGAGCAA…	0.109054246017238	0.183540812905957	0.285382637583149	0.567818571297898	0.567818571297898	0.567818571297898	0.706984023286906	0.0424257474822007	0.0637937034391953	0.853854968151855	0.0181893979528487	0.0172423707042035	0.0275486585312185	0.0181701698358104
Seq 6 Dialister invisus	TGGGGAATCTTCCGCAATGGGCGAAAGCCTGACGGAGCAACGCCGCGTGAGTGATGACGGCCTTCGGGTTGTAAAACTCTGTGATCCGGGACGAAAAGGCAGAGTGCGAAGAACAAACTGCATTGACGGTACCGGAAAAGCAAGCCACGGCTAACTACGTGCCAGCAGCCGCGGTAATACGTAGGTGGCAAGCGTTGTCCGGAATTATTGGGCGTAAAGCGCGCGCAGGCGGCTTCCCAAGTCCCTCTTAAAAGTGCGGGGCTTAACCCCGTGATGGGAAGGAAACTGGGAAGCTGGAGTATCGGAGAGGAAAGTGGAATTCCTAGTGTAGCGGTGAAATGCGTAGAGATTAGGAAGAACACCGGTGGCGAAGGCGACTTTCTGGACGAAAACTGACGC…	0.334224256155948	0.060864568748438	0.164026009319864	0.57804292417144	0.567818571297898	0.567818571297898	0.100754279591523	0.0491227681022144	0.764272997315328	0.0243740791270293	0.0273294902199675	0.0213480772414463	0.0143989480095247	0.0127980592016902
Seq 7 Faecalibacterium CM04-06	TGGGGAATATTGCACAATGGGGGAAACCCTGATGCAGCGACGCCGCGTGGAGGAAGAAGGTCTTCGGATTGTAAACTCCTGTTGTTGAGGAAGATAATGACGGTACTCAACAAGGAAGTGACGGCTAACTACGTGCCAGCAGCCGCGGTAAAACGTAGGTCACAAGCGTTGTCCGGAATTACTGGGTGTAAAGGGAGCGCAGGCGGGAGAACAAGTTGGAAGTGAAATCCATGGGCTCAACCCATGAACTGCTTTCAAAACTGTTTTTCTTGAGTAGTGCAGAGGTAGGCGGAATTCCCGGTGTAGCGGTGGAATGCGTAGATATCGGGAGGAACACCAGTGGCGAAGGCGGCCTACTGGGCACCAACTGACGCTGAGGCTCGAAAGTGTGGGTAGCAA…	0.486402075551911	0.0655317730871964	0.884703844612648	0.746807568622949	0.567818571297898	1	0.698182599133562	0.0777885263187554	0.554271317376714	0.234979457143733	0.015904660230181	0.0193790372864509	0.0130589302604822	0.0155287868257212
Seq 8 G.Streptococcus	TAGGGAATCTTCGGCAATGGGGGCAACCCTGACCGAGCAACGCCGCGTGAGTGAAGAAGGTTTTCGGATCGTAAAGCTCTGTTGTAAGTCAAGAACGGGTGTGAGAGTGGAAAGTTCACACTGTGACGGTAGCTTACCAGAAAGGGACGGCTAACTACGTGCCAGCAGCCGCGGTAATACGTAGGTCCCGAGCGTTGTCCGGATTTATTGGGCGTAAAGCGAGCGCAGGCGGTTTGATAAGTCTGAAGTTAAAGGCTGTGGCTCAACCATAGTTCGCTTTGGAAACTGTCAAACTTGAGTGCAGAAGGGGAGAGTGGAATTCCATGTGTAGCGGTGAAATGCGTAGATATATGGAGGAACACCGGTGGCGAAAGCGGCTCTCTGGTCTGTAACTGACGC…	0.978083339058895	0.169567199268581	0.0275772967413899	1	0.567818571297898	0.567818571297898	0.129182460725624	0.325808495069246	0.119971725249925	0.559638009136376	0.0145082795965263	0.0110897176327982	0.0291944296008099	0.00750189939553722
Seq 9 G.Blautia	TGGGGAATATTGCACAATGGGGGAAACCCTGATGCAGCGACGCCGCGTGAAGGAAGAAGTATCTCGGTATGTAAACTTCTATCAGCAGGGAAGATAGTGACGGTACCTGACTAAGAAGCCCCGGCTAACTACGTGCCAGCAGCCGCGGTAATACGTAGGGGGCAAGCGTTATCCGGATTTACTGGGTGTAAAGGGAGCGTAGACGGTGTGGCAAGTCTGATGTGAAAGGCATGGGCTCAACCTGTGGACTGCATTGGAAACTGTCATACTTGAGTGCCGGAGGGGTAAGCGGAATTCCTAGTGTAGCGGTGAAATGCGTAGATATTAGGAGGAACACCAGTGGCGAAGGCGGCTTACTGGACGGTAACTGACGTTGAGGCTCGAAAGCGTGGGGAGCAA…	0.159426422277874	0.208637038469921	0.519815942668534	0.567818571297898	0.567818571297898	0.769816986538903	0.591341732724532	0.916061896958334	0.152261523639609	0.183952173261345	0.015288546794205	0.0139912019938436	0.0157558863577859	0.0129084163843396
Seq 10 G.Subdoligranulum	TGGGGGATATTGCACAATGGGGGAAACCCTGATGCAGCGACGCCGCGTGGAGGAAGAAGGTTTTCGGATTGTAAACTCCTGTCGTTAGGGACGATAATGACGGTACCTAACAAGAAAGCACCGGCTAACTACGTGCCAGCAGCCGCGGTAAAACGTAGGGTGCAAGCGTTGTCCGGAATTACTGGGTGTAAAGGGAGCGCAGGCGGGAAGACAAGTTGGAAGTGAAAACCATGGGCTCAACCCATGAATTGCTTTCAAAACTGTTTTTCTTGAGTAGTGCAGAGGTAGATGGAATTCCCGGTGTAGCGGTGGAATGCGTAGATATCGGGAGGAACACCAGTGGCGAAGGCGGTCTACTGGGCACCAACTGACGCTGAGGCTCGAAAGCATGGGTAGCAA…	0.00115187113925552	0.0639101237811529	0.321483511219822	0.228443048545496	0.567818571297898	0.575152880375115	0.115421070722278	0.000628763940953903	0.00393315573168107	0.544760009386895	0.0123176377292402	0.0094428263480647	0.025139985936616	0.012060713965828
Seq 11 G.Bacteroides	TGAGGAATATTGGTCAATGGGCGATGGCCTGAACCAGCCAAGTAGCGTGAAGGATGACTGCCCTATGGGTTGTAAACTTCTTTTATAAAGGAATAAAGTCGGGTATGCATACCCGTTTGCATGTACTTTATGAATAAGGATCGGCTAACTCCGTGCCAGCAGCCGCGGTAATACGGAGGATCCGAGCGTTATCCGGATTTATTGGGTTTAAAGGGAGCGTAGATGGATGTTTAAGTCAGTTGTGAAAGTTTGCGGCTCAACCGTAAAATTGCAGTTGATACTGGATGTCTTGAGTGCAGTTGAGGCAGGCGGAATTCGTGGTGTAGCGGTGAAATGCTTAGATATCACGAAGAACTCCGATTGCGAAGGCAGCCTGCTAAGCTGCAACTGACATTGAGG…	0.00364061884735199	0.535758981181947	0.332423704864959	0.428928703395374	0.781704567248849	0.576235234549315	0.175569229874031	0.1108632927416	0.00804896050045523	0.265815546421986	0.00799331452437647	0.0176619239929455	0.00758144838784747	0.0162017013874908
Seq 12 Bacteroides vulgatus	TGAGGAATATTGGTCAATGGGCGAGAGCCTGAACCAGCCAAGTAGCGTGAAGGATGACTGCCCTATGGGTTGTAAACTTCTTTTATAAAGGAATAAAGTCGGGTATGGATACCCGTTTGCATGTACTTTATGAATAAGGATCGGCTAACTCCGTGCCAGCAGCCGCGGTAATACGGAGGATCCGAGCGTTATCCGGATTTATTGGGTTTAAAGGGAGCGTAGATGGATGTTTAAGTCAGTTGTGAAAGTTTGCGGCTCAACCGTAAAATTGCAGTTGATACTGGATATCTTGAGTGCAGTTGAGGCAGGCGGAATTCGTGGTGTAGCGGTGAAATGCTTAGATATCACGAAGAACTCCGATTGCGAAGGCAGCCTGCTAAGCTGCAACTGACATTGAGG…	0.0509151308745851	0.971161360472329	0.731266264971182	0.567818571297898	1	0.986585036801727	0.259826647191726	0.164889856982111	0.109776841064212	0.828722096263013	0.00794714806014917	0.0148737355847594	0.00917741705432502	0.0169337675361442
Seq 13 G.Bifidobacterium	TGGGGAATATTGCACAATGGGCGCAAGCCTGATGCAGCGACGCCGCGTGCGGGATGACGGCCTTCGGGTTGTAAACCGCTTTTGACTGGGAGCAAGCCCTTCGGGGTGAGTGTACCTTTCGAATAAGCACCGGCTAACTACGTGCCAGCAGCCGCGGTAATACGTAGGGTGCAAGCGTTATCCGGAATTATTGGGCGTAAAGGGCTCGTAGGCGGTTCGTCGCGTCCGGTGTGAAAGTCCATCGCTTAACGGTGGATCCGCGCCGGGTACGGGCGGGCTTGAGTGCGGTAGGGGAGACTGGAATTCCCGGTGTAACGGTGGAATGTGTAGATATCGGGAAGAACACCAATGGCGAAGGCAGGTCTCTGGGCCGTCACTGACGCTGAGGAGCGAAAGCGT…	0.426210183116039	0.18768454946034	0.403815679942746	0.67477154825976	0.567818571297898	0.67477154825976	0.978016517276928	0.140357638078276	0.253502950124663	0.734089878968594	0.0212719528056153	0.0200949210441689	0.00585843620417586	0.00690174154880172
Seq 14 Blautia faecis	TGGGGAATATTGCACAATGGGGGAAACCCTGATGCAGCGACGCCGCGTGAAGGAAGAAGTATCTCGGTATGTAAACTTCTATCAGCAGGGAAGATAATGACGGTACCTGACTAAGAAGCCCCGGCTAACTACGTGCCAGCAGCCGCGGTAATACGTAGGGGGCAAGCGTTATCCGGATTTACTGGGTGTAAAGGGAGCGTAGACGGCGCAGCAAGTCTGATGTGAAAGGCAGGGGCTTAACCCCTGGACTGCATTGGAAACTGCTGTGCTTGAGTGCCGGAGGGGTAAGCGGAATTCCTAGTGTAGCGGTGAAATGCGTAGATATTAGGAGGAACACCAGTGGCGAAGGCGGCTTACTGGACGGTAACTGACGTTGAGGCTCGAAAGCGTGGGGAGCAA…	0.680576891659161	0.987367068112224	0.727583909702189	0.926992662777132	1	0.982735865878146	0.96442783924296	0.76347261901458	0.592969733341377	0.814917476295887	0.0117489635343219	0.0126544891237668	0.011613412434493	0.0107826769793764
Seq 15 Bacteroides uniformis	TGAGGAATATTGGTCAATGGACGAGAGTCTGAACCAGCCAAGTAGCGTGAAGGATGACTGCCCTATGGGTTGTAAACTTCTTTTATACGGGAATAAAGTGAGGCACGTGTGCCTTTTTGTATGTACCGTATGAATAAGGATCGGCTAACTCCGTGCCAGCAGCCGCGGTAATACGGAGGATCCGAGCGTTATCCGGATTTATTGGGTTTAAAGGGAGCGTAGGCGGACGCTTAAGTCAGTTGTGAAAGTTTGCGGCTCAACCGTAAAATTGCAGTTGATACTGGGTGTCTTGAGTACAGTAGAGGCAGGCGGAATTCGTGGTGTAGCGGTGAAATGCTTAGATATCACGAAGAACTCCGATTGCGAAGGCAGCTTGCTGGACTGTAACTGACGCTGATG…	0.00194862541751455	0.245344239800258	0.544720980439968	0.307882815967299	0.567818571297898	0.790401259373096	0.0831125602680161	0.176067004930037	0.0111539971017482	0.216241722534017	0.00560324630950776	0.0147764576354396	0.00637744693042483	0.0152042389458174
Seq 16 Ruminococcus_1 bicirculans	TGGGGAATATTGCACAATGGAGGAAACTCTGATGCAGCGATGCCGCGTGAGGGAAGAAGGTTTTAGGATTGTAAACCTCTGTCTTCAGGGACGAAAAAAGACGGTACCTGAGGAGGAAGCTCCGGCTAACTACGTGCCAGCAGCCGCGGTAATACGTAGGGAGCGAGCGTTGTCCGGAATTACTGGGTGTAAAGGGAGCGTAGGCGGGATCGCAAGTCAGATGTGAAAACTATGGGCTTAACCCATAAACTGCATTTGAAACTGTGGTTCTTGAGTGAAGTAGAGGTAAGCGGAATTCCTAGTGTAGCGGTGAAATGCGTAGATATTAGGAGGAACATCAGTGGCGAAGGCGGCTTACTGGGCTTTAACTGACGCTGAGGCTCGAAAGCGTGGGGAGCA…	0.267081214539585	0.722947410515778	0.1195142220142	0.567818571297898	0.977030239263863	0.567818571297898	0.0641944136362422	0.595267479874183	0.75303773362861	0.398621610149948	0.0074098972440889	0.0105858956507806	0.0135616608509871	0.011882594964983
Seq 17 Coprococcus_3 comes	TGGGGAATATTGCACAATGGGGGAAACCCTGATGCAGCGACGCCGCGTGAGCGAAGAAGTATTTCGGTATGTAAAGCTCTATCAGCAGGGAAGAAAATGACGGTACCTGACTAAGAAGCACCGGCTAAATACGTGCCAGCAGCCGCGGTAATACGTATGGTGCAAGCGTTATCCGGATTTACTGGGTGTAAAGGGAGCGTAGACGGCTGTGTAAGTCTGAAGTGAAAGCCCGGGGCTCAACCCCGGGACTGCTTTGGAAACTATGCAGCTAGAGTGTCGGAGAGGTAAGTGGAATTCCCAGTGTAGCGGTGAAATGCGTAGATATTGGGAGGAACACCAGTGGCGAAGGCGGCTTACTGGACGATGACTGACGTTGAGGCTCGAAAGCGTGGGGAGCAA…	0.363690011727249	0.000142832381027949	0.429816363081389	0.618917181278301	0.0507769114554359	0.677604066853365	0.933304489072269	0.00148206699738473	0.234636599712585	0.0371950613781922	0.00875129335031631	0.00656207246064114	0.0130842342891383	0.0121512425823414
Seq 18 F. Lachnospiraceae	TGGGGAATATTGCACAATGGGGGAAACCCTGATGCAGCGACGCCGCGTGAGCGATGAAGTATTTCGGTATGTAAAGCTCTATCAGCAGGGAAGAAAATGACGGTACCTGACTAAGAAGCACCGGCTAAATACGTGCCAGCAGCCGCGGTAATACGTATGGTGCAAGCGTTATCCGGATTTACTGGGTGTAAAGGGAGCGTAGACGGAGTGGCAAGTCTGATGTGAAAACCCGGGGCTCAACCCCGGGACTGCATTGGAAACTGTCAATCTAGAGTACCGGAGAGGTAAGCGGAATTCCTAGTGTAGCGGTGAAATGCGTAGATATTAGGAGGAACACCAGTGGCGAAGGCGGCTTACTGGACGGTAACTGACGTTGAGGCTCGAAAGCGTGGGGAGCAA…	0.06214216414038	0.00000623145224651398	0.972273691873298	0.567818571297898	0.00340812503636264	1	0.200495450334743	0.0000302838206018841	0.184160120701974	0.00239778479505159	0.00701793664061082	0.0057336538254969	0.012891455403297	0.0110122181737173
Seq 19 G.Subdoligranulum	TGGGGGATATTGCACAATGGGGGAAACCCTGATGCAGCGACGCCGCGTGGAGGAAGAAGGTTTTCGGATTGTAAACTCCTGTCGTTAGGGACGATAATGACGGTACCTAACAAGAAAGCACCGGCTAACTACGTGCCAGCAGCCGCGGTAAAACGTAGGGTGCAAGCGTTGTCCGGAATTACTGGGTGTAAAGGGAGCGCAGGCGGACCGGCAAGTTGGAAGTGAAAACTATGGGCTCAACCCATAAATTGCTTTCAAAACTGCTGGCCTTGAGTAGTGCAGAGGTAGGTGGAATTCCCGGTGTAGCGGTGGAATGCGTAGATATCGGGAGGAACACCAGTGGCGAAGGCGACCTACTGGGCACCAACTGACGCTGAGGCTCGAAAGCATGGGTAGCAA…	0.347905652206898	0.00164155636332734	0.0419755974061828	0.597778923922437	0.274711670249246	0.567818571297898	0.441761962011392	0.00535495500053074	0.0397758853767567	0.433693133696425	0.00813463595192215	0.00893940960065016	0.0131594672756799	0.0100855067589506
Seq 20 G.Faecalibacterium	TGGGGAATATTGCACAATGGGGGAAACCCTGATGCAGCGACGCCGCGTGGAGGAAGAAGGTCTTCGGATTGTAAACTCCTGTTGTTGAGGAAGATAATGACGGTACTCAACAAGGAAGTGACGGCTAACTACGTGCCAGCAGCCGCGGTAAAACGTAGGTCACAAGCGTTGTCCGGAATTACTGGGTGTAAAGGGAGCGCAGGCGGGCGATCAAGTTGGAAGTGAAATCCATGGGCTCAACCCATGAACTGCTTTCAAAACTGGTCGTCTTGAGTAGTGCAGAGGTAGGCGGAATTCCCGGTGTAGCGGTGGAATGCGTAGATATCGGGAGGAACACCAGTGGCGAAGGCGGCCTACTGGGCACCAACTGACGCTGAGGCTCGAAAGTGTGGGTAGCAA…	0.570702339360481	0.762340068959999	0.705421961647721	0.812256857304612	1	0.956618376371409	0.894128751199854	0.541026207804339	0.506545289105588	0.957543863512902	0.00762124280598698	0.00860688549508939	0.00997862008363532	0.00896931503537952
Seq 21 Roseburia intestinalis	TGGGGAATATTGCACAATGGGGGAAACCCTGATGCAGCGACGCCGCGTGAGCGAAGAAGTATTTCGGTATGTAAAGCTCTATCAGCAGGGAAGAAGAAATGACGGTACCTGACTAAGAAGCACCGGCTAAATACGTGCCAGCAGCCGCGGTAATACGTATGGTGCAAGCGTTATCCGGATTTACTGGGTGTAAAGGGAGCGCAGGCGGTACGGCAAGTCTGATGTGAAAGCCCGGGGCTCAACCCCGGTACTGCATTGGAAACTGTCGGACTAGAGTGTCGGAGGGGTAAGTGGAATTCCTAGTGTAGCGGTGAAATGCGTAGATATTAGGAGGAACACCAGTGGCGAAGGCGGCTTACTGGACGATTACTGACGCTGAGGCTCGAAAGCGTGGGGAGC…	0.238845252808715	0.493843493201109	0.815106536912009	0.567818571297898	0.749229226799523	1	0.506991050602931	0.192948512711683	0.322173001582269	0.751244779822566	0.0157418545206752	0.0100244799771907	0.0033604944165068	0.00626607588952056
Seq 22 Fusicatenibacter saccharivorans	TGGGGAATATTGCACAATGGGGGAAACCCTGATGCAGCGACGCCGCGTGAGCGAAGAAGTATTTCGGTATGTAAAGCTCTATCAGCAGGGAAGATAATGACGGTACCTGACTAAGAAGCCCCGGCTAACTACGTGCCAGCAGCCGCGGTAATACGTAGGGGGCAAGCGTTATCCGGATTTACTGGGTGTAAAGGGAGCGTAGACGGCAAGGCAAGTCTGATGTGAAAACCCAGGGCTTAACCCTGGGACTGCATTGGAAACTGTCTGGCTCGAGTGCCGGAGAGGTAAGCGGAATTCCTAGTGTAGCGGTGAAATGCGTAGATATTAGGAAGAACACCAGTGGCGAAGGCGGCTTACTGGACGGTAACTGACGTTGAGGCTCGAAAGCGTGGGGAGCAA…	0.293220855475284	0.811196843236808	0.524112146642251	0.567818571297898	1	0.774566069970153	0.77069551333203	0.36534410829464	0.237306108438968	0.779276053076871	0.00844119253950799	0.00896103757447903	0.00764523863615619	0.0094361551514121
Seq 23 F. Lachnospiraceae	TGGGGAATATTGCACAATGGGGGAAACCCTGATGCAGCGACGCCGCGTGAGTGATGAAGTATTTCGGTATGTAAAACTCTATCAGCAGGGAAGATAATGACGGTACCTGACTAAGAAGCACCGGCTAAATACGTGCCAGCAGCCGCGGTAATACGTATGGTGCAAGCGTTATCCGGATTTACTGGGTGTAAAGGGTGCGTAGGTGGTATGGCAAGTCAGAAGTGAAAGGCTGGGGCTCAACCCCGGGACTGCTTTTGAAACTGTCAAACTAGAGTACAGGAGAGGAAAGCGGAATTCCTAGTGTAGCGGTGAAATGCGTAGATATTAGGAGGAACACCAGTGGCGAAGGCGGCTTTCTGGACTGAAACTGACACTGAGGCACGAAAGCGTGGGGAGCAA…	0.511077959098127	0.092504880099708	0.999999999999999	0.764520153416302	0.567818571297898	1	0.643840834550157	0.103295562749074	0.643840834550157	0.238894985526875	0.00879503983391447	0.00771781364796279	0.00298729099546569	0.00588887058466089
Seq 24 G.CAG-56	TGGGGAATATTGCACAATGGGGGAAACCCTGATGCAGCGACGCCGCGTGAGCGAAGAAGTATTTCGGTATGTAAAGCTCTATCAGCAGGGAAGAAAATGACGGTACCTGACTAAGAAGCCCCGGCTAACTACGTGCCAGCAGCCGCGGTAATACGTAGGGGGCAAGCGTTATCCGGATTTACTGGGTGTAAAGGGAGCGTAGACGGCGAGGCAAGTCTGATGTGAAAACCCGGGGCTCAACCCCGTGACTGCATTGGAAACTGTTTTGCTTGAGTGCCGGAGAGGTAAGCGGAATTCCTAGTGTAGCGGTGAAATGCGTAGATATTAGGAGGAACACCAGTGGCGAAGGCGGCTTACTGGACGGCAACTGACGTTGAGGCTCGAAAGCGTGGGGAGCAA…	0.520836245250349	0.331937192022917	0.830532269092064	0.770835866670387	0.576235234549315	1	0.547237978654618	0.258795495905804	0.763189331325037	0.405700545513675	0.00801912143574115	0.00700881383487775	0.0111893373327381	0.00953353604529915
Seq 25 F. Lachnospiraceae	TGGGGAATATTGCACAATGGGGGAAACCCTGATGCAGCGACGCCGCGTGAGCGAAGAAGTATTTCGGTATGTAAAGCTCTATCAGCAGGGAAGAAAATGACGGTACCTGACTAAGAAGCCCCGGCTAACTACGTGCCAGCAGCCGCGGTAATACGTAGGGGGCAAGCGTTATCCGGATTTACTGGGTGTAAAGGGAGCGTAGACGGAGCAGCAAGTCTGATGTGAAAACCCGGGGCTCAACCCCGGGACTGCATTGGAAACTGTTGATCTGGAGTGCCGGAGAGGTAAGCGGAATTCCTAGTGTAGCGGTGAAATGCGTAGATATTAGGAGGAACACCAGTGGCGAAGGCGGCTTACTGGACGGTAACTGACGTTGAGGCTCGAAAGCGTGGGGAGCAA…	0.970230863211804	0.225183709155097	0.455441032688033	1	0.567818571297898	0.712315385484363	0.617939547174589	0.409138085072827	0.581532375264546	0.171062853883618	0.0107631333308507	0.00688582509772403	0.00847575247215577	0.00419166456557822
Seq 26 G.Agathobacter	TGGGGAATATTGCACAATGGGGGAAACCCTGATGCAGCGACGCCGCGTGAGCGAAGAAGTATTTCGGTATGTAAAGCTCTATCAGCAGGGAAGAAGAATGACGGTACCTGACTAAGAAGCACCGGCTAAATACGTGCCAGCAGCCGCGGTAATACGTATGGTGCAAGCGTTATCCGGATTTACTGGGTGTAAAGGGAGCGCAGGCGGTGCGGCAAGTCTGATGTGAAAGCCCGGGGCTCAACCCCGGTACTGCATTGGAAACTGTCGTACTAGAGTGTCGGAGGGGTAAGTGGAATTCCTAGTGTAGCGGTGAAATGCGTAGATATTAGGAGGAACACCAGTGGCGAAGGCGGCTTACTGGACGATAACTGACGCTGAGGCTCGAAAGCGTGGGGAGCA…	0.277380785101095	0.326209436093931	0.83453501118955	0.567818571297898	0.575152880375115	1	0.363447503055014	0.941372736155745	0.537364677325192	0.586738771749058	0.00736982484736553	0.00786666204748881	0.00391493021955681	0.00832288853019462
Seq 27 Coprococcus_2 eutactus	TGGGGAATATTGCACAATGGGGGAAACCCTGATGCAGCGACGCCGCGTGAGTGAAGAAGTATTTCGGTATGTAAAGCTCTATCAGCAGGGAAGATAATGACGGTACCTGACTAAGAAGCACCGGCTAAATACGTGCCAGCAGCCGCGGTAATACGTATGGTGCAAGCGTTATCCGGATTTACTGGGTGTAAAGGGTGCGTAGGTGGCAAGGCAAGTCTGAAGTGAAAATCCGGGGCTCAACCCCGGAACTGCTTTGGAAACTGTTTAGCTAGAGTACAGGAGAGGTAAGTGGAATTCCTAGTGTAGCGGTGAAATGCGTAGATATTAGGAGGAACACCAGTGGCGAAGGCGACTTACTGGACTGCTACTGACACTGAGGCACGAAAGCGTGGGGAGCAA…	0.889678080629825	0.112903865764682	0.952595431393415	1	0.567818571297898	1	0.955489847081397	0.227599047178893	0.889034630403497	0.284940499528019	0.00807104061385755	0.00998147671878313	0.00281572339641081	0.00695219139112759
Seq 28 Ruminococcus_2 bromii	TGGGGGATATTGCGCAATGGGGGCAACCCTGACGCAGCAACGCCGCGTGAAGGATGAAGGTTTTCGGATTGTAAACTTCTTTTATTAAGGACGAAACTTGACGGTACTTAATGAATAAGCTCCGGCTAACTACGTGCCAGCAGCCGCGGTAATACGTAGGGAGCAAGCGTTGTCCGGATTTACTGGGTGTAAAGGGTGCGTAGGCGGCTTTGCAAGTCAGATGTGAAATCTATGGGCTCAACCCATAAACTGCATTTGAAACTGTAGAGCTTGAGTGAAGTAGAGGCAGGCGGAATTCCCCGTGTAGCGGTGAAATGCGTAGAGATGGGGAGGAACACCAGTGGCGAAGGCGGCCTGCTGGGCTTTAACTGACGCTGAGGCACGAAAGCGTGGGTAGCA…	0.600866962952294	0.0866518561008646	0.57384982282812	0.841805735288829	0.567818571297898	0.815036404376336	0.977958055233338	0.403364157465912	0.445737443208964	0.112827057395129	0.0146220164062783	0.00601564027471627	0.00523639308333037	0.00549109643420817
Seq 29 Anaerostipes hadrus	TGGGGAATATTGCACAATGGGGGAAACCCTGATGCAGCGACGCCGCGTGAGTGAAGAAGTATCTCGGTATGTAAAGCTCTATCAGCAGGGAAGAAAATGACGGTACCTGACTAAGAAGCCCCGGCTAACTACGTGCCAGCAGCCGCGGTAATACGTAGGGGGCAAGCGTTATCCGGAATTACTGGGTGTAAAGGGTGCGTAGGTGGTATGGCAAGTCAGAAGTGAAAACCCAGGGCTTAACTCTGGGACTGCTTTTGAAACTGTCAGACTGGAGTGCAGGAGAGGTAAGCGGAATTCCTAGTGTAGCGGTGAAATGCGTAGATATTAGGAGGAACATCAGTGGCGAAGGCGGCTTACTGGACTGAAACTGACACTGAGGCACGAAAGCGTGGGGAGCAA…	0.0593485370195651	0.282257917051253	0.391394010931072	0.567818571297898	0.567818571297898	0.658653589992881	0.469890893067672	0.0405257688072025	0.0571614369677063	0.877915618792357	0.00699273659439404	0.00654152387073496	0.0102686246216659	0.00722013055665244
Seq 30 G.Roseburia	TGGGGAATATTGCACAATGGGGGAAACCCTGATGCAGCGACGCCGCGTGAGCGAAGAAGTATTTCGGTATGTAAAGCTCTATCAGCAGGGAAGAAAAAAATGACGGTACCTGACTAAGAAGCCCCGGCTAACTACGTGCCAGCAGCCGCGGTAATACGTAGGGGGCAAGCGTTATCCGGATTTACTGGGTGTAAAGGGAGCGCAGGCGGTGCGGCAAGTCTGATGTGAAAGCCCGGGGCTCAACCCCGGGACTGCATTGGAAACTGTCGTACTTGAGTATCGGAGAGGTAAGTGGAATTCCTAGTGTAGCGGTGAAATGCGTAGATATTAGGAGGAACACCAGTGGCGAAGGCGGCTTACTGGACGATAACTGACGCTGAGGCTCGAAAGCGTGGGGAG…	0.298104001299358	0.0151885508765777	0.0503303302746095	0.567818571297898	0.567818571297898	0.567818571297898	0.519353738168819	0.0171120926376245	0.0381806277094623	0.740415733671873	0.0107303410463846	0.00714368970156305	0.00416100390556047	0.00807972830093654
Seq 31 G.Lachnospira	TGGGGAATATTGCACAATGGAGGAAACTCTGATGCAGCGACGCCGCGTGAGTGAAGAAGTAATTCGTTATGTAAAGCTCTATCAGCAGGGAAGATAGTGACGGTACCTGACTAAGAAGCTCCGGCTAAATACGTGCCAGCAGCCGCGGTAATACGTATGGAGCAAGCGTTATCCGGATTTACTGGGTGTAAAGGGAGTGTAGGTGGCCATGCAAGTCAGAAGTGAAAATCCGGGGCTCAACCCCGGAACTGCTTTTGAAACTGTAAGGCTAGAGTGCAGGAGGGGTGAGTGGAATTCCTAGTGTAGCGGTGAAATGCGTAGATATTAGGAGGAACACCAGTGGCGAAGGCGGCTCACTGGACTGTAACTGACACTGAGGCTCGAAAGCGTGGGGAGCAA…	0.000191804085254369	0.026798916327747	0.30193502465669	0.0619875930072073	0.567818571297898	0.567818571297898	0.0612765668098612	0.0000889263800649687	0.00133038773805039	0.406527541459688	0.00423776563300112	0.0101498703802956	0.00213336432942061	0.00835765764577848
Seq 32 Roseburia hominis	TGGGGAATATTGCACAATGGGGGAAACCCTGATGCAGCGACGCCGCGTGAGCGAAGAAGTATTTCGGTATGTAAAGCTCTATCAGCAGGGAAGAAGAATGACGGTACCTGACTAAGAAGCACCGGCTAAATACGTGCCAGCAGCCGCGGTAATACGTATGGTGCAAGCGTTATCCGGATTTACTGGGTGTAAAGGGAGCGCAGGCGGTACGGCAAGTCTGATGTGAAATCCCGGGGCTCAACCCCGGTACTGCATTGGAAACTGTCGGACTAGAGTGTCGGAGGGGTAAGTGGAATTCCTAGTGTAGCGGTGAAATGCGTAGATATTAGGAGGAACACCAGTGGCGAAGGCGGCTTACTGGACGATTACTGACGCTGAGGCTCGAAAGCGTGGGGAGCA…	0.00000143294910741668	0.0310633262488681	0.453688624781959	0.00127353351921657	0.567818571297898	0.710355895661688	0.00552617909303299	0.00000674711378190196	0.000216366294671477	0.323787329897312	0.00328224823015479	0.0113558618700191	0.0021931575862423	0.0109980936191423
Seq 33 G.Erysipelotrichaceae_UCG-003	TAGGGAATTTTCGGCAATGGGGGAAACCCTGACCGAGCAACGCCGCGTGAAGGAAGAAGTAATTCGTTATGTAAACTTCTGTCATAGAGGAAGAACGGTGGATATAGGGAATGATATCCAAGTGACGGTACTCTATAAGAAAGCCACGGCTAACTACGTGCCAGCAGCCGCGGTAATACGTAGGTGGCGAGCGTTATCCGGAATTATTGGGCGTAAAGAGGGAGCAGGCGGCACTAAGGGTCTGTGGTGAAAGATCGAAGCTTAACTTCGGTAAGCCATGGAAACCGTAGAGCTAGAGTGTGTGAGAGGATCGTGGAATTCCATGTGTAGCGGTGAAATGCGTAGATATATGGAGGAACACCAGTGGCGAAGGCGACGATCTGGCGCATAACTGACGCT…	0.441764244657539	0.956182996475624	0.441764244657539	0.693824559203689	1	0.693824559203689	1	0.562231897412905	0.281017337528447	0.615361622900997	0.00798545623356495	0.0056350693127968	0.00680679485189937	0.00592426242121164
Seq 34 Blautia obeum	TGGGGAATATTGCACAATGGGGGAAACCCTGATGCAGCGACGCCGCGTGAAGGAAGAAGTATCTCGGTATGTAAACTTCTATCAGCAGGGAAGATAGTGACGGTACCTGACTAAGAAGCCCCGGCTAACTACGTGCCAGCAGCCGCGGTAATACGTAGGGGGCAAGCGTTATCCGGATTTACTGGGTGTAAAGGGAGCGTAGACGGACTGGCAAGTCTGATGTGAAAGGCGGGGGCTCAACCCCTGGACTGCATTGGAAACTGTTAGTCTTGAGTGCCGGAGAGGTAAGCGGAATTCCTAGTGTAGCGGTGAAATGCGTAGATATTAGGAGGAACACCAGTGGCGAAGGCGGCTTACTGGACGGTAACTGACGTTGAGGCTCGAAAGCGTGGGGAGCAA…	0.334732218274086	0.119427322982921	0.934104222338483	0.578780659515747	0.567818571297898	1	0.461849382730208	0.676712152347121	0.535235410506157	0.301303188603469	0.00690102760529871	0.00597280416149772	0.00694674406424813	0.00545454991958305
Seq 35 Blautia massiliensis	TGGGGAATATTGCACAATGGGGGAAACCCTGATGCAGCGACGCCGCGTGAAGGAAGAAGTATCTCGGTATGTAAACTTCTATCAGCAGGGAAGAAAATGACGGTACCTGACTAAGAAGCCCCGGCTAACTACGTGCCAGCAGCCGCGGTAATACGTAGGGGGCAAGCGTTATCCGGATTTACTGGGTGTAAAGGGAGCGTAGACGGATGGACAAGTCTGATGTGAAAGGCTGGGGCTCAACCCCGGGACTGCATTGGAAACTGCCCGTCTTGAGTGCCGGAGAGGTAAGCGGAATTCCTAGTGTAGCGGTGAAATGCGTAGATATTAGGAGGAACACCAGTGGCGAAGGCGGCTTACTGGACGGTAACTGACGTTGAGGCTCGAAAGCGTGGGGAGCAA…	0.40281640451716	0.733225698693018	0.457090611736388	0.67477154825976	0.988853322782124	0.714423884248344	0.947811589839934	0.727147666702945	0.268276056624976	0.446180066139848	0.00560119337863722	0.00620536185331189	0.00751167896664173	0.00641356000479701
Seq 36 Collinsella aerofaciens	TGGGGAATCTTGCGCAATGGGGGGAACCCTGACGCAGCGACGCCGCGTGCGGGACGGAGGCCTTCGGGTCGTAAACCGCTTTCAGCAGGGAAGAGTCAAGACTGTACCTGCAGAAGAAGCCCCGGCTAACTACGTGCCAGCAGCCGCGGTAATACGTAGGGGGCGAGCGTTATCCGGATTCATTGGGCGTAAAGCGCGCGTAGGCGGCCCGGCAGGCCGGGGGTCGAAGCGGGGGGCTCAACCCCCCGAAGCCCCCGGAACCTCCGCGGCTTGGGTCCGGTAGGGGAGGGTGGAACACCCGGTGTAGCGGTGGAATGCGCAGATATCGGGTGGAACACCGGTGGCGAAGGCGGCCCTCTGGGCCGAGACCGACGCTGAGGCGCGAAAGCTGGGGGAGCG…	0.00482943637070713	0.222003438266219	0.103463228387203	0.50496018523129	0.567818571297898	0.567818571297898	0.403470579997596	0.00588031415231161	0.00258992542685066	0.774458181608349	0.00544096721015739	0.00562909105787727	0.00853003934126207	0.00545844764521949
Seq 37 G.Blautia	TGGGGAATATTGCACAATGGGGGAAACCCTGATGCAGCGACGCCGCGTGAAGGAAGAAGTATCTCGGTATGTAAACTTCTATCAGCAGGGAAGATAATGACGGTACCTGACTAAGAAGCCCCGGCTAACTACGTGCCAGCAGCCGCGGTAATACGTAGGGGGCGAGCGTTATCCGGATTTACTGGGTGTAAAGGGAGCGTAGACGGCGTATCAAGTCTGATGTGAAAGGCAGGGGCTTAACCCCTGGACTGCATTGGAAACTGGTATGCTTGAGTGCCGGAGGGGTAAGCGGAATTCCTAGTGTAGCGGTGAAATGCGTAGATATTAGGAGGAACACCAGTGGCGAAGGCGGCTTACTGGACGGTAACTGACGTTGAGGCTCGAAAGCGTGGGGAGCAA…	0.626557998679417	0.768370331616692	0.654035425077079	0.869404248753055	1	0.898587801410248	0.978420037292951	0.582787577337966	0.511167196005242	0.913841724435352	0.00368072704751724	0.00607312514238022	0.00772603870372806	0.00508251787128962
Seq 38 F. Lachnospiraceae	TGGGGAATATTGCACAATGGGGGAAACCCTGATGCAGCGACGCCGCGTGAGCGATGAAGTATTTCGGTATGTAAAGCTCTATCAGCAGGGAAGAAAATGACGGTACCTGACTAAGAAGCACCGGCTAAATACGTGCCAGCAGCCGCGGTAATACGTATGGTGCAAGCGTTATCCGGATTTACTGGGTGTAAAGGGAGCGTAGACGGAGTGGCAAGTCTGATGTGAAAACCCGGGGCTCAACCCCGGGACTGCATTGGAAACTGTCAATCTGGAGTACCGGAGAGGTAAGCGGAATTCCTAGTGTAGCGGTGAAATGCGTAGATATTAGGAGGAACACCAGTGGCGAAGGCGGCTTACTGGACGGTAACTGACGTTGAGGCTCGAAAGCGTGGGGAGCAA…	0.154119572921792	0.034299758494257	0.621407178325089	0.567818571297898	0.567818571297898	0.863099245534554	0.179886982144114	0.0150040210223197	0.512729804791705	0.069853186497004	0.00499985259514665	0.00290825071122465	0.00913246653846314	0.00640676441211893
Seq 39 Roseburia inulinivorans	TGGGGAATATTGCACAATGGGGGAAACCCTGATGCAGCGACGCCGCGTGAGCGAAGAAGTATTTCGGTATGTAAAGCTCTATCAGCAGGGAAGAAGAAATGACGGTACCTGACTAAGAAGCACCGGCTAAATACGTGCCAGCAGCCGCGGTAATACGTATGGTGCAAGCGTTATCCGGATTTACTGGGTGTAAAGGGAGCGCAGGCGGAAGGCTAAGTCTGATGTGAAAGCCCGGGGCTCAACCCCGGTACTGCATTGGAAACTGGTCATCTAGAGTGTCGGAGGGGTAAGTGGAATTCCTAGTGTAGCGGTGAAATGCGTAGATATTAGGAGGAACACCAGTGGCGAAGGCGGCTTACTGGACGATAACTGACGCTGAGGCTCGAAAGCGTGGGGAGC…	0.294012166767089	0.000177035410232041	0.441578068520429	0.567818571297898	0.0599391317499909	0.693824559203689	0.843816152800311	0.0609903075129137	0.203331608687805	0.00222611314141541	0.00321771147861766	0.00446086406598879	0.00576230493745784	0.00621123614002366
Seq 40 F. Lachnospiraceae	TGGGGAATATTGCACAATGGGGGAAACCCTGATGCAGCAACGCCGCGTGAGTGAAGAAGTATTTCGGTATGTAAAGCTCTATCAGCAGGGAAGATAATGACGGTACCTGACTAAGAAGCTCCGGCTAAATACGTGCCAGCAGCCGCGGTAATACGTATGGAGCAAGCGTTATCCGGATTTACTGGGTGTAAAGGGTGCGTAGGTGGCAGTGCAAGTCAGATGTGAAAGGCCGGGGCTCAACCCCGGAGCTGCATTTGAAACTGCTCGGCTAGAGTACAGGAGAGGCAGGCGGAATTCCTAGTGTAGCGGTGAAATGCGTAGATATTAGGAGGAACACCAGTGGCGAAGGCGGCCTGCTGGACTGTTACTGACACTGAGGCACGAAAGCGTGGGGAGCAA…	0.181041080509108	0.00747041039955888	0.110247366182257	0.567818571297898	0.567818571297898	0.567818571297898	0.855014666321175	0.00619555267827931	0.0422729445179824	0.448877641609807	0.00426740437393221	0.00453184424083334	0.0067640465216543	0.00509542752448651
Seq 41 Alistipes putredinis	TGAGGAATATTGGTCAATGGACGCAAGTCTGAACCAGCCATGCCGCGTGCAGGATGACGGCTCTATGAGTTGTAAACTGCTTTTGTACGAGGGTAAACGCAGATACGTGTATCTGTCTGAAAGTATCGTACGAATAAGGATCGGCTAACTCCGTGCCAGCAGCCGCGGTAATACGGAGGATTCAAGCGTTATCCGGATTTATTGGGTTTAAAGGGTGCGTAGGCGGTTTGATAAGTTAGAGGTGAAATTTCGGGGCTCAACCCTGAACGTGCCTCTAATACTGTTGAGCTAGAGAGTAGTTGCGGTAGGCGGAATGTATGGTGTAGCGGTGAAATGCTTAGAGATCATACAGAACACCGATTGCGAAGGCAGCTTACCAAACTATATCTGACGTTGAGG…	0.118763892658682	0.0157154526230296	0.217616877681126	0.567818571297898	0.567818571297898	0.567818571297898	0.817876586487249	0.00666037342983694	0.0528909044979526	0.406359368159909	0.00435447279860832	0.004190232203756	0.00688513882933556	0.00495695699695286
Seq 42 G.Lachnospiraceae_NK4A136_group	TGGGGAATATTGCACAATGGGGGAAACCCTGATGCAGCGACGCCGCGTGAGTGAAGAAGTATTTCGGTATGTAAAGCTCTATCAGCAGGGAAGAAAGTGACGGTACCTGAATAAGAAGCCCCGGCTAACTACGTGCCAGCAGCCGCGGTAATACGTAGGGGGCAAGCGTTATCCGGATTTACTGGGTGTAAAGGGAGCGTAGACGGCAAGGCAAGTCTGAAGTGAAAGCCCGGTGCTTAACGCCGGGACTGCTTTGGAAACTGTTTAGCTGGAGTGCCGGAGAGGTAAGCGGAATTCCTAGTGTAGCGGTGAAATGCGTAGATATTAGGAAGAACACCAGTGGCGAAGGCGGCTTACTGGACGGTAACTGACGTTGAGGCTCGAAAGCGTGGGGAGCAA…	0.173248517967554	0.00121911833881968	0.901470782905845	0.567818571297898	0.231926699785326	1	0.29769728393536	0.00189385450131718	0.384834562960025	0.0207837695220499	0.00402792112342449	0.00318167832809992	0.00975395887694853	0.00461810444101557
Seq 43 G.Agathobacter	TGGGGAATATTGCACAATGGGGGAAACCCTGATGCAGCGACGCCGCGTGAGCGATGAAGTATTTCGGTATGTAAAGCTCTATCAGCAGGGAAGATAATGACGGTACCTGACTAAGAAGCTCCGGCTAAATACGTGCCAGCAGCCGCGGTAATACGTATGGAGCAAGCGTTATCCGGATTTACTGGGTGTAAAGGGAGCGTAGGCGGTCCTGCAAGTCTGATGTGAAAGGCCGGGGCTCAACCCCGGGACTGCATTGGAAACTGTAGGACTAGAGTGTCGGAGGGGTAAGTGGAATTCCTAGTGTAGCGGTGAAATGCGTAGATATTAGGAGGAACACCAGTGGCGAAGGCGGCTTACTGGACGACTACTGACGCTGAGGCTCGAAAGCGTGGGGAGCAA…	0.330967801535034	0.00146446099101807	0.116712505651051	0.575631376935932	0.260307941153462	0.567818571297898	0.0774203817718968	0.123469654435396	0.674657259298876	0.25860963226259	0.00341215341799264	0.00455554568324292	0.00800494330547915	0.00542598081848638
Seq 44 G.Coprococcus_2	TGGGGAATATTGCACAATGGGGGAAACCCTGATGCAGCGACGCCGCGTGAGTGATGAAGTATTTCGGTATGTAAAGCTCTATCAGCAGGGAAGATAATGACGGTACCTGACTAAGAAGCACCGGCTAAATACGTGCCAGCAGCCGCGGTAATACGTATGGTGCAAGCGTTATCCGGATTTACTGGGTGTAAAGGGTGCGTAGGTGGTGAGACAAGTCTGAAGTGAAAATCCGGGGCTTAACCCCGGAACTGCTTTGGAAACTGCCTGACTAGAGTACAGGAGAGGTAAGTGGAATTCCTAGTGTAGCGGTGAAATGCGTAGATATTAGGAGGAACACCAGTGGCGAAGGCGACTTACTGGACTGCTACTGACACTGAGGCACGAAAGCGTGGGGAGCAA…	0.193796604533509	0.42248532895338	0.254700641239032	0.567818571297898	0.67477154825976	0.567818571297898	0.089814619652264	0.142510354937231	0.910063244141596	0.17499170369382	0.00542340170083576	0.00825499601508082	0.00106914564444753	0.00269903727941868
Seq 45 F. Lachnospiraceae	TGGGGAATATTGCACAATGGGGGAAACCCTGATGCAGCGACGCCGCGTGAGCGATGAAGTATTTCGGTATGTAAAGCTCTATCAGCAGGGAAGAAAATGACGGTACCTGACTAAGAAGCCCCGGCTAACTACGTGCCAGCAGCCGCGGTAATACGTAGGGGGCAAGCGTTATCCGGATTTACTGGGTGTAAAGGGAGCGTAGACGGCATGGCAAGCCAGATGTGAAAGCCCGGGGCTCAACCCCGGGACTGCATTTGGAACTGTCAGGCTAGAGTGTCGGAGAGGAAAGCGGAATTCCTAGTGTAGCGGTGAAATGCGTAGATATTAGGAGGAACACCAGTGGCGAAGGCGGCTTTCTGGACGATGACTGACGTTGAGGCTCGAAAGCGTGGGGAGCAA…	0.225517878759705	0.0441010932236451	0.202800948374923	0.567818571297898	0.567818571297898	0.567818571297898	0.965386733644908	0.0261447382046547	0.0839192722668298	0.602957610140951	0.0072921201058393	0.00344488734281487	0.00846699775620768	0.00252435160764673
Seq 46 Bifidobacterium longum	TGGGGAATATTGCACAATGGGCGCAAGCCTGATGCAGCGACGCCGCGTGAGGGATGGAGGCCTTCGGGTTGTAAACCTCTTTTATCGGGGAGCAAGCGAGAGTGAGTTTACCCGTTGAATAAGCACCGGCTAACTACGTGCCAGCAGCCGCGGTAATACGTAGGGTGCAAGCGTTATCCGGAATTATTGGGCGTAAAGGGCTCGTAGGCGGTTCGTCGCGTCCGGTGTGAAAGTCCATCGCTTAACGGTGGATCCGCGCCGGGTACGGGCGGGCTTGAGTGCGGTAGGGGAGACTGGAATTCCCGGTGTAACGGTGGAATGTGTAGATATCGGGAAGAACACCAATGGCGAAGGCAGGTCTCTGGGCCGTTACTGACGCTGAGGAGCGAAAGCGTGGGG…	0.940795952461803	0.238915456465608	0.0746729794930186	1	0.567818571297898	0.567818571297898	0.194212265726099	0.438314238138785	0.231833531727684	0.670448519603268	0.0042641054946377	0.00612039765596562	0.00761706113015314	0.00479977414975984
Seq 47 Bacteroides vulgatus	TGAGGAATATTGGTCAATGGGCGAGAGCCTGAACCAGCCAAGTAGCGTGAAGGATGACTGCCCTATGGGTTGTAAACTTCTTTTATAAAGGAATAAAGTCGGGTATGCATACCCGTTTGCATGTACTTTATGAATAAGGATCGGCTAACTCCGTGCCAGCAGCCGCGGTAATACGGAGGATCCGAGCGTTATCCGGATTTATTGGGTTTAAAGGGAGCGTAGATGGATGTTTAAGTCAGTTGTGAAAGTTTGCGGCTCAACCGTAAAATTGCAGTTGATACTGGATATCTTGAGTGCAGTTGAGGCAGGCGGAATTCGTGGTGTAGCGGTGAAATGCTTAGATATCACGAAGAACTCCGATTGCGAAGGCAGCCTGCTAAGCTGCAACTGACATTGAGG…	0.769868869224624	0.201755434236105	0.831513356159103	1	0.567818571297898	1	0.955197238403107	0.271628790492737	0.722116230924496	0.454857413462465	0.00307969135006266	0.00556591314969584	0.00369157254625343	0.00471513526084181
Seq 48 G.Ruminococcaceae_UCG-002	TGGGGAATATTGGGCAATGGGCGCAAGCCTGACCCAGCAACGCCGCGTGAAGGAAGAAGGCTTTCGGGTTGTAAACTTCTTTTGTCAGGGACGAGTAGAAGACGGTACCTGACGAATAAGCCACGGCTAACTACGTGCCAGCAGCCGCGGTAATACGTAGGTGGCAAGCGTTGTCCGGATTTACTGGGTGTAAAGGGCGTGTAGCCGGGAGGGCAAGTCAGATGTGAAATCCACGGGCTCAACTCGTGAACTGCATTTGAAACTACTCTTCTTGAGTATCGGAGAGGCAATCGGAATTCCTAGTGTAGCGGTGAAATGCGTAGATATTAGGAGGAACACCAGTGGCGAAGGCGGATTGCTGGACGACAACTGACGGTGAGGCGCGAAAGCGTGGGGAGC…	0.11042812236657	0.581332531755424	0.621734854647698	0.567818571297898	0.822723130419472	0.863269513236491	0.14474079366752	0.134099902000557	0.438542938444453	0.462903935354707	0.00319133413509906	0.00511815281257792	0.00411136875672782	0.00473731029649011
Seq 49 G.Holdemanella	TAGGGAATTTTCGTCAATGGGGGGAACCCTGAACGAGCAATGCCGCGTGAGTGAGGAAGGTCTTCGGATCGTAAAGCTCTGTTGTAAGAGAAAAACGGCACTCATAGGGAATGATGAGTGAGTGATGGTATCTTACCAGAAAGTCACGGCTAACTACGTGCCAGCAGCCGCGGTAATACGTAGGTGGCGAGCGTTATCCGGAATGATTGGGCGTAAAGGGTGCGTAGGTGGCAGATCAAGTCTGGAGTAAAAGGTATGGGCTCAACCCGTACTGGCTCTGGAAACTGATCAGCTAGAGAACAGAAGAGGACGGCGGAACTCCATGTGTAGCGGTAAAATGCGTAGATATATGGAAGAACACCGGTGGCGAAGGCGGCCGTCTGGTCTGGATTCTGACAC…	0.985693814572532	0.928560958331889	0.161925101779596	1	1	0.567818571297898	0.332836361488366	0.939612342041988	0.320531770850045	0.358371179382433	0.00180348012208173	0.00132844407649406	0.00442846812944852	0.00748290489994293
Seq 50 Bacteroides stercoris	TGAGGAATATTGGTCAATGGACGAGAGTCTGAACCAGCCAAGTAGCGTGAAGGATGACTGCCCTATGGGTTGTAAACTTCTTTTATACGGGAATAAAGTGAGCCACGTGTGGCTTTTTGTATGTACCGTATGAATAAGGATCGGCTAACTCCGTGCCAGCAGCCGCGGTAATACGGAGGATCCGAGCGTTATCCGGATTTATTGGGTTTAAAGGGAGCGTAGGCGGGTTGTTAAGTCAGTTGTGAAAGTTTGCGGCTCAACCGTAAAATTGCAGTTGATACTGGCGACCTTGAGTGCAACAGAGGTAGGCGGAATTCGTGGTGTAGCGGTGAAATGCTTAGATATCACGAAGAACTCCGATTGCGAAGGCAGCTTACTGGATTGTAACTGACGCTGATG…	0.0767899059975159	0.873615876477245	0.79603315647418	0.567818571297898	1	1	0.289558743598298	0.177728390523875	0.156738347770955	0.944189888557806	0.00356133471028433	0.00299534463203685	0.00476952979555995	0.00471827357527329
Seq 51 G.Ruminococcus_2	TGGGGGATATTGCGCAATGGGGGAAACCCTGACGCAGCAACGCCGCGTGAAGGATGAAGGTCTTCGGATTGTAAACTTCTTTTATTAAGGACGAAGAAAGTGACGGTACTTAATGAATAAGCTCCGGCTAACTACGTGCCAGCAGCCGCGGTAATACGTAGGGAGCAAGCGTTGTCCGGATTTACTGGGTGTAAAGGGTGCGTAGGCGGCTTTGCAAGTCAGATGTGAAATCTATGGGCTCAACCCATAGCCTGCATTTGAAACTGCAGAGCTTGAGTGAAGTAGAGGCAGGCGGAATTCCCCGTGTAGCGGTGAAATGCGTAGAGATGGGGAGGAACACCAGTGGCGAAGGCGGCCTGCTGGGCTTTAACTGACGCTGAGGCACGAAAGCGTGGGTAG…	0.609564373520869	0.0868355798015502	0.609564373520869	0.85065642829736	0.567818571297898	0.85065642829736	0.472957241758798	0.121228659989911	1	0.121228659989911	0.00150489997005571	0.00294246911111348	0.00247642144914857	0.00204233192254729
Seq 52 G.Lachnospira	TGGGGAATATTGCACAATGGAGGAAACTCTGATGCAGCGACGCCGCGTGAGTGAAGAAGTAATTCGTTATGTAAAGCTCTATCAGCAGGGAAGATAGTGACGGTACCTGACTAAGAAGCTCCGGCTAAATACGTGCCAGCAGCCGCGGTAATACGTATGGAGCAAGCGTTATCCGGATTTACTGGGTGTAAAGGGAGTGTAGGTGGCCATGCAAGTCAGAAGTGAAAATCCGGGGCTCAACCCCGGAACTGCTTTTGAAACTGTAAGGCTGGAGTGCAGGAGGGGTGAGTGGAATTCCTAGTGTAGCGGTGAAATGCGTAGATATTAGGAGGAACACCAGTGGCGAAGGCGGCTCACTGGACTGTAACTGACACTGAGGCTCGAAAGCGTGGGGAGCAA…	0.0000000714488454907952	0.0941891514326623	0.652961874964957	0.000169333763813185	0.567818571297898	0.897633203983148	0.000907353138202893	0.00000542480136211942	0.00011494005305801	0.390193119743652	0.00242436381882654	0.00467786674038075	0.000593379913059151	0.00410590291009514
Seq 53 Lachnospira pectinoschiza	TGGGGAATATTGCACAATGGAGGAAACTCTGATGCAGCGACGCCGCGTGAGTGAAGAAGTAGTTCGCTATGTAAAGCTCTATCAGCAGGGAAGATAGTGACGGTACCTGACTAAGAAGCTCCGGCTAAATACGTGCCAGCAGCCGCGGTAATACGTATGGAGCAAGCGTTATCCGGATTTACTGGGTGTAAAGGGAGTGTAGGTGGCCAGGCAAGTCAGAAGTGAAAGCCCGGGGCTCAACCCCGGGACTGCTTTTGAAACTGCAGGGCTAGAGTGCAGGAGGGGCAAGTGGAATTCCTAGTGTAGCGGTGAAATGCGTAGATATTAGGAGGAACACCAGTGGCGAAGGCGGCTTGCTGGACTGTAACTGACACTGAGGCTCGAAAGCGTGGGGAGCAA…	0.00329659702432927	0.412167914583784	0.225113871627568	0.397267878694595	0.67477154825976	0.567818571297898	0.227170968639417	0.139365188052512	0.00471213628222422	0.155732137727352	0.00236559713892917	0.00396182308268312	0.00211467710206154	0.00570356410386382
Seq 54 Coprococcus_2 eutactus	TGGGGAATATTGCACAATGGGGGAAACCCTGATGCAGCGACGCCGCGTGAGTGATGAAGTATTTCGGTATGTAAAGCTCTATCAGCAGGGAAGATAATGACGGTACCTGACTAAGAAGCACCGGCTAAATACGTGCCAGCAGCCGCGGTAATACGTATGGTGCAAGCGTTATCCGGATTTACTGGGTGTAAAGGGTGCGTAGGTGGCAAGGCAAGTCTGAAGTGAAAATCCGGGGCTCAACCCCGGAACTGCTTTGGAAACTGTTTAGCTGGAGTACAGGAGAGGTAAGTGGAATTCCTAGTGTAGCGGTGAAATGCGTAGATATTAGGAGGAACACCAGTGGCGAAGGCGACTTACTGGACTGCTACTGACACTGAGGCACGAAAGCGTGGGGAGCAA…	0.817844680368426	0.0653956253643888	0.101995027090162	1	0.567818571297898	0.567818571297898	0.324484041177302	0.147941826984755	0.192127532016857	0.883960067605036	0.00358115862401183	0.00477506313138948	0.00254661896512394	0.00404377519492707
Seq 55 G.Lachnospiraceae_NK4A136_group	TGGGGAATATTGCACAATGGGGGAAACCCTGATGCAGCGACGCCGCGTGAGTGAAGAAGTATTTCGGTATGTAAAGCTCTATCAGCAGGGAAGAAAGTGACGGTACCTGAATAAGAAGCCCCGGCTAACTACGTGCCAGCAGCCGCGGTAATACGTAGGGGGCAAGCGTTATCCGGATTTACTGGGTGTAAAGGGAGCGTAGACGGCAAGGCAAGTCTGAAGTGAAAGCCCGGTGCTTAACGCCGGGACTGCTTTGGAAACTGTTTGGCTGGAGTGCCGGAGAGGTAAGCGGAATTCCTAGTGTAGCGGTGAAATGCGTAGATATTAGGAAGAACACCAGTGGCGAAGGCGGCTTACTGGACGGTAACTGACGTTGAGGCTCGAAAGCGTGGGGAGCAA…	0.932236837089776	0.00151574520749536	0.345249974615018	1	0.262852400616878	0.593646268322316	0.469734754120003	0.0247723889835951	0.545962017201016	0.0050627919034214	0.00225575530155392	0.00143178378159062	0.00747279350412848	0.00313853448206568
Seq 56 G.Romboutsia	TGGGGAATATTGCACAATGGGCGAAAGCCTGATGCAGCAACGCCGCGTGAGCGATGAAGGCCTTCGGGTCGTAAAGCTCTGTCCTCAAGGAAGATAATGACGGTACTTGAGGAGGAAGCCCCGGCTAACTACGTGCCAGCAGCCGCGGTAATACGTAGGGGGCTAGCGTTATCCGGAATTACTGGGCGTAAAGGGTGCGTAGGTGGTTTCTTAAGTCAGAGGTGAAAGGCTACGGCTCAACCGTAGTAAGCCTTTGAAACTGGGAAACTTGAGTGCAGGAGAGGAGAGTGGAATTCCTAGTGTAGCGGTGAAATGCGTAGATATTAGGAGGAACACCAGTTGCGAAGGCGGCTCTCTGGACTGTAACTGACACTGAGGCACGAAAGCGTGGGGAGCAAA…	0.00220960322935802	0.158149306955024	0.578884550137839	0.308044685504619	0.567818571297898	0.820711695210376	0.08153019885989	0.00245728619678132	0.0131197709864637	0.547129416989781	0.00354020051065144	0.00243013400799891	0.00606285663534475	0.00323687718369474
Seq 57 Bacteroides uniformis	TGAGGAATATTGGTCAATGGACGAGAGTCTGAACCAGCCAAGTAGCGTGAAGGATGACTGCCCTATGGGTTGTAAACTTCTTTTATACGGGAATAAAGTGAGGCACGTGTGCCTTTTTGTATGTACCGTATGAATAAGGATCGGCTAACTCCGTGCCAGCAGCCGCGGTAATACGGAGGATCCGAGCGTTATCCGGATTTATTGGGTTTAAAGGGAGCGTAGGCGGACGCTTAAGTCAGTTGTGAAAGTTTGCGGCTCAACCGTAAAATTGCAGTTGATACTGGGTGTCTTGAGTACAGTAGAGGCAGGCGGAATTCGTGGTGTAGCGGTGAAATGCTTAGATATCACGAAGAACTCCGATTGCGAAGGCAGCCTGCTGGACTGTAACTGACGCTGATG…	0.427280093207277	0.975642080311194	0.760115830776995	0.67477154825976	1	1	0.730971817274371	0.562125046241404	0.440070991081438	0.846589572383583	0.00296046446542913	0.00489727103266714	0.00229841964467184	0.00369403285672639
Seq 58 G.Roseburia	TGGGGAATATTGCACAATGGGGGAAACCCTGATGCAGCGACGCCGCGTGAGTGAGGAAGTATTTCGGTATGTAAAGCTCTATCAGCAGGGAAGAAGAAATGACGGTACCTGACTAAGAAGCCCCGGCTAACTACGTGCCAGCAGCCGCGGTAATACGTAGGGGGCAAGCGTTATCCGGATTTACTGGGTGTAAAGGGAGCGCAGGCGGCATGATAAGTCTGATGTGAAAACCCAAGGCTCAACCATGGGACTGCATTGGAAACTGTCGTGCTGGAGTGTCGGAGAGGTAAGCGGAATTCCTAGTGTAGCGGTGAAATGCGTAGATATTAGGAGGAACACCAGTGGCGAAGGCGGCTTACTGGACGATGACTGACGCTGAGGCTCGAAAGCGTGGGGAGC…	0.0000329650613832458	0.0011566736635215	0.141576397164822	0.0137871521432281	0.228443048545496	0.567818571297898	0.0627160063424406	0.00000223620635231292	0.000191432154545979	0.213182398689067	0.00264751249572141	0.00502461016908308	0.000342698336153384	0.00251588677159694
Seq 59 G.Bacteroides	TGAGGAATATTGGTCAATGGGCGTTAGCCTGAACCAGCCAAGTAGCGTGAAGGATGAAGGCTCTATGGGTCGTAAACTTCTTTTATATAAGAATAAAGTGCAGTATGTATACTGTTTTGTATGTATTATATGAATAAGGATCGGCTAACTCCGTGCCAGCAGCCGCGGTAATACGGAGGATCCGAGCGTTATCCGGATTTATTGGGTTTAAAGGGAGCGTAGGTGGACTGGTAAGTCAGTTGTGAAAGTTTGCGGCTCAACCGTAAAATTGCAGTTGATACTGTCAGTCTTGAGTACAGTAGAGGTGGGCGGAATTCGTGGTGTAGCGGTGAAATGCTTAGATATCACGAAGAACTCCGATTGCGAAGGCAGCTCACTGGACTGCAACTGACACTGATG…	0.458391321910789	0.475205250358811	0.509825353559005	0.71598468778245	0.736660009584922	0.763233117891219	0.325965976809496	0.984571124610724	0.953737022439098	0.969148163128761	0.00320566443041308	0.00420839428524765	0.00163736397711521	0.00377552691308898
Seq 60 G.Ruminococcaceae_UCG-013	TGGGGAATATTGCGCAATGGGGGCAACCCTGACGCAGCAACGCCGCGTGCAGGAAGAAGGTCTTCGGATTGTAAACTGTTGTCGCAAGGGAAGAAGACAGTGACGGTACCTTGTGAGAAAGTCACGGCTAACTACGTGCCAGCAGCCGCGGTAATACGTAGGTGACAAGCGTTGTCCGGATTTACTGGGTGTAAAGGGCGCGTAGGCGGACTGTCAAGTCAGTCGTGAAATACCGGGGCTTAACCCCGGGGCTGCGATTGAAACTGACAGCCTTGAGTATCGGAGAGGAAAGCGGAATTCCTAGTGTAGCGGTGAAATGCGTAGATATTAGGAGGAACACCAGTGGCGAAGGCGGCTTTCTGGACGACAACTGACGCTGAGGCGCGAAAGTGTGGGGAG…	0.234707275400713	0.0526868649069253	0.0222411125837233	0.567818571297898	0.567818571297898	0.567818571297898	0.440600465909518	0.0309113028391961	0.0169244246718814	0.806058975331456	0.00456813179945327	0.00342487319840926	0.00257207060352869	0.00369387304163859
Seq 61 G.Christensenellaceae_R-7_group	TGGGGAATATTGGGCAATGGAGGAAACTCTGACCCAGCAACGCCGCGTGGAGGAAGAAGGTTTTCGGATCGTAAACTCCTGTCCTTGGAGACGAGTAGAAGACGGTATCCAAGGAGGAAGCCCCGGCTAACTACGTGCCAGCAGCCGCGGTAATACGTAGGGGGCAAGCGTTGTCCGGAATAATTGGGCGTAAAGGGCGCGTAGGCGGCTCGGTAAGTCTGGAGTGAAAGTCCTGCTTTTAAGGTGGGAATTGCTTTGGATACTGTCGGGCTTGAGTGCAGGAGAGGTTAGTGGAATTCCCAGTGTAGCGGTGAAATGCGTAGAGATTGGGAGGAACACCAGTGGCGAAGGCGACTAACTGGACTGTAACTGACGCTGAGGCGCGAAAGTGTGGGGAGC…	0.305139084135715	0.00449624042389436	1	0.567818571297898	0.499504209592014	1	0.47119681601432	0.204140849226004	0.471196816014321	0.049049271823594	0.00422767953698666	0.00335569157174979	0.00348980741322815	0.00302096463113117
Seq 62 G.Christensenellaceae_R-7_group	TGGGGAATATTGGGCAATGGGGGGAACCCTGACCCAGCAACGCCGCGTGGAGGAAGAAGGTTTTCGGATCGTAAACTCCTGTCCTTGGAGACGAGTAGAAGACGGTATCCAAGGAGGAAGCCCCGGCTAACTACGTGCCAGCAGCCGCGGTAATACGTAGGGGGCAAGCGTTGTCCGGAATAATTGGGCGTAAAGGGCGCGTAGGCGGCTCGGTAAGTCTGGAGTGAAAGTCCTGCTTTTAAGGTGGGAATTGCTTTGGATACTGTCGGGCTTGAGTGCAGGAGAGGTTAGTGGAATTCCCAGTGTAGCGGTGAAATGCGTAGAGATTGGGAGGAACACCAGTGGCGAAGGCGACTAACTGGACTGTAACTGACGCTGAGGCGCGAAAGTGTGGGGAGC…	0.771588152944868	0.024883083146558	0.77158815294487	1	0.567818571297898	1	0.682869677948278	0.172425895666023	0.999999999999999	0.172425895666023	0.00443183659665703	0.003543258473844	0.00314183792063543	0.00226468786176931
Seq 63 Ruminococcaceae_UCG-002 bacterium	TGGGGAATATTGGGCAATGGGCGCAAGCCTGACCCAGCAACGCCGCGTGAAGGAAGAAGGCTTTCGGGTTGTAAACTTCTTTTAAGAGGGAAGAGCAGAAGACGGTACCTCTAGAATAAGCCACGGCTAACTACGTGCCAGCAGCCGCGGTAATACGTAGGTGGCAAGCGTTGTCCGGATTTACTGGGTGTAAAGGGCGTGCAGCCGGGTCTGCAAGTCAGATGTGAAATCCATGGGCTCAACCCATGAACTGCATTTGAAACTGTAGATCTTGAGTGTCGGAGGGGCAATCGGAATTCCTAGTGTAGCGGTGAAATGCGTAGATATTAGGAGGAACACCAGTGGCGAAGGCGGATTGCTGGACGATAACTGACGGTGAGGCGCGAAAGTGTGGGGAGC…	0.0640863165986229	0.532384867915136	0.131785258215781	0.567818571297898	0.778699117645879	0.567818571297898	0.0207654331506184	0.0850985827962276	0.80838394762687	0.137012985108772	0.00250736311737685	0.00331319974494314	0.00333797667531699	0.00332977314596712
Seq 64 G.Lachnospiraceae_NK4A136_group	TGGGGAATATTGCACAATGGGGGAAACCCTGATGCAGCAACGCCGCGTGAGTGAAGAAGTATTTCGGTATGTAAAGCTCTATCAGCAGGAAAGAAAATGACGGTACCTGACTAAGAAGCCCCGGCTAACTACGTGCCAGCAGCCGCGGTAATACGTAGGGGGCAAGCGTTATCCGGATTTACTGGGTGTAAAGGGAGCGTAGACGGTTTTGCAAGTCTGAAGTGAAAGCCCGGGGCTTAACCCCGGGACTGCTTTGGAAACTGTAGGACTAGAGTGCAGGAGAGGTAAGTGGAATTCCTAGTGTAGCGGTGAAATGCGTAGATATTAGGAGGAACACCAGTGGCGAAGGCGGCTTACTGGACTGTAACTGACGTTGAGGCTCGAAAGCGTGGGGAGCAA…	0.00214701715307495	0.15475114436435	0.60573741387899	0.308044685504619	0.567818571297898	0.847293529938938	0.0760615600239376	0.00235607696653561	0.0138639496860375	0.523840464806643	0.00227966409086047	0.00483269678461489	0.000966427389044501	0.00293417858049793
Seq 65 G.Agathobacter	TGGGGAATATTGCACAATGGGCGAAAGCCTGATGCAGCGACGCCGCGTGAGCGAAGAAGTATTTCGGTATGTAAAGCTCTATCAGCAGGGAAGATAATGACGGTACCTGACTAAGAAGCACCGGCTAAATACGTGCCAGCAGCCGCGGTAATACGTATGGTGCAAGCGTTATCCGGATTTACTGGGTGTAAAGGGAGCGCAGGCGGTGCGGCAAGTCTGATGTGAAAGCCCGGGGCTCAACCCCGGTGCTGCATTGGAAACTGTCGTACTAGAGTGTCGGAGGGGTAAGCGGAATTCCTAGTGTAGCGGTGAAATGCGTAGATATTAGGAGGAACACCAGTGGCGAAGGCGGCTTACTGGACGATAACTGACGCTGAGGCTCGAAAGCGTGGGGAGCAA…	1	0.427355313897844	0.112410584655392	1	0.67477154825976	0.567818571297898	0.266122930419472	0.576718355435541	0.266122930419472	0.576718355435543	0.00114005750796417	0.00205969805412223	0.00670071950348767	0.0015187648092945
Seq 66 Parabacteroides merdae	TGAGGAATATTGGTCAATGGCCGAGAGGCTGAACCAGCCAAGTCGCGTGAAGGAAGAAGGATCTATGGTTTGTAAACTTCTTTTATAGGGGAATAAAGTGGAGGACGTGTCCTTTTTTGTATGTACCCTATGAATAAGCATCGGCTAACTCCGTGCCAGCAGCCGCGGTAATACGGAGGATGCGAGCGTTATCCGGATTTATTGGGTTTAAAGGGTGCGTAGGTGGTGATTTAAGTCAGCGGTGAAAGTTTGTGGCTCAACCATAAAATTGCCGTTGAAACTGGGTTACTTGAGTGTGTTTGAGGTAGGCGGAATGCGTGGTGTAGCGGTGAAATGCATAGATATCACGCAGAACTCCGATTGCGAAGGCAGCTTACTAAACCATAACTGACACTGAAG…	0.466392707457581	0.913000926810221	0.0239507279436227	0.726726309450669	1	0.567818571297898	0.28377568854527	0.555886461238668	0.0388926958367075	0.133930442664183	0.00358083550884486	0.00294385666886741	0.00379485300919776	0.00244949560563377
Seq 67 Dorea formicigenerans	TGGGGAATATTGCACAATGGGCGAAAGCCTGATGCAGCGACGCCGCGTGAAGGATGAAGTATTTCGGTATGTAAACTTCTATCAGCAGGGAAGAAAATGACGGTACCTGACTAAGAAGCCCCGGCTAACTACGTGCCAGCAGCCGCGGTAATACGTAGGGGGCAAGCGTTATCCGGATTTACTGGGTGTAAAGGGAGCGTAGACGGCTGTGCAAGTCTGAAGTGAAAGGCATGGGCTCAACCTGTGGACTGCTTTGGAAACTGTGCAGCTAGAGTGTCGGAGAGGTAAGTGGAATTCCTAGTGTAGCGGTGAAATGCGTAGATATTAGGAGGAACACCAGTGGCGAAGGCGGCTTACTGGACGATGACTGACGTTGAGGCTCGAAAGCGTGGGGAGCAA…	0.160610671789889	0.653455737768905	0.593931231761717	0.567818571297898	0.89813846811075	0.836373748826661	0.176078411691151	0.195339655372271	0.540819277472151	0.490074314235801	0.00305005021409334	0.00239024635688224	0.00375750106948358	0.0028230639878565
Seq 68 G.Ruminococcus_1	TGGGGAATATTGCACAATGGAGGAAACTCTGATGCAGCGATGCCGCGTGAGGGAAGAAGGTTTTCGGATTGTAAACCTCTGTCTTCAGGGACGATAATGACGGTACCTGAGGAGGAAGCTCCGGCTAACTACGTGCCAGCAGCCGCGGTAATACGTAGGGAGCGAGCGTTGTCCGGAATTACTGGGTGTAAAGGGAGCGTAGGCGGGATCTTAAGTCAGGTGTGAAAACTATGGGCTCAACCCATAGACTGCACTTGAAACTGAGGTTCTTGAGTGAAGTAGAGGCAGGCGGAATTCCTAGTGTAGCGGTGAAATGCGTAGATATTAGGAGGAACATCAGTGGCGAAGGCGGCCTGCTGGGCTTTTACTGACGCTGAGGCTCGAAAGCGTGGGGAGCAA…	0.125468334884652	0.443611070547539	0.25048817574399	0.567818571297898	0.696417467783838	0.567818571297898	0.787427846897658	0.109369570567783	0.0627753110707081	0.787427846897658	0.00286065485080043	0.00265448347831269	0.0022371000943565	0.00470363136562129
Seq 69 G.Dialister	TGGGGAATCTTCCGCAATGGGCGAAAGCCTGACGGAGCAACGCCGCGTGAGTGATGACGGCCTTCGGGTTGTAAAGCTCTGTGATCGGGGACGAACGGTCAGCAGACGAATACTCTGCTGAAGTGACGGTACCCGAATAGCAAGCCACGGCTAACTACGTGCCAGCAGCCGCGGTAATACGTAGGTGGCAAGCGTTGTCCGGAATTATTGGGCGTAAAGCGCGCGCAGGCGGCTTCTTAAGTCCATCTTAAAAGTGCGGGGCTTAACCCCGTGATGGGATGGAAACTGAGAGGCTGGAGTATCGGAGAGGAAAGTGGAATTCCTAGTGTAGCGGTGAAATGCGTAGAGATTAGGAAGAACACCGGTGGCGAAGGCGACTTTCTGGACGACAACTGACGC…	0.137097728173372	0.137097728173373	0.137097728173373	0.567818571297898	0.567818571297898	0.567818571297898	0.0397147333318357	0.999999999999999	0.999999999999998	0.999999999999999	0.0000148122735546014	0	0	0
Seq 70 G.Ruminococcaceae_UCG-014	TCGGGAATATTGCGCAATGGAGGAAACTCTGACGCAGTGACGCCGCGTGCAGGAAGAAGGTTTTCGGATTGTAAACTGCTTTAGACAGGGAAGAACAAAGACAGTACCTGTAGAATAAGCTCCGGCTAACTACGTGCCAGCAGCCGCGGTAATACGTAGGGAGCGAGCGTTATCCGGATTTATTGGGTGTAAAGGGTGCGTAGACGGGAAGTCAAGTTAGTTGTGAAATCCCTCGGCTTAACTGAGGAACTGCAACTAAAACTGATTTTCTTGAGTACTGGAGAGGAAAGTGGAATTCCTAGTGTAGCGGTGAAATGCGTAGATATTAGGAGGAACACCGGTGGCGAAGGCGACTTTCTGGACAGAAACTGACGTTGAGGCACGAAAGTGTGGGGAGCA…	0.319349509809939	0.0119240631727512	0.550188752076625	0.575152880375115	0.567818571297898	0.795251479419558	0.779178361762932	0.0158788773146461	0.264391498273365	0.180352462055492	0.00269374418131618	0.0032832442255399	0.00128380573583403	0.00253022182181886
Seq 71 Ruminococcus_2 bromii	TGGGGGATATTGCGCAATGGGGGCAACCCTGACGCAGCAACGCCGCGTGAAGGATGAAGGTTTTCGGATTGTAAACTTCTTTTATTAAGGACGAAAAATGACGGTACTTAATGAATAAGCTCCGGCTAACTACGTGCCAGCAGCCGCGGTAATACGTAGGGAGCAAGCGTTGTCCGGATTTACTGGGTGTAAAGGGTGCGTAGGCGGCTTTGCAAGTCAGATGTGAAATCTATGGGCTCAACCCATAAACTGCATTTGAAACTGTAGAGCTTGAGTGAAGTAGAGGCAGGCGGAATTCCCCGTGTAGCGGTGAAATGCGTAGAGATGGGGAGGAACACCAGTGGCGAAGGCGGCCTGCTGGGCTTTAACTGACGCTGAGGCACGAAAGCGTGGGTAGCA…	0.963748940106401	0.139645545068362	0.785085641438072	1	0.567818571297898	1	0.82277164138274	0.285962738277273	0.872878450264041	0.220795383532592	0.00447381783329162	0.00281101940294364	0.00420537032938118	0.00214080867309651
Seq 72 Phascolarctobacterium faecium	TGGGGAATCTTCCGCAATGGACGAAAGTCTGACGGAGCAACGCCGCGTGAGTGATGAAGGATTTCGGTCTGTAAAGCTCTGTTGTTTATGACGAACGTGCAGTGTGTGAACAATGCATTGCAATGACGGTAGTAAACGAGGAAGCCACGGCTAACTACGTGCCAGCAGCCGCGGTAATACGTAGGTGGCGAGCGTTGTCCGGAATTATTGGGCGTAAAGAGCATGTAGGCGGCTTAATAAGTCGAGCGTGAAAATGCGGGGCTCAACCCCGTATGGCGCTGGAAACTGTTAGGCTTGAGTGCAGGAGAGGAAAGGGGAATTCCCAGTGTAGCGGTGAAATGCGTAGATATTGGGAGGAACACCAGTGGCGAAGGCGCCTTTCTGGACTGTGTCTGACGC…	0.143051544668538	0.579907462503506	0.125100675180112	0.567818571297898	0.821670398246299	0.567818571297898	0.961141796314802	0.158771847215186	0.0381446808450432	0.490921068005414	0.00352229525150785	0.0028320240741045	0.00245640335246518	0.0034319003401354
Seq 73 G.Streptococcus	TAGGGAATCTTCGGCAATGGGGGCAACCCTGACCGAGCAACGCCGCGTGAGTGAAGAAGGTTTTCGGATCGTAAAGCTCTGTTGTAAGTCAAGAACGAGTGTGAGAGTGGAAAGTTCACACTGTGACGGTAGCTTACCAGAAAGGGACGGCTAACTACGTGCCAGCAGCCGCGGTAATACGTAGGTCCCGAGCGTTGTCCGGATTTATTGGGCGTAAAGCGAGCGCAGGCGGTTTGATAAGTCTGAAGTTAAAGGCTGTGGCTCAACCATAGTTCGCTTTGGAAACTGTCAAACTTGAGTGCAGAAGGGGAGAGTGGAATTCCATGTGTAGCGGTGAAATGCGTAGATATATGGAGGAACACCGGTGGCGAAAGCGGCTCTCTGGTCTGTAACTGACGC…	0.157501318277952	0.145753447869449	0.475459440919158	0.567818571297898	0.567818571297898	0.736660009584922	0.622474915693356	0.976871852428663	0.137795953881952	0.130474558449332	0.00381168698096679	0.00317764903152056	0.00327623474035077	0.00226961930507169
Seq 74 G.Ruminiclostridium_6	TGGGGGATATTGGACAATGGGGGCAACCCTGATCCAGCGACGCCGCGTGAGGGAAGAAGGTTTTCGGATTGTAAACCTCTGTTGACGGAGAAAAAAATGATGGTATCCGTTTAGAAAGCCACGGCTAACTACGTGCCAGCAGCCGCGGTAATACGTAGGTGGCAAGCGTTGTCCGGAATTACTGGGTGTAAAGGGAGTGTAGGCGGGATATCAAGTCAGAAGTGAAAATTACGGGCTCAACTCGTAACCTGCTTTTGAAACTGACATTCTTGAGTGAAGTAGAGGCAAGCGGAATTCCTAGTGTAGCGGTGAAATGCGTAGATATTAGGAGGAACACCAGTGGCGAAGGCGGCTTGCTGGGCTTTTACTGACGCTGAGGCTCGAAAGCGTGGGGAGCAA…	0.370220256242317	0.30908199542676	0.438356464956233	0.627926054838472	0.569024595412807	0.689386079592749	0.242027275536396	0.932051141739095	0.932051141739096	0.864606453370595	0.00542437191099147	0.00157422478764076	0.00226420657464676	0.00426044588345923
Seq 75 G.Ruminococcaceae_UCG-014	TCGGGAATATTGCGCAATGGAGGAAACTCTGACGCAGTGACGCCGCGTGCAGGAAGAAGGTTTTCGGATTGTAAACTGCTTTAGACAGGGAAGAGAAAGGACAGTACCTGTAGAATAAGCTCCGGCTAACTACGTGCCAGCAGCCGCGGTAATACGTAGGGAGCGAGCGTTATCCGGATTTATTGGGTGTAAAGGGTGCGTAGACGGGAATACAAGTTAGTTGTGAAATACCTCGGCTTAACTGAGGAACTGCAACTAAAACTATATTTCTTGAGTACAGGAGAGGTAAGTGGAATTCCTAGTGTAGCGGTGAAATGCGTAGATATTAGGAGGAACACCAGTGGCGAAGGCGACTTACTGGACTGAAACTGACGTTGAGGCACGAAAGTGTGGGGAGCA…	0.714037865485751	0.297663544351075	0.984612761598406	0.967011280686417	0.567818571297898	1	0.806927346954164	0.634875470481926	0.785983003058556	0.456150563970922	0.00273781478935355	0.00149604299362546	0.0046692905323504	0.00238821312857949
Seq 76 G.Ruminococcaceae_NK4A214_group	TGGGGAATATTGGGCAATGGGCGAAAGCCTGACCCAGCAACGCCGCGTGAAGGAAGAAGGCCTTCGGGTTGTAAACTTCTTTTAAGAGGGACGAAGAAGTGACGGTACCTCTTGAATAAGCCACGGCTAACTACGTGCCAGCAGCCGCGGTAATACGTAGGTGGCGAGCGTTATCCGGATTTACTGGGTGTAAAGGGCGCGTAGGCGGGAATGCAAGTCAGATGTGAAATCCAAGGGCTCAACCCTTGAACTGCATTTGAAACTGTATTTCTTGAGTGTCGGAGAGGTTGACGGAATTCCTAGTGTAGCGGTGAAATGCGTAGATATTAGGAGGAACACCAGTGGCGAAGGCGGTCAACTGGACGATAACTGACGCTGAGGCGCGAAAGCGTGGGGAGC…	0.00822745166261952	0.0203735837409081	0.661920518260433	0.567818571297898	0.567818571297898	0.908017535178792	0.12416082016674	0.000860422352452872	0.0333642339695275	0.188267701107291	0.00261829804965993	0.0062032815651448	0.00113234159974059	0.00260614963905885
Seq 77 Ruminococcus_1 callidus	TGGGGAATATTGCACAATGGGGGAAACCCTGATGCAGCGATGCCGCGTGGAGGAAGAAGGTTTTCGGATTGTAAACTCCTGTTGAAGAGGACGATAATGACGGTACTCTTTTAGAAAGCTCCGGCTAACTACGTGCCAGCAGCCGCGGTAATACGTAGGGAGCGAGCGTTGTCCGGAATTACTGGGTGTAAAGGGAGCGTAGGCGGGATGGCAAGTCAGATGTGAAAACTATGGGCTCAACCCATAGACTGCATTTGAAACTGTTGTTCTTGAGTGAGGTAGAGGTAAGCGGAATTCCTGGTGTAGCGGTGAAATGCGTAGAGATCAGGAGGAACATCGGTGGCGAAGGCGGCTTACTGGGCCTTTACTGACGCTGAGGCTCGAAAGCGTGGGGAGCAA…	0.743637499107791	0.870108958423997	0.74363749910779	1	1	1	0.999999999999999	0.908334942301591	0.64539241044088	0.729896299667371	0.00446764799675309	0.00244194852537446	0.00222267163481974	0.00209879212417283
Seq 78 G.Agathobacter	TGGGGAATATTGCACAATGGGGGAAACCCTGATGCAGCGACGCCGCGTGAGCGAAGAAGTATTTCGGTATGTAAAGCTCTATCAGCAGGGAAGATAATGACGGTACCTGACTAAGAAGCACCGGCTAAATACGTGCCAGCAGCCGCGGTAATACGTATGGTGCAAGCGTTATCCGGATTTACTGGGTGTAAAGGGAGCGCAGGCGGTGCGGCAAGTCTGATGTGAAAGCCCGGGGCTCAACCCCGGTACTGCATTGGAAACTGTCGTACTAGAGTGTCGGAGGGGTAAGTGGAATTCCTAGTGTAGCGGTGAAATGCGTAGATATTAGGAGGAACACCAGTGGCGAAGGCGGCTTACTGGACGATAACTGACGCTGAGGCTCGAAAGCGTGGGGAGCAA…	0.512793588240114	0.747177923979088	0.829838673861917	0.766119439459384	1	1	0.541037454242752	0.492391367465367	0.757004196875442	0.705355105134547	0.00426969544678999	0.00484349369041853	0.000177930037755828	0.000643251974415245
Seq 79 F. Lachnospiraceae	TGGGGAATATTGCACAATGGGGGAAACCCTGATGCAGCAACGCCGCGTGAGTGAAGAAGTATTTCGGTATGTAAAGCTCTATCAGCAGGGAAGATAATGACGGTACCTGACTAAGAAGCTCCGGCTAAATACGTGCCAGCAGCCGCGGTAATACGTATGGAGCAAGCGTTATCCGGATTTACTGGGTGTAAAGGGTGCGTAGGTGGCAGTGCAAGTCAGATGTGAAAGGCCGGGGCTCAACCCCGGAGCTGCATTTGAAACTGCATAGCTAGAGTACAGGAGAGGCAGGCGGAATTCCTAGTGTAGCGGTGAAATGCGTAGATATTAGGAGGAACACCAGTGGCGAAGGCGGCCTGCTGGACTGTTACTGACACTGAGGCACGAAAGCGTGGGGAGCAA…	0.0749582868801655	0.0111023472363733	0.193361348391438	0.567818571297898	0.567818571297898	0.567818571297898	0.735474499869939	0.00335684365022271	0.0332779257093947	0.384557879825121	0.00240541326140193	0.00261554751335233	0.00358190892009113	0.00284040921893084
Seq 80 G.Lachnospiraceae_NK4A136_group	TGGGGAATATTGCACAATGGGGGAAACCCTGATGCAGCAACGCCGCGTGAGTGAAGAAGTATTTCGGTATGTAAAGCTCTATCAGCAGGAAAGAAAATGACGGTACCTGACTAAGAAGCCCCGGCTAACTACGTGCCAGCAGCCGCGGTAATACGTAGGGGGCAAGCGTTATCCGGATTTACTGGGTGTAAAGGGAGCGTAGACGGTTTTGCAAGTCTGAAGTGAAAGCCCGGGGCTTAACCCCGGGACTGCTTTGGAAACTGTAGAACTAGAGTGCAGGAGAGGTAAGTGGAATTCCTAGTGTAGCGGTGAAATGCGTAGATATTAGGAGGAACACCAGTGGCGAAGGCGGCTTACTGGACTGTAACTGACGTTGAGGCTCGAAAGCGTGGGGAGCAA…	0.040291179417244	0.732507527382419	0.744790523830738	0.567818571297898	0.988072191176057	1	0.227266595520577	0.0958752560991107	0.0981037128738875	0.990855746118508	0.00141479983863803	0.0038486121620241	0.000554903117126032	0.00302613927150167
Seq 81 G.Bacteroides	TGAGGAATATTGGTCAATGGACGAGAGTCTGAACCAGCCAAGTAGCGTGAAGGATGACTGCCCTATGGGTTGTAAACTTCTTTTATATGGGAATAAAGTGAGCCACGTGTGGCTTTTTGTATGTACCATACGAATAAGGATCGGCTAACTCCGTGCCAGCAGCCGCGGTAATACGGAGGATCCGAGCGTTATCCGGATTTATTGGGTTTAAAGGGAGCGTAGGCGGACTATTAAGTCAGCTGTGAAAGTTTGCGGCTCAACCGTAAAATTGCAGTTGATACTGGTCGTCTTGAGTGCAGTAGAGGTAGGCGGAATTCGTGGTGTAGCGGTGAAATGCTTAGATATCACGAAGAACTCCGATTGCGAAGGCAGCTTACTGGACTGTAACTGACGCTGATG…	0.155315272690779	0.213728030130915	0.684741526791334	0.567818571297898	0.567818571297898	0.932248794439668	0.475717658065306	0.0644122045850137	0.201349798874561	0.555997929412356	0.00250827125912521	0.00384309037414615	0.00102535459789352	0.00226337054223368
Seq 82 G.Butyricicoccus	TGGGGAATATTGCGCAATGGGGGAAACCCTGACGCAGCAACGCCGCGTGATTGAAGAAGGCCTTCGGGTTGTAAAGATCTTTAATCAGGGACGAAACAAATGACGGTACCTGAAGAATAAGCTCCGGCTAACTACGTGCCAGCAGCCGCGGTAATACGTAGGGAGCAAGCGTTATCCGGATTTACTGGGTGTAAAGGGCGCGCAGGCGGGCCGGTAAGTTGGAAGTGAAATCTATGGGCTTAACCCATAAACTGCTTTCAAAACTGCTGGTCTTGAGTGATGGAGAGGCAGGCGGAATTCCGTGTGTAGCGGTGAAATGCGTAGATATACGGAGGAACACCAGTGGCGAAGGCGGCCTGCTGGACATTAACTGACGCTGAGGCGCGAAAGCGTGGGGAG…	0.00000279831543941542	0.280139765068656	0.465301855817379	0.00198960227742436	0.567818571297898	0.725344484731761	0.0069297277790894	0.000136477735243723	0.000309656635766542	0.805451769388468	0.00163049677199383	0.00293751170825747	0.00134412310202147	0.00287616493498213
Seq 83 Lachnospira pectinoschiza	TGGGGAATATTGCACAATGGAGGAAACTCTGATGCAGCGACGCCGCGTGAGTGAAGAAGTAATTCGTTATGTAAAGCTCTATCAGCAGGGAAGATAGTGACGGTACCTGACTAAGAAGCTCCGGCTAAATACGTGCCAGCAGCCGCGGTAATACGTATGGAGCAAGCGTTATCCGGATTTACTGGGTGTAAAGGGAGTGTAGGTGGCATCACAAGTCAGAAGTGAAAGCCCGGGGCTCAACCCCGGGACTGCTTTTGAAACTGTGGAGCTGGAGTGCAGGAGAGGCAAGTGGAATTCCTAGTGTAGCGGTGAAATGCGTAGATATTAGGAGGAACACCAGTGGCGAAGGCGGCTTGCTGGACTGTAACTGACACTGAGGCTCGAAAGCGTGGGGAGCAA…	0.0420729217221002	0.0601489255710474	0.959299551990013	0.567818571297898	0.567818571297898	1	0.166269956042029	0.914153467327825	0.145846007695538	0.177276588682379	0.000769661078210173	0.0019602352596424	0.000712376872412171	0.00390696581649336
Seq 84 G.Holdemanella	TAGGGAATTTTCGTCAATGGGGGGAACCCTGAACGAGCAATGCCGCGTGAGTGAGGAAGGTCTTCGGATCGTAAAGCTCTGTTGTAAGAGAAAAACGGCACTCATAGGGAATGATGAGTGAGTGATGGTATCTTACCAGAAAGTCACGGCTAACTACGTGCCAGCAGCCGCGGTAATACGTAGGTGGCGAGCGTTATCCGGAATGATTGGGCGTAAAGGGTGCGTAGGTGGCAGATCAAGTCTGGAGTAAAAGGTATGGGCTCAACCCGTACTTGCTCTGGAAACTGATCAGCTAGAGAACAGAAGAGGACGGCGGAACTCCATGTGTAGCGGTAAAATGCGTAGATATATGGAAGAACACCGGTGGCGAAGGCGGCCGTCTGGTCTGGATTCTGACAC…	0.235883729881277	0.366464933466621	0.366464933466621	0.567818571297898	0.622447605577562	0.622447605577562	0.14496980625064	0.14496980625064	0.842497879419503	0.206452979641696	0.00190622646243517	0.00203141233360966	0.00213356382185467	0.00433266066311708
Seq 85 Faecalibacterium prausnitzii	TGGGGAATATTGCACAATGGGGGAAACCCTGATGCAGCGACGCCGCGTGGAGGAAGAAGGTCTTCGGATTGTAAACTCCTGTTGTTGAGGAAGATAATGACGGTACTCAACAAGGAAGTGACGGCTAACTACGTGCCAGCAGCCGCGGTAAAACGTAGGTCACAAGCGTTGTCCGGAATTACTGGGTGTAAAGGGAGCGCAGGCGGGAAGGCAAGTTGGAAGTGAAATCCATGGGCTCAACCCATGAACTGCTTTCAAAACTGTTTTTCTTGAGTAGTGCAGAGGTAGGCGGAATTCCCGGTGTAGCGGTGGAATGCGTAGATATCGGGAGGAACACCAGTGGCGAAGGCGGCCTACTGGGCACCAACTGACGCTGAGGCTCGAAAGTGTGGGTAGCAA…	0.476156070838904	0.456341296891422	0.517162177871887	0.737241206425598	0.7135664440066	0.76734887359772	0.963620847497559	0.30689957057268	0.339998322621376	0.945455499490619	0.00163751150456977	0.00158435317592621	0.00296961739811493	0.00221263375796873
Seq 86 G.Prevotella_9	TGAGGAATATTGGTCAATGGGCGAGAGCCTGAACCAGCCAAGTAGCGTGCAGGATGACGGCCCTATGGGTTGTAAACTGCTTTTATAAGGGAATAAAGTGAGTCTCGTGAGACTTTTTGCATGTACCTTATGAATAAGGACCGGCTAATTCCGTGCCAGCAGCCGCGGTAATACGGAAGGTCCGGGCGTTATCCGGATTTATTGGGTTTAAAGGGAGCGTAGGCCGGAGATTAAGCGTGTTGTGAAATGTAGACGCTCAACGTCTGCACTGCAGCGCGAACTGGTTTCCTTGAGTACGCACAAAGTGGGCGGAATTCGTGGTGTAGCGGTGAAATGCTTAGATATCACGAAGAACTCCGATTGCGAAGGCAGCTCACTGGAGCGCAACTGACGCTGAAG…	0.999999999999997	0.112410584655391	0.427355313897847	1	0.567818571297898	0.67477154825976	0.576718355435546	0.266122930419473	0.576718355435542	0.0974271720570745	0.00131084975906412	0.0044711074407118	0.0000667075957338797	0.0000494465081494026
Seq 87 G.Lachnoclostridium	TGGGGAATATTGCACAATGGGCGAAAGCCTGATGCAGCAACGCCGCGTGAGTGAAGAAGTATCTCGGTATGTAAAGCTCTATCAGCAGGGAAGAAAATGACGGTACCTGACTAAGAAGCCCCGGCTAACTACGTGCCAGCAGCCGCGGTAATACGTAGGGGGCAAGCGTTATCCGGATTTACTGGGTGTAAAGGGAGCGCAGACGGCACTGCAAGTCTGAAGTGAAAGCCCGGGGCTCAACCCCGGGACTGCTTTGGAAACTGTAGAGCTAGAGTGCTGGAGAGGCAAGCGGAATTCCTAGTGTAGCGGTGAAATGCGTAGATATTAGGAAGAACACCAGTGGCGAAGGCGGCTTGCTGGACAGTAACTGACGTTCAGGCTCGAAAGCGTGGGGAGCAA…	0.0000000584787366157748	0.0111167924429105	0.688135238130368	0.000169333763813185	0.567818571297898	0.935853393861307	0.000753570603579057	0.000000504411259871773	0.000118386359565736	0.13590409783123	0.00191052275107427	0.00278675315901603	0.000775310883290318	0.00217198346007866
Seq 88 Bacteroides vulgatus	TGAGGAATATTGGTCAATGGGCGAGAGCCTGAACCAGCCAAGTAGCGTGAAGGATGACTGCCCTATGGGTTGTAAACTTCTTTTATAAAGGAATAAAGTCGGGTATGTATACCCGTTTGCATGTACTTTATGAATAAGGATCGGCTAACTCCGTGCCAGCAGCCGCGGTAATACGGAGGATCCGAGCGTTATCCGGATTTATTGGGTTTAAAGGGAGCGTAGATGGATGTTTAAGTCAGTTGTGAAAGTTTGCGGCTCAACCGTAAAATTGCAGTTGATACTGGATATCTTGAGTGCAGTTGAGGCAGGCGGAATTCGTGGTGTAGCGGTGAAATGCTTAGATATCACGAAGAACTCCGATTGCGAAGGCAGCCTGCTAAGCTGCAACTGACATTGAGG…	0.123440174418948	0.905671908367913	0.236019509256712	0.567818571297898	1	0.567818571297898	0.802382881720791	0.3186934350088	0.0586920145388494	0.360371494543731	0.00242303127122992	0.00188352035426866	0.00100788361214186	0.00266023899420068
Seq 89 G.Ruminococcaceae_UCG-004	TGGGGAATATTGGGCAATGGGCGCAAGCCTGACCCAGCAACGCCGCGTGAAGGAAGAAGGCTTTCGGGTTGTAAACTTCTTTTATGAGGGACGAAGGAAGTGACGGTACCTCATGAATAAGCTCCGGCTAACTACGTGCCAGCAGCCGCGGTAATACGTAGGGAGCGAGCGTTATCCGGATTTACTGGGTGTAAAGGGCGTGTAGGCGGGGAAGCAAGTCAGATGTGAAAACCAGTGGCTCAACCACTGGCCTGCATTTGAAACTGTTTTTCTTGAGTGATGGAGAGGCAGGCGGAATTCCGTGTGTAGCGGTGAAATGCGTAGATATACGGAGGAACACCAGTGGCGAAGGCGGCCTGCTGGACATTAACTGACGCTGAGGCGCGAAAGCGTGGGGAG…	0.000276597511924167	0.0225850079528196	0.294756870528578	0.0702360110636011	0.567818571297898	0.567818571297898	0.0721616871703166	0.000094979267802886	0.00157188818836951	0.386896895068924	0.00212169278660951	0.00152667507303492	0.00394307084197144	0.00177982706024439
Seq 90 G.Bifidobacterium	TGGGGAATATTGCACAATGGGCGCAAGCCTGATGCAGCGACGCCGCGTGCGGGATGACGGCCTTCGGGTTGTAAACCGCTTTTGATCGGGAGCAAGCCTTCGGGTGAGTGTACCTTTCGAATAAGCACCGGCTAACTACGTGCCAGCAGCCGCGGTAATACGTAGGGTGCAAGCGTTATCCGGAATTATTGGGCGTAAAGGGCTCGTAGGCGGTTCGTCGCGTCCGGTGTGAAAGTCCATCGCTTAACGGTGGATCTGCGCCGGGTACGGGCGGGCTGGAGTGCGGTAGGGGAGACTGGAATTCCCGGTGTAACGGTGGAATGTGTAGATATCGGGAAGAACACCAATGGCGAAGGCAGGTCTCTGGGCCGTTACTGACGCTGAGGAGCGAAAGCGTGG…	0.417880116601873	0.665024294519003	0.335173781334252	0.67477154825976	0.911571762874516	0.57934793445002	0.913850348722933	0.790643434113096	0.214597148534296	0.327295862689468	0.00236986529515211	0.00272948136565843	0.00285435462387125	0.00255265962685319
Seq 91 G.Ruminococcus_1	TGGGGAATATTGCACAATGGGGGAAACCCTGATGCAGCGATGCCGCGTGGAGGAAGAAGGTTTTCGGATTGTAAACTCCTGTTGAAGAGGACGATAATGACGGTACTCTTTTAGAAAGCTCCGGCTAACTACGTGCCAGCAGCCGCGGTAATACGTAGGGAGCGAGCGTTGTCCGGAATTACTGGGTGTAAAGGGAGCGTAGGCGGGACGGCAAGTCAGATGTGAAAACTATGGGCTCAACTCATAGACTGCATTTGAAACTGTTGTTCTTGAGTGAGGTAGAGGTAAGCGGAATTCCTGGTGTAGCGGTGAAATGCGTAGAGATCAGGAGGAACATCGGTGGCGAAGGCGGCTTACTGGGCCTTTACTGACGCTGAGGCTCGAAAGCGTGGGGAGCAA…	0.454826936333961	0.086754222212611	0.493274895939994	0.711511444958078	0.567818571297898	0.749229226799523	0.315160331526106	0.0870571583888142	0.965018364431756	0.0951532566175151	0.00129854910108743	0.00252068113971994	0.00161802600774407	0.00227141212661571
Seq 92 Bifidobacterium bifidum	TGGGGAATATTGCACAATGGGCGCAAGCCTGATGCAGCGACGCCGCGTGAGGGATGGAGGCCTTCGGGTTGTAAACCTCTTTTGTTTGGGAGCAAGCCTTCGGGTGAGTGTACCTTTCGAATAAGCGCCGGCTAACTACGTGCCAGCAGCCGCGGTAATACGTAGGGCGCAAGCGTTATCCGGATTTATTGGGCGTAAAGGGCTCGTAGGCGGCTCGTCGCGTCCGGTGTGAAAGTCCATCGCTTAACGGTGGATCTGCGCCGGGTACGGGCGGGCTGGAGTGCGGTAGGGGAGACTGGAATTCCCGGTGTAACGGTGGAATGTGTAGATATCGGGAAGAACACCGATGGCGAAGGCAGGTCTCTGGGCCGTCACTGACGCTGAGGAGCGAAAGCGTGG…	0.0776594433687777	0.583414373521472	0.583414373521471	0.567818571297898	0.824995265659838	0.824995265659838	0.393288509564812	0.393288509564811	0.107196690432756	0.441054619188813	0.00219068613731998	0.00311550264988134	0.00285930851492889	0.00124000206849247
Seq 93 G.Agathobacter	TGGGGAATATTGCACAATGGGGGAAACCCTGATGCAGCGACGCCGCGTGAGCGATGAAGTATTTCGGTATGTAAAGCTCTATCAGCAGGGAAGATAATGACGGTACCTGACTAAGAAGCTCCGGCTAAATACGTGCCAGCAGCCGCGGTAATACGTATGGAGCAAGCGTTATCCGGATTTACTGGGTGTAAAGGGAGCGTAGGCGGTCCTGCAAGTCTGATGTGAAAACCCGGGGCTCAACCCCGGGACTGCATTGGAAACTGTAGGACTAGAGTGTCGGAGGGGTAAGTGGAATTCCTAGTGTAGCGGTGAAATGCGTAGATATTAGGAGGAACACCAGTGGCGAAGGCGGCTTACTGGACGACCACTGACGCTGAGGCTCGAAAGCGTGGGGAGCAA…	0.939645842135814	0.081605606918956	0.324970488498401	1	0.567818571297898	0.575152880375115	0.523019984895539	0.243507572663246	0.456460498083448	0.0586693499903277	0.0020482660225363	0.00203874599947908	0.00180560688105975	0.0016870122199558
Seq 94 Bacteroides caccae	TGAGGAATATTGGTCAATGGACGCGAGTCTGAACCAGCCAAGTAGCGTGAAGGATGACTGCCCTATGGGTTGTAAACTTCTTTTATATGGGAATAAAGTGGTCCACGTGTGGATTTTTGTATGTACCATATGAATAAGGATCGGCTAACTCCGTGCCAGCAGCCGCGGTAATACGGAGGATCCGAGCGTTATCCGGATTTATTGGGTTTAAAGGGAGCGTAGGCGGATTGTTAAGTCAGTTGTGAAAGTTTGCGGCTCAACCGTAAAATTGCAGTTGATACTGGCAGTCTTGAGTGCAGTAGAGGTGGGCGGAATTCGTGGTGTAGCGGTGAAATGCTTAGATATCACGAAGAACTCCGATTGCGAAGGCAGCTCACTGGAGTGTAACTGACGCTGATG…	0.136593104657785	0.619753643932623	0.881664216560204	0.567818571297898	0.860970771465602	1	0.347266319667332	0.16563285507254	0.251510338807665	0.806825251099557	0.0029479017686699	0.00198041099672081	0.00103154522213939	0.002199702974428
Seq 95 Coprococcus_1 catus	TGGGGAATATTGCACAATGGGGGAAACCCTGATGCAGCGACGCCGCGTGAAGGAAGAAGTATCTCGGTATGTAAACTTCTATCAGCAGGGAAGATAATGACGGTACCTGACTAAGAAGCCCCGGCTAACTACGTGCCAGCAGCCGCGGTAATACGTAGGGGGCAAGCGTTATCCGGATTTACTGGGTGTAAAGGGAGCGTAGGCGGCGGAGCAAGTCAGAAGTGAAAGCCCGGGGCTCAACCCCGGGACGGCTTTTGAAACTGCCCTGCTTGATTTCAGGAGAGGTAAGCGGAATTCCTAGTGTAGCGGTGAAATGCGTAGATATTAGGAGGAACACCAGTGGCGAAGGCGGCTTACTGGACTGACAATGACGCTGAGGCTCGAAAGCGTGGGGAGCAA…	0.0024322777289145	0.0537027495486407	0.270281230861906	0.317230837947966	0.567818571297898	0.567818571297898	0.177609758871739	0.000862543211239686	0.00487999142530793	0.560979254270908	0.00146712055987665	0.00248832391121025	0.00107340412819187	0.00180777246271106
Seq 96 G.Bacteroides	TGAGGAATATTGGTCAATGGACGAGAGTCTGAACCAGCCAAGTAGCGTGAAGGATGACTGCCCTATGGGTTGTAAACTTCTTTTATACGGGAATAAAGTTAGCCACGTGTGGCTTTTTGTATGTACCGTATGAATAAGGATCGGCTAACTCCGTGCCAGCAGCCGCGGTAATACGGAGGATCCGAGCGTTATCCGGATTTATTGGGTTTAAAGGGAGCGTAGGCGGGTTGTTAAGTCAGTTGTGAAAGTTTGCGGCTCAACCGTAAAATTGCAGTTGATACTGGCGACCTTGAGTGCAACAGAGGTAGGCGGAATTCGTGGTGTAGCGGTGAAATGCTTAGATATCACGAAGAACTCCGATTGCGAAGGCAGCTTACTGGATTGTAACTGACGCTGATG…	0.230245846375621	0.631305382342497	0.118844138763614	0.567818571297898	0.873774823526407	0.567818571297898	0.799979332285909	0.612618631395347	0.055710767029471	0.154454746400449	0.00145979177534837	0.00135084378014672	0.00120697748227135	0.0028097327476849
Seq 97 G.Anaerostipes	TGGGGAATATTGCACAATGGGGGAAACCCTGATGCAGCGACGCCGCGTGAGTGAAGAAGTATCTCGGTATGTAAAGCTCTATCAGCAGGGAAGAAAATGACGGTACCTGACTAAGAAGCCCCGGCTAACTACGTGCCAGCAGCCGCGGTAATACGTAGGGGGCAAGCGTTATCCGGAATTACTGGGTGTAAAGGGTGCGTAGGTGGTATGGCAAGTCAGAAGTGAAAACCCAGGGCTTAACTCTGGGACTGCTTTTGAAACTGTCAGACTAGAGTGCAGGAGAGGTAAGCGGAATTCCTAGTGTAGCGGTGAAATGCGTAGATATTAGGAGGAACATCAGTGGCGAAGGCGGCTTACTGGACTGAAACTGACACTGAGGCACGAAAGCGTGGGGAGCAA…	0.00981847568001225	0.470279051361064	0.162985888728381	0.567818571297898	0.731979871973985	0.567818571297898	0.404589877605195	0.0228279061592733	0.00663697061239521	0.63584885290627	0.00174158083298581	0.00128868616072431	0.00230581931672259	0.00141868119355194
Seq 98 G.Bacteroides	TGAGGAATATTGGTCAATGGGCGCAGGCCTGAACCAGCCAAGTAGCGTGAAGGATGACTGCCCTATGGGTTGTAAACTTCTTTTATAAAGGAATAAAGTCGGGTATGTATACCCGTTTGCATGTACTTTATGAATAAGGATCGGCTAACTCCGTGCCAGCAGCCGCGGTAATACGGAGGATCCGAGCGTTATCCGGATTTATTGGGTTTAAAGGGAGCGTAGATGGATGTTTAAGTCAGTTGTGAAAGTTTGCGGCTCAACCGTAAAATTGCAGTTGATACTGGATATCTTGAGTGCAGTTGAGGCAGGCGGAATTCGTGGTGTAGCGGTGAAATGCTTAGATATCACGAAGAACTCCGATTGCGAAGGCAGCCTGCTAAGCTGCAACTGACATTGAGG…	0.596105788184546	0.517121685785705	0.680171500387813	0.838605491490329	0.76734887359772	0.926795586001791	0.507796874146439	0.9339038678809	0.933903867880902	0.868271830113089	0.00200319997053107	0.00161894045708793	0.00152449731681908	0.00194104169514991
Seq 99 G.Ruminococcaceae_UCG-014	TCGGGAATATTGCGCAATGGAGGAAACTCTGACGCAGTGACGCCGCGTGCAGGAAGAAGGTTTTCGGATTGTAAACTGCTTTAGACAGGGAAGAGAAAGGACAGTACCTGTAGAATAAGCTCCGGCTAACTACGTGCCAGCAGCCGCGGTAATACGTAGGGAGCGAGCGTTATCCGGATTTATTGGGTGTAAAGGGTGCGTAGACGGGAATACAAGTTAGTTGTGAAATACCTCGGCTTAACTGAGGAACTGCAACTAAAACTATATTTCTTGAGTGCAGGAGAGGTAAGTGGAATTCCTAGTGTAGCGGTGAAATGCGTAGATATTAGGAGGAACACCAGTGGCGAAGGCGACTTACTGGACTGAAACTGACGTTGAGGCACGAAAGTGTGGGGAGCA…	0.870438810214791	0.981410842964929	0.0691539614287339	1	1	0.567818571297898	0.166533497691356	0.921583553662235	0.246717439423334	0.209473334029772	0.00229170633156192	0.00126585630827458	0.00344763845480978	0.00180524316831459
Seq 100 G.Escherichia/Shigella	TGGGGAATATTGCACAATGGGCGCAAGCCTGATGCAGCCATGCCGCGTGTATGAAGAAGGCCTTCGGGTTGTAAAGTACTTTCAGCGGGGAGGAAGGGAGTAAAGTTAATACCTTTGCTCATTGACGTTACCCGCAGAAGAAGCACCGGCTAACTCCGTGCCAGCAGCCGCGGTAATACGGAGGGTGCAAGCGTTAATCGGAATTACTGGGCGTAAAGCGCACGCAGGCGGTTTGTTAAGTCAGATGTGAAATCCCCGGGCTCAACCTGGGAACTGCATCTGATACTGGCAAGCTTGAGTCTCGTAGAGGGGGGTAGAATTCCAGGTGTAGCGGTGAAATGCGTAGAGATCTGGAGGAATACCGGTGGCGAAGGCGGCCCCCTGGACGAAGACTGACGC…	0.567202233668954	0.514629727738825	0.252477060062011	0.810126131254773	0.767244198458459	0.567818571297898	0.68721761078864	0.390280987266814	0.22959176740112	0.728761562660526	0.00222990586217397	0.00146106947228675	0.00254809002278703	0.00138128876057887
Seq 101 G.Faecalibacterium	TGGGGAATATTGCACAATGGGGGAAACCCTGATGCAGCGACGCCGCGTGGAGGAAGAAGGTCTTCGGATTGTAAACTCCTGTTGTTGAGGAAGATAATGACGGTACTCAACAAGGAAGTGACGGCTAACTACGTGCCAGCAGCCGCGGTAAAACGTAGGTCACAAGCGTTGTCCGGAATTACTGGGTGTAAAGGGAGCGCAGGCGGGAAGACAAGTTGGAAGTGAAATCTATGGGCTTAACCCATAAACTGCTTTCAAAACTGTTTTTCTTGAGTAGTGCAGAGGTAGGCGGAATTCCCGGTGTAGCGGTGGAATGCGTAGATATCGGGAGGAACACCAGTGGCGAAGGCGGCCTACTGGGCACCAACTGACGCTGAGGCTCGAAAGTGTGGGTAGCAA…	0.982374061135616	0.0931441916231317	0.947156572816655	1	0.567818571297898	1	0.950382389543453	0.245973692914344	0.975178885483652	0.258653436539018	0.00153233351895455	0.00149682670966156	0.00168022044492237	0.00253086055809952
Seq 102 G.Bacteroides	TGAGGAATATTGGTCAATGGACGAGAGTCTGAACCAGCCAAGTAGCGTGAAGGATGACTGCCCTATGGGTTGTAAACTTCTTTTATACGGGAATAAAGTGAGGCACGCGTGCCTTTTTGTATGTACCGTATGAATAAGGATCGGCTAACTCCGTGCCAGCAGCCGCGGTAATACGGAGGATCCGAGCGTTATCCGGATTTATTGGGTTTAAAGGGAGCGTAGGCGGACGCTTAAGTCAGTTGTGAAAGTTTGCGGCTCAACCGTAAAATTGCAGTTGATACTGGGTGTCTTGAGTACAGTAGAGGCAGGCGGAATTCGTGGTGTAGCGGTGAAATGCTTAGATATCACGAAGAACTCCGATTGCGAAGGCAGCCTGCTGGACTGTAACTGACGCTGATG…	0.139619318638248	0.27248575683237	0.205448605643472	0.567818571297898	0.567818571297898	0.567818571297898	0.881879877607841	0.0736720055815943	0.0571002779176903	0.905375804173659	0.0018002840372923	0.00234966634755353	0.000467918363746563	0.00201879750917066
Seq 103 G.Lachnospiraceae_ND3007_group	TGGGGAATATTGCACAATGGAGGAAACTCTGATGCAGCGACGCCGCGTGAGTGAAGAAGTATTTCGGTATGTAAAGCTCTATCAGCAGGGAAGAAAATGACGGTACCTGACTAAGAAGCACCGGCTAAATACGTGCCAGCAGCCGCGGTAATACGTATGGTGCAAGCGTTATCCGGATTTACTGGGTGTAAAGGGAGCGTAGGTGGCAAGGCAAGCCAGAAGTGAAAACCCGGGGCTCAACCGCGGGATTGCTTTTGGAACTGTCATGCTAGAGTGCAGGAGGGGTGAGCGGAATTCCTAGTGTAGCGGTGAAATGCGTAGATATTAGGAGGAACACCGGAGGCGAAGGCGGCTCACTGGACTGTAACTGACACTGAGGCTCGAAAGCGTGGGGAGCAA…	0.000000534315366584445	0.0237742835433233	0.380103387322584	0.000633163709402567	0.567818571297898	0.642542815944738	0.00486259993438698	0.0000031181982154127	0.000100958829090558	0.332018359261564	0.00157109821983554	0.00214492186115773	0.000909467617995567	0.00186169596864555
Seq 104 Akkermansia muciniphila	TCGAGAATCATTCACAATGGGGGAAACCCTGATGGTGCGACGCCGCGTGGGGGAATGAAGGTCTTCGGATTGTAAACCCCTGTCATGTGGGAGCAAATTAAAAAGATAGTACCACAAGAGGAAGAGACGGCTAACTCTGTGCCAGCAGCCGCGGTAATACAGAGGTCTCAAGCGTTGTTCGGAATCACTGGGCGTAAAGCGTGCGTAGGCTGTTTCGTAAGTCGTGTGTGAAAGGCGCGGGCTCAACCCGCGGACGGCACATGATACTGCGAGACTAGAGTAATGGAGGGGGAACCGGAATTCTCGGTGTAGCAGTGAAATGCGTAGATATCGAGAGGAACACTCGTGGCGAAGGCGGGTTCCTGGACATTAACTGACGCTGAGGCACGAAGGCCAGGG…	0.252395626677443	0.598545723734714	0.436395723628444	0.567818571297898	0.840333133997477	0.686910249058719	0.796535512448804	0.663656852909231	0.179026639153415	0.359898675543656	0.00134759187289483	0.000975227503269367	0.00278855695767651	0.001209589641116
Seq 105 F. Lachnospiraceae	TAGGGAATATTGCACAATGGGGGAAACCCTGATGCAGCGACGCCGCGTGAAGGAAGAAGTATTTCGGTATGTAAACTTCTATCAGCAAGGAAGAAAATGACGGTACTTGACTAAGAAGCCCCGGCTAAATACGTGCCAGCAGCCGCGGTAATACGTATGGGGCAAGCGTTATCCGGATTTACTGGGTGTAAAGGGAGCGTAGGCGGCATGGCAAGTCAGAAGTGAAAGCCTGGGGCTCAACCCCGGAATTGCTTTTGAAACTGTCAGGCTAGAGTGTCGGAGGGGTAAGCGGAATTCCTAGTGTAGCGGTGAAATGCGTAGATATTAGGAGGAACACCGGTGGCGAAGGCGGCTTACTGGACGATTACTGACGCTGAGGCTCGAAAGCGTGGGGAGCAA…	0.191420864016136	0.480630480180999	0.220108037607129	0.567818571297898	0.74173981467312	0.567818571297898	0.0783638178085049	0.160068169440626	0.954994700250353	0.177100557076374	0.00206040895651489	0.00133937804480378	0.00156374565370222	0.00148906007161354
Seq 106 G.Bacteroides	TGAGGAATATTGGTCAATGGGCGAGAGCCTGAACCAGCCAAGTAGCGTGAAGGATGAAGGCTCTATGGGTCGTAAACTTCTTTTATATGGGAATAAAGTTTTCCACGTGTGGAATTTTGTATGTACCATATGAATAAGGATCGGCTAACTCCGTGCCAGCAGCCGCGGTAATACGGAGGATCCGAGCGTTATCCGGATTTATTGGGTTTAAAGGGAGCGTAGGTGGATTGTTAAGTCAGTTGTGAAAGTTTGCGGCTCAACCGTAAAATTGCAGTTGAAACTGGCAGTCTTGAGTACAGTAGAGGTGGGCGGAATTCGTGGTGTAGCGGTGAAATGCTTAGATATCACGAAGAACTCCGATTGCGAAGGCAGCTCACTAGACTGTTACTGACACTGATG…	0.793619972977397	0.973912547742244	0.768517668212201	1	1	1	0.981628473375712	0.871956284968807	0.695638975383618	0.817918804691554	0.000718978755268631	0.00254452386714979	0.000917282570159166	0.00219840213452154
Seq 107 G.Akkermansia	TCGAGAATCATTCACAATGGGGGAAACCCTGATGGTGTGACGCCGCGTGGGGGAATGAAGGTCTTCGGATTGTAAACCCCTGTCATGTGGGAGCAAATTAAAAAGATAGTACCACAAGAGGAAGAGACGGCTAACTCTGTGCCAGCAGCCGCGGTAATACAGAGGTCTCAAGCGTTGTTCGGAATCACTGGGCGTAAAGCGTGCGTAGGCTGTTTCGTAAGTCGTGTGTGAAAGGCGCGGGCTCAACCCGCGGACGGCACATGATACTGCGAGACTAGAGTAATGGAGGGGGAACCGGAATTCTCGGTGTAGCAGTGAAATGCGTAGATATCGAGAGGAACACTCGTGGCGAAGGCGGGTTCCTGGACATTAACTGACGCTGAGGCACGAAGGCCAGGG…	0.866653008159606	0.0290470231428002	0.999999999999998	1	0.567818571297898	1	0.905884889502668	0.101681423312776	0.905884889502666	0.127966237212729	0.00262184668699597	0.00263076268308026	0.00171876012942295	0.00109430486048335
Seq 108 G.Ruminococcaceae_UCG-014	TCGGGAATATTGCGCAATGGAGGAAACTCTGACGCAGTGACGCCGCGTATAGGAAGAAGGTTTTCGGATTGTAAACTATTGTCGTTAGGGAAGAGAAAGGACAGTACCTAAGGAGGAAGCTCCGGCTAACTACGTGCCAGCAGCCGCGGTAATACGTAGGGAGCGAGCGTTATCCGGAATTATTGGGTGTAAAGGGTGCGTAGACGGGAAGATAAGTTAGTTGTGAAATCCCTCGGCTTAACTGAGGAACTGCAACTAAAACTGTTTTTCTTGAGTGCAGGAGAGGTAAGTGGAATTCCTAGTGTAGCGGTGAAATGCGTAGATATTAGGAGGAACACCAGTGGCGAAGGCGACTTACTGGACTGTAACTGACGTTGAGGCACGAAAGTGTGGGGAGCA…	0.427355313897847	0.999999999999997	0.11241058465539	0.67477154825976	1	0.567818571297898	0.576718355435538	0.576718355435541	0.0974271720570741	0.266122930419472	0.00144888570233614	0.00152287107168485	0.00225036170083532	0.000533049040511727
Seq 109 G.Erysipelotrichaceae_UCG-003	TAGGGAATTTTCGGCAATGGGGGAAACCCTGACCGAGCAACGCCGCGTGAAGGAAGAAGTAATTCGTTATGTAAACTTCTGTCATAGAGGAAGAACGGTGCGTGTAGGGAATGACATGCAAGTGACGGTACTCTATAAGAAAGCCACGGCTAACTACGTGCCAGCAGCCGCGGTAATACGTAGGTGGCGAGCGTTATCCGGAATTATTGGGCGTAAAGAGGGAGCAGGCGGCACTAAGGGTCTGTGGTGAAAGATCGAAGCTTAACTTCGGTAAGCCATGGAAACCGTAGAGCTAGAGTGTGTGAGAGGATCGTGGAATTCCATGTGTAGCGGTGAAATGCGTAGATATATGGAGGAACACCAGTGGCGAAGGCGACGATCTGGCGCATAACTGACGCT…	0.459854124049757	0.00795451232639371	0.122258270402282	0.717954067192309	0.567818571297898	0.567818571297898	0.111481605378735	0.18080049089283	0.570722520385262	0.436170767590574	0.00115291338798847	0.00127737032519212	0.00172188615073098	0.00140858953460135
Seq 110 G.Lachnoclostridium	TGGGGAATATTGCACAATGGGGGAAACCCTGATGCAGCGACGCCGCGTGAGTGAAGAAGTATTTCGGTATGTAAAGCTCTATCAGCAGGGAAGAAAATGACGGTACCTGACTAAGAAGCCCCGGCTAACTACGTGCCAGCAGCCGCGGTAATACGTAGGGGGCAAGCGTTATCCGGATTTACTGGGTGTAAAGGGAGCGTAGACGGTAAAGCAAGTCTGAAGTGAAAGCCCGGGGCTCAACCCCGGGACTGCTTTGGAAACTGTTTAACTAGAGTGCTGGAGAGGTAAGCGGAATTCCTAGTGTAGCGGTGAAATGCGTAGATATTAGGAGGAACACCAGTGGCGAAGGCGGCTTACTGGACAGTAACTGACGTTGAGGCTCGAAAGCGTGGGGAGCAA…	0.000218450890952394	0.0357547705295625	0.321829143100422	0.0643912632789401	0.567818571297898	0.575152880375115	0.0604713780509654	0.000126688861266988	0.00156072247744543	0.436018978006234	0.00135118406661443	0.00206932640339789	0.000808903192511162	0.00185234605739738
Seq 111 F. Muribaculaceae	TGAGGAATATTGGTCAATGGGCGCGAGCCTGAACCAGCCAAGTCGCGTGAGGGAAGACGGCCCTACGGGTTGTAAACCTCTTTTGTCGGGGAGCAAGGACTGCCACGAGTGGCAGGGCGAGAGTACCCGAAGAAAAAGCATCGGCTAACTCCGTGCCAGCAGCCGCGGTAATACGGAGGATGCGAGCGTTATCCGGATTTATTGGGTTTAAAGGGTGCGTAGGCGGAAGTTCAAGTCAGCGGTAAAATCGAGGGGCTCAACCCCTTTAAGCCGTTGAAACTGGGTTTCTTGAGTGGGCGAGAAGTGTGCGGAATGTGTGGTGTAGCGGTGAAATGCATAGATATCACACAGAACTCCGATTGCGAAGGCAGCACACCGGCGCCCAACTGACGCTGAGGC…	0.456816011953819	0.338718733148495	0.366234098916589	0.714151680956828	0.584536454535389	0.622447605577562	0.248604056021315	0.881007801776366	0.91060659652652	0.97014514997716	0.000473591233291087	0.00260162758806867	0.00135601703317076	0.00241871867624011
Seq 112 F. Muribaculaceae	TGAGGAATATTGGTCAATGGGCGGAAGCCTGAACCAGCCAAGTCGCGTGAGGGAATAAGGCCCTAAGGGTCGTAAACCTCTTTTGCCGGGGAGCAATGGTTCGCTTGCGAGCGGACAGGGAGAGTACCCGGAGAAAAAGCATCGGCTAACTCCGTGCCAGCAGCCGCGGTAATACGGAGGATGCGAGCGTTATCCGGATTTATTGGGTTTAAAGGGTGCGTAGGCGGACCATCAAGTCAGCGGTCAAAAGTCGGGGCTCAACCCCGTAAAGCCGTTGAAACTGGTGGTCTTGAGTGAGCGAGAAGCAGGCGGAATGCGTGGTGTAGCGGTGAAATGCATAGATATCACGCAGAACCCCGATTGCGAAGGCAGCCTGCCGGCGCTCAACTGACGCTGAGG…	0.118607264949793	0.147289717048173	0.137191944959722	0.567818571297898	0.567818571297898	0.567818571297898	0.0352227568583712	0.0374317147395158	0.958265274294596	0.0422144675467435	0.000102333196889071	0.00263626782099046	0.000946407831425253	0.00329890992541595
Seq 113 G.Bacteroides	TGAGGAATATTGGTCAATGGACGAGAGTCTGAACCAGCCAAGTAGCGTGAAGGATGACTGCCCTATGGGTTGTAAACTTCTTTTATATGGGAATAAAGTATTCCACGTGTGGAATTTTGTATGTACCATATGAATAAGGATCGGCTAACTCCGTGCCAGCAGCCGCGGTAATACGGAGGATCCGAGCGTTATCCGGATTTATTGGGTTTAAAGGGAGCGTAGGTGGATTGTTAAGTCAGTTGTGAAAGTTTGCGGCTCAACCGTAAAATTGCAGTTGAAACTGGCAGTCTTGAGTACAGTAGAGGTGGGCGGAATTCGTGGTGTAGCGGTGAAATGCTTAGATATCACGAAGAACTCCGATTGCGAAGGCAGCTCACTAGACTGCAACTGACACTGATG…	0.0753724843721874	0.728243798683727	0.822112497834511	0.567818571297898	0.983253590702867	1	0.276421133105823	0.315754635805235	0.161844309639978	0.687158351658764	0.000864459918693353	0.00219236868946969	0.000754763067549803	0.0019850325394789
Seq 114 G.Ruminococcus_1	TGGGGAATATTGCACAATGGGGGAAACCCTGATGCAGCGATGCCGCGTGGAGGAAGAAGGTTTTCGGATTGTAAACTCCTGTTGAAGAGGACGATAATGACGGTACTCTTTTAGAAAGCTCCGGCTAACTACGTGCCAGCAGCCGCGGTAATACGTAGGGAGCGAGCGTTGTCCGGAATTACTGGGTGTAAAGGGAGCGTAGGCGGGACGGCAAGTCAGATGTGAAAACTATGGGCTCAACCCATAGACTGCATTTGAAACTGTTGTTCTTGAGTGAGGTAGAGGTAAGCGGAATTCCTGGTGTAGCGGTGAAATGCGTAGAGATCAGGAGGAACATCGGTGGCGAAGGCGGCTTACTGGGCCTTTACTGACGCTGAGGCTCGAAAGCGTGGGGAGCAA…	0.66794700772694	0.260148921412978	0.283532192517156	0.914344094135261	0.567818571297898	0.567818571297898	0.292653815102477	0.623879356154297	0.650759559953307	0.969880758762589	0.00151105155438314	0.00178394409768438	0.000484852404042162	0.00199508377069516
Seq 115 G.Clostridium_sensu_stricto_1	TGGGGAATATTGCACAATGGGGGAAACCCTGATGCAGCAACGCCGCGTGAGTGATGACGGCCTTCGGGTTGTAAAGCTCTGTCTTCAGGGACGATAATGACGGTACCTGAGGAGGAAGCCACGGCTAACTACGTGCCAGCAGCCGCGGTAATACGTAGGTGGCGAGCGTTGTCCGGATTTACTGGGCGTAAAGGGAGCGTAGGCGGATTTTTAAGTGAGATGTGAAATACTCGGGCTTAACCTGAGTGCTGCATTTCAAACTGGAAGTCTAGAGTGCAGGAGAGGAGAAGGGAATTCCTAGTGTAGCGGTGAAATGCGTAGAGATTAGGAAGAACACCAGTGGCGAAGGCGCTTCTCTGGACTGTAACTGACGCTGAGGCTCGAAAGCGTGGGGAGCAA…	0.637177238250628	0.957012637694401	0.646827825585192	0.880701820365856	1	0.890405777330245	0.513384316431258	0.711483974249972	0.992428883702666	0.718555071598545	0.00196067869640848	0.0010774030646264	0.00217021522538444	0.000748282143241746
Seq 116 G.Butyricicoccus	TGGGGAATATTGCGCAATGGGGGAAACCCTGACGCAGCAACGCCGCGTGATTGAAGAAGGCCTTCGGGTTGTAAAGATCTTTAATCAGGGACGAAACAAATGACGGTACCTGAAGAATAAGCTCCGGCTAACTACGTGCCAGCAGCCGCGGTAATACGTAGGGAGCAAGCGTTATCCGGATTTACTGGGTGTAAAGGGCGCGCAGGCGGGCCGGCAAGTTGGAAGTGAAATCTATGGGCTTAACCCATAAACTGCTTTCAAAACTGCTGGTCTTGAGTGATGGAGAGGCAGGCGGAATTCCGTGTGTAGCGGTGAAATGCGTAGATATACGGAGGAACACCAGTGGCGAAGGCGGCCTGCTGGACATTAACTGACGCTGAGGCGCGAAAGCGTGGGGAG…	0.00036552350101788	0.131279998345143	0.567842921035803	0.0866290697412376	0.567818571297898	0.810257543650735	0.00487055938237457	0.000673013209884665	0.0384975029184427	0.146517168401405	0.00105829776622918	0.002096613191114	0.000693624359599688	0.00170961936749039
Seq 117 F. Ruminococcaceae	TGGGGAATATTGCACAATGGGCGAAAGCCTGATGCAGCAACGCCGCGTGAGGGAAGACGGTTTTCGGATTGTAAACCTCTGTTTTCGGTGACGAACAAATGACGGTAACCGAGTAGGAAGCCACGGCTAACTACGTGCCAGCAGCCGCGGTAATACGTAGGTGGCAAGCGTTATCCGGAATTACTGGGTGTAAAGGGAGCGCAGGCGGGATAGCAAGTCAGCTGTGAAAACTATGGGCTCAACCCATAAACTGCAGTTGAAACTGTTATTCTTGAGTGGAGTAGAGGCAAGCGGAATTCCGAGTGTAGCGGTGAAATGCGTAGATATTCGGAGGAACACCAGTGGCGAAGGCGGCTTGCTGGGCTCTAACTGACGCTGAGGCTCGAAAGTGTGGGGAGC…	0.0849875672391782	0.310097869627039	0.758401319215806	0.567818571297898	0.57045170842128	1	0.15635165065357	0.618741091100685	0.321103186561557	0.618741091100683	0.00066793710444157	0.00114927209513432	0.00322020312664203	0.0011443789501473
Seq 118 G.Ruminococcaceae_UCG-002	TGGGGAATATTGGGCAATGGGCGCAAGCCTGACCCAGCAACGCCGCGTGAAGGAAGAAGGCTTTCGGGTTGTAAACTTCTTTTGTCGGGGACGAGTAGAAGACGGTACCTGGCGAATAAGCCACGGCTAACTACGTGCCAGCAGCCGCGGTAATACGTAGGTGGCAAGCGTTGTCCGGATTTACTGGGTGTAAAGGGCGTGTAGCCGGGAAGGCAAGTCAGATGTGAAATCCACGGGCTTAACTCGTGAACTGCATTTGAAACTGTTTTTCTTGAGTATCGGAGAGGCAATCGGAATTCCTAGTGTAGCGGTGAAATGCGTAGATATTAGGAGGAACACCAGTGGCGAAGGCGGATTGCTGGACGACAACTGACGGTGAGGCGCGAAAGCGTGGGGAGC…	0.120735952909596	0.75843044399363	0.175104563068745	0.567818571297898	1	0.567818571297898	0.0441370926106557	0.193621530955611	0.890397915964356	0.244124899217889	0.00194390644678417	0.00300282192286196	0.00127011731611375	0.0010405474115847
Seq 119 Bacteroides caccae	TGAGGAATATTGGTCAATGGACGCGAGTCTGAACCAGCCAAGTAGCGTGAAGGATGACTGCCCTATGGGTTGTAAACTTCTTTTATATGGGAATAAAGTTGTCCACGTGTGGATTTTTGTATGTACCATATGAATAAGGATCGGCTAACTCCGTGCCAGCAGCCGCGGTAATACGGAGGATCCGAGCGTTATCCGGATTTATTGGGTTTAAAGGGAGCGTAGGCGGATTGTTAAGTCAGTTGTGAAAGTTTGCGGCTCAACCGTAAAATTGCAGTTGATACTGGCAGTCTTGAGTGCAGTAGAGGTGGGCGGAATTCGTGGTGTAGCGGTGAAATGCTTAGATATCACGAAGAACTCCGATTGCGAAGGCAGCTCACTGGAGTGTAACTGACGCTGATG…	0.107181602378754	0.0376450665129413	0.917220989132849	0.567818571297898	0.567818571297898	1	0.23002208971221	0.742008970770429	0.290851520413244	0.167748179587464	0.000940016662531629	0.0017697827118526	0.00196924121018957	0.0017315669544169
Seq 120 F. Lachnospiraceae	TGGGGAATATTGCACAATGGGGGAAACCCTGATGCAGCGACGCCGCGTGAGTGAAGAAGTATTTCGGTATGTAAAGCTCTATCAGCAGGGAAGATAATGACGGTACCTGACTAAGAAGCCCCGGCTAACTACGTGCCAGCAGCCGCGGTAATACGTAGGGGGCAAGCGTTATCCGGATTTACTGGGTGTAAAGGGTGCGTAGGTGGCAAGGCAAGTCAGATGTGAAAGCCCGGGGCTCAACCCCGGTACTGCATTTGAAACTGTCTAGCTAGAGTGCAGGAGAGGTAAGCGGAATTCCTAGTGTAGCGGTGAAATGCGTAGATATTAGGAGGAACACCAGTGGCGAAGGCGGCTTACTGGACTGTAACTGACACTGAGGCACGAAAGCGTGGGGAGCAA…	0.000102755643833431	0.334114121995962	0.25836585059928	0.0384522435608259	0.577993043160897	0.567818571297898	0.0561978920366386	0.0434059359716268	0.000766623876713446	0.143525217979326	0.000993867751698467	0.0016689762089615	0.000685744708539548	0.00201393843899616
Seq 121 G.Ruminiclostridium_5	TGGGGGATATTGCACAATGGGGGAAACCCTGATGCAGCAACGCCGCGTGAGGGAAGAAGGTTTTCGGATTGTAAACCTCTGTTCTTAGTGACGATAATGACGGTAGCTAAGGAGAAAGCTCCGGCTAACTACGTGCCAGCAGCCGCGGTAATACGTAGGGAGCGAGCGTTGTCCGGATTTACTGGGTGTAAAGGGTGCGTAGGCGGCGAGGCAAGTCAGGCGTGAAATCTATGGGCTTAACCCATAAACTGCGCTTGAAACTGTCTTGCTTGAGTGAAGTAGAGGTAGGCGGAATTCCCGGTGTAGCGGTGAAATGCGTAGAGATCGGGAGGAACACCAGTGGCGAAGGCGGCCTACTGGGCTTTAACTGACGCTGAAGCACGAAAGCATGGGTAGCAA…	0.00000035645693436486	0.000000381631786484975	0.5686992415216	0.000542680400381634	0.000542680400381634	0.811048371121119	0.00221850425157344	0.00000000118380194535916	0.000174682236304236	0.00227935337586205	0.00125587933601368	0.000212793823796961	0.00358485625654625	0.000874255703656125
Seq 122 Anaerostipes hadrus	TGGGGAATATTGCACAATGGGGGAAACCCTGATGCAGCGACGCCGCGTGAGTGAAGAAGTATTTCGGTATGTAAAGCTCTATCAGCAGGGAAGAAAATGACGGTACCTGACTAAGAAGCCCCGGCTAACTACGTGCCAGCAGCCGCGGTAATACGTAGGGGGCAAGCGTTATCCGGAATTACTGGGTGTAAAGGGTGCGTAGGTGGTATGGCAAGTCAGAAGTGAAAACCCAGGGCTTAACTCTGGGACTGCTTTTGAAACTGTCAGACTGGAGTGCAGGAGAGGTAAGCGGAATTCCTAGTGTAGCGGTGAAATGCGTAGATATTAGGAGGAACATCAGTGGCGAAGGCGGCTTACTGGACTGAAACTGACACTGAGGCACGAAAGCGTGGGGAGCAA…	0.913818681904004	0.0657985532054737	0.0289519671458046	1	0.567818571297898	0.567818571297898	0.110273480577326	0.22558523704621	0.147355776892255	0.80845667697407	0.000858953841115368	0.000966658479702735	0.00205819261434173	0.00109658114825733
Seq 123 G.Lachnoclostridium	TGGGGAATATTGCACAATGGGGGAAACCCTGATGCAGCAACGCCGCGTGAGTGAAGAAGTATTTCGGTATGTAAAGCTCTATCAGCAGGGAAGAAAATGACGGTACCTGACTAAGAAGCCCCGGCTAACTACGTGCCAGCAGCCGCGGTAATACGTAGGGGGCAAGCGTTATCCGGATTTACTGGGTGTAAAGGGAGCGTAGACGGCGAGACAAGTCTGAAGTGAAAGCCCGGGGCTCAACCCCGGGACTGCTTTGGAAACTGCCTTGCTAGAGTGCTGGAGAGGTAAGTGGAATTCCTAGTGTAGCGGTGAAATGCGTAGATATTAGGAGGAACACCAGTGGCGAAGGCGGCTTACTGGACAGTAACTGACGTTGAGGCTCGAAAGCGTGGGGAGCAA…	0.0000000000395928729221031	0.000885539580615318	0.251420806338283	0.000000281505326476153	0.19645478763864	0.567818571297898	0.000280085600308011	0.00000000229731789147536	0.000000883634231563235	0.128856124750737	0.0010325279274027	0.00218799386185095	0.000200165085637077	0.00165151959607148
Seq 124 G.Ruminiclostridium_5	TGAGGGATATTGGGCAATGGGGGAAACCCTGACCCAGCAACGCCGCGTGAGGGATGACGGTTTTCGGATTGTAAACCTCTGTCCTCTGTGAAGATAGTGACGGTAGCAGAGGAGGAAGCTCCGGCTAACTACGTGCCAGCAGCCGCGGTAATACGTAGGGAGCAAGCGTTGTCCGGATTTACTGGGTGTAAAGGGTGCGTAGGCGGATTGGCAAGTCAGAAGTGAAATCCATGGGCTTAACCCATGAACTGCTTTTGAAACTGTTAGTCTTGAGTGAAGTAGAGGTAGGCGGAATTCCCGGTGTAGCGGTGAAATGCGTAGAGATCGGGAGGAACACCAGTGGCGAAGGCGGCCTACTGGGCTTTAACTGACGCTGAGGCACGAAAGTGTGGGTAGCAA…	0.00202784804096947	0.000529397663234725	0.546221403387832	0.308044685504619	0.12141991566448	0.79193192864753	0.0114490834066006	0.0000199013558330741	0.0842730542039452	0.00555046752211319	0.00103862861266484	0.000483278816602781	0.00264273272165564	0.00177825055240018
Seq 125 G.Ruminiclostridium_6	TGGGGGATATTGGACAATGGGGGAAACCCTGATCCAGCGATGCCGCGTGAGGGAAGAAGGTTTTCGGATTGTAAACCTCTGTGGACAGGGACGATAATGACGGTACCTGTTTAGAAAGCCACGGCTAACTACGTGCCAGCAGCCGCGGTAATACGTAGGTGGCGAGCGTTGTCCGGAATTACTGGGTGTAAAGGGAGTGTAGGCGGGAAGGCAAGTCAGAAGTGAAAATTATGGGCTTAACCCATAACCTGCTTTTGAAACTGTTTTTCTTGAGTGAGGCAGAGGCAAGCGGAATTCCTAGTGTAGCGGTGAAATGCGTAGATATTAGGAGGAACACCAGTGGCGAAGGCGGCTTGCTGGGCCTTTACTGACGCTGAGGCTCGAAAGCGTGGGGAGCAA…	0.137439877308725	0.947750410683301	0.726710877429794	0.567818571297898	1	0.981743176615207	0.425032841821298	0.31941395128178	0.199436758386096	0.770171932393624	0.000793143796727043	0.0021835891909935	0.000775338574564735	0.00123204010979186
Seq 126 F. Lachnospiraceae	TGGGGAATATTGCACAATGGGGGAAACCCTGATGCAGCAACGCCGCGTGAGTGAAGAAGTATTTCGGTATGTAAAGCTCTATCAGCAGGGAAGATAATGACGGTACCTGACTAAGAAGCTCCGGCTAAATACGTGCCAGCAGCCGCGGTAATACGTATGGAGCAAGCGTTATCCGGATTTACTGGGTGTAAAGGGTGCGTAGGTGGCAGTGCAAGTCAGATGTGAAAGGCCGGGGCTCAACCCCGGAGCTGCATTTGAAACTGCATAGCTGGAGTACAGGAGAGGCAGGCGGAATTCCTAGTGTAGCGGTGAAATGCGTAGATATTAGGAGGAACACCAGTGGCGAAGGCGGCCTGCTGGACTGTTACTGACACTGAGGCACGAAAGCGTGGGGAGCAA…	0.402207518719755	0.0219451760289848	0.139336051701161	0.674456475966382	0.567818571297898	0.567818571297898	0.652211001559334	0.0307464332649166	0.106734254353773	0.567500874934826	0.00110983136404123	0.00107257801148565	0.00231881997669427	0.00138573079140566
Seq 127 G.Catenibacterium	TAGGGAATTTTCGGCAATGGGGGAAACCCTGACCGAGCAACGCCGCGTGAGCGAAGAAGGCCTTCGGGTCGTAAAGCTCTGTTGTAAAGGAAGAACGGCGCATACAGGAAATGGTATGCGAGTGACGGTACTTTACCAGAAAGCCACGGCTAACTACGTGCCAGCAGCCGCGGTAATACGTAGGTGGCGAGCGTTATCCGGAATCATTGGGCGTAAAGAGGGAGCAGGCGGCCGCAAGGGTCTGTGGTGAAAGACCGAAGCTAAACTTCGGTAAGCCATGGAAACCGGGCGGCTAGAGTGCGGAAGAGGATCGTGGAATTCCATGTGTAGCGGTGAAATGCGTAGATATATGGAGGAACACCAGTGGCGAAGGCGACGGTCTGGGCCGCAACTGACGCT…	0.427355313897847	0.112410584655391	0.999999999999997	0.67477154825976	0.567818571297898	1	0.576718355435546	0.0974271720570745	0.576718355435542	0.266122930419472	0.00170984328486727	0.0017278932700935	0.0005655776310064	0.00155080688992015
Seq 128 G.Ruminococcus_2	TGGGGGATATTGCGCAATGGGGGCAACCCTGACGCAGCAACGCCGCGTGAAGGATGAAGGTTTTCGGATTGTAAACTTCTTTTATTAAGGACGAAAATTGACGGTACTTAATGAATAAGCTCCGGCTAACTACGTGCCAGCAGCCGCGGTAATACGTAGGGAGCAAGCGTTGTCCGGATTTACTGGGTGTAAAGGGTGCGTAGGCGGCTTTGCAAGTCAGATGTGAAATCTATGGGCTCAACCCATAAACTGCATTTGAAACTGTAGAGCTTGAGTGAAGTAGAGGCAGGCGGAATTCCCCGTGTAGCGGTGAAATGCGTAGAGATGGGGAGGAACACCAGTGGCGAAGGCGGCCTGCTGGGCTTTAACTGACGCTGAGGCACGAAAGCGTGGGTAGCA…	0.570750388058204	0.256839257957894	0.0889730117018374	0.812256857304612	0.567818571297898	0.567818571297898	0.425842197632706	0.689923816436839	0.114061121479842	0.0495402366860045	0.0013305857779566	0.00135865218003458	0.00133621124990327	0.00101064738933434
Seq 129 F. Ruminococcaceae	TGGGGGATATTGCACAATGGGGGAAACCCTGATGCAGCGACGCCGCGTGAGGGAAGACGGTCCTCTGGATTGTAAACCTCTGTCTTCGGGGACGAAACGAGACGGTACCCGAGGAGGAAGCCACGGCTAACTACGTGCCAGCAGCCGCGGTAATACGTAGGTGGCAAGCGTTGTCCGGAATTACTGGGTGTAAAGGGAGCGTAGGCGGGCAGGCAAGTCAGGCGTGAAATATATCGGCTCAACCGGTAACGGCGCTTGAAACTGCAGGTCTTGAGTGAAGTAGAGGTTGGCGGAATTCCTAGTGTAGCGGTGAAATGCGTAGATATTAGGAGGAACACCAGTGGCGAAGGCGGCCAACTGGGCTTTTACTGACGCTGAGGCTCGAAAGTGTGGGGAGCA…	0.541853131512302	0.909641449506645	0.452125266353066	0.787364758849881	1	0.708064018451608	0.339412006813808	0.726747471610996	0.920430553571511	0.653323718583106	0.00134377024918044	0.00122967746928458	0.00150979377428241	0.00120018795657693
Seq 130 G.Bacteroides	TGAGGAATATTGGTCAATGGGCGAGAGCCTGAACCAGCCAAGTAGCGTGAAGGAAGACTGCCCTATGGGTTGTAAACTTCTTTTATACGGGAATAAAGTCATCCACGTGTGGATGTTTGTATGTACCGTATGAATAAGGATCGGCTAACTCCGTGCCAGCAGCCGCGGTAATACGGAGGATCCGAGCGTTATCCGGATTTATTGGGTTTAAAGGGAGCGTAGGCGGGCTTTTAAGTCAGTTGTGAAAGTTTGCGGCTCAACCGTAAAATTGCAGTTGATACTGGAAGCCTTGAGTACAGTAGAGGCAGGCGGAATTCGTGGTGTAGCGGTGAAATGCTTAGATATCACGAAGAACTCCGATTGCGAAGGCAGCTTGCTGGACTGTAACTGACGCTGATG…	0.260267854099316	0.330928293404815	0.306110911924732	0.567818571297898	0.575631376935932	0.567818571297898	0.133839814559351	0.913921845268379	0.942550954803755	0.971256363300194	0.00165342898702363	0.000743232912933932	0.0016645596291614	0.00143373329770463
Seq 131 Bacteroides plebeius	TGAGGAATATTGGTCAATGGACGAGAGTCTGAACCAGCCAAGTAGCGTGAAGGATGAAGGTCCTACGGATTGTAAACTTCTTTTATAAGGGAATAAACCCTCCCACGTGTGGGAGCTTGTATGTACCTTATGAATAAGCATCGGCTAACTCCGTGCCAGCAGCCGCGGTAATACGGAGGATGCGAGCGTTATCCGGATTTATTGGGTTTAAAGGGAGCGCAGACGGGTCGTTAAGTCAGCTGTGAAAGTTTGGGGCTCAACCTTAAAATTGCAGTTGATACTGGCGTCCTTGAGTGCGGTTGAGGTGTGCGGAATTCGTGGTGTAGCGGTGAAATGCTTAGATATCACGAAGAACTCCGATTGCGAAGGCAGCACACTAATCCGTAACTGACGTTCATG…	0.427355313897844	1	0.112410584655393	0.67477154825976	1	0.567818571297898	0.0974271720570743	0.576718355435543	0.576718355435541	0.266122930419472	0.000341172865467475	0.0027762190259606	0.00123755354078413	0.00109063173762379
Seq 132 Intestinibacter bartlettii	TGGGGAATATTGCACAATGGGCGAAAGCCTGATGCAGCAACGCCGCGTGAGCGATGAAGGCCTTCGGGTCGTAAAGCTCTGTCCTCAAGGAAGATAATGACGGTACTTGAGGAGGAAGCCCCGGCTAACTACGTGCCAGCAGCCGCGGTAATACGTAGGGGGCTAGCGTTATCCGGATTTACTGGGCGTAAAGGGTGCGTAGGCGGTCTTTTAAGTCAGGAGTGAAAGGCTACGGCTCAACCGTAGTAAGCTCTTGAAACTGGAGGACTTGAGTGCAGGAGAGGAGAGTGGAATTCCTAGTGTAGCGGTGAAATGCGTAGATATTAGGAGGAACACCAGTAGCGAAGGCGGCTCTCTGGACTGTAACTGACGCTGAGGCACGAAAGCGTGGGGAGCAAA…	0.0406122773603229	0.0129894308066272	0.110529058065507	0.567818571297898	0.567818571297898	0.567818571297898	0.75056077541693	0.00216966305951738	0.0124689390971282	0.532335005308702	0.00134125905692613	0.000836719983989763	0.00247052619864146	0.000780689683231196
Seq 133 G.Christensenellaceae_R-7_group	TGGGGAATATTGGGCAATGGGCGAAAGCCTGACCCAGCAACGCCGCGTGAGGGAAGAAGGGTTTCGGCTCGTAAACCTCTGTCCTATGGGACGAAGGAAGTGACGGTACCATAGGAGGAAGCCCCGGCTAACTACGTGCCAGCAGCCGCGGTAATACGTAGGGGGCGAGCGTTGTCCGGAATGATTGGGCGTAAAGGGCGCGTAGGCGGCCTGCTAAGTCTGGAGTGAAAGTCCTGCTTTCAAGGTGGGAATTGCTTTGGATACTGGTGGGCTGGAGTGCAGGAGAGGAAAGCGGAATTACCGGTGTAGCGGTGAAATGCGTAGAGATCGGTAGGAACACCAGTGGCGAAGGCGGCTTTCTGGACTGAAACTGACGCTGAGGCGCGAAAGCGTGGGGAG…	0.37109093967511	1	0.816109109006241	0.629102665972825	1	1	0.428652454035795	0.529490074036829	0.641466336646151	0.869938072855994	0.00130646867167931	0.00154402177770637	0.00129471419847541	0.0010285924779308
Seq 134 G.Coprococcus_2	TGGGGAATATTGCACAATGGGGGAAACCCTGATGCAGCGACGCCGCGTGAGTGATGAAGTATTTCGGTATGTAAAGCTCTATCAGCAGGGAAGATAATGACGGTACCTGACTAAGAAGCACCGGCTAAATACGTGCCAGCAGCCGCGGTAATACGTATGGTGCAAGCGTTATCCGGATTTACTGGGTGTAAAGGGTGCGTAGGTGGCAAGGCAAGTCTGAAGTGAAAATCCGGGGCTCAACCCCGGAACTGCTTTGGAAACTGTTTAGCTAGAGTACAGGAGAGGTAAGTGGAATTCCTAGTGTAGCGGTGAAATGCGTAGATATTAGGAGGAACACCAGTGGCGAAGGCGACTTACTGGACTGCTACTGACACTGAGGCACGAAAGCGTGGGGAGCAA…	0.548985454959671	0.230698230463904	0.356543749714986	0.793996457437604	0.567818571297898	0.610771531387877	0.286373521501637	0.673259302534186	0.820285143319321	0.845600101179033	0.00119624662783166	0.00197469821644258	0.000702314397023183	0.0010587182714169
Seq 135 Bacteroides eggerthii	TGAGGAATATTGGTCAATGGACGAGAGTCTGAACCAGCCAAGTAGCGTGAAGGATGACTGCCCTATGGGTTGTAAACTTCTTTTATACGGGAATAAAGTGGAGTATGCATACTCCTTTGTATGTACCGTATGAATAAGGATCGGCTAACTCCGTGCCAGCAGCCGCGGTAATACGGAGGATCCGAGCGTTATCCGGATTTATTGGGTTTAAAGGGAGCGTAGGCGGGTGCTTAAGTCAGTTGTGAAAGTTTGCGGCTCAACCGTAAAATTGCAGTTGATACTGGGCGCCTTGAGTGCAGCATAGGTAGGCGGAATTCGTGGTGTAGCGGTGAAATGCTTAGATATCACGAAGAACTCCGATTGCGAAGGCAGCTTACTGGACTGTAACTGACGCTGATG…	0.255532437208381	0.196335898477241	0.255532437208381	0.567818571297898	0.567818571297898	0.567818571297898	1	0.0910243912839861	0.113089439475462	0.913064687989343	0.00161098586611296	0.00184618094201184	0.000618163956551052	0.00177066848343173
Seq 136 G.Tyzzerella_3	TGGGGAATATTGCACAATGGGGGAAACCCTGATGCAGCAACGCCGCGTGAAGGAAGAAGTATTTCGGTATGTAAACTTCTATCGACAGGGAAGAAACAAATGACGGTACCTGAATAAGAAGCACCGGCTAAATACGTGCCAGCAGCCGCGGTAATACGTATGGTGCAAGCGTTATCCGGATTTACTGGGTGTAAAGGGTGAGTAGGCGGTCATGCAAGTCATATGTGAAATGTCAGGGCTTAACCTTGGCGCTGCATAAGAAACTGTATGACTAGAGTGCAGGAGAGGTAAGCGGAATTCCTAGTGTAGCGGTGAAATGCGTAGATATTAGGAAGAACACCGGTGGCGAAGGCGGCTTACTGGACTGTTACTGACGCTGAGTCACGAAAGCGTGGGGAG…	0.794240897718592	0.433966171746832	0.462337555235964	1	0.683691442747613	0.721514490282638	0.738563132118927	0.463587120216151	0.484066793837965	0.973362689112102	0.000632610153769798	0.00142190334930706	0.00137354257034578	0.00160005403002732
Seq 137 G.Ruminococcaceae_UCG-014	TCGGGAATATTGCGCAATGGAGGAAACTCTGACGCAGTGACGCCGCGTATGGGAAGAAGGTTTTCGGATTGTAAACCATTTTAGACAAGGAAGAAACAAGACAGTACTTGTAGAATAAGCTCCGGCTAACTACGTGCCAGCAGCCGCGGTAATACGTAGGGAGCAAGCGTTATCCGGATTTATTGGGTGTAAAGGGTGCGTAGACGGGAAGGTAAGTTAGTTGTGAAATCCCTCGGCTCAACTGAGGAACTGCGACTAAAACTGCTTTTCTTGAGTGCTGGAGAGGAAAGTGGAATTCCTAGTGTAGCGGTGAAATGCGTAGATATTAGGAGGAACACCAGTGGCGAAGGCGACTTTCTGGACAGTAACTGACGTTGAGGCACGAAAGTGTGGGGAGCA…	0.836505358764765	0.371187702835998	0.0736951088636023	1	0.629116702542061	0.567818571297898	0.267710457936513	0.628449665775106	0.163530971691076	0.0626450567327301	0.000572517278605537	0.000796698435416962	0.00157718180829864	0.001945140407319
Seq 138 G.Ruminococcus_1	TGGGGAATATTGCACAATGGAGGAAACTCTGATGCAGCGATGCCGCGTGAGGGAAGAAGGTTTTAGGATTGTAAACCTCTGTCTTCGGGGACGAAAAAAGACGGTACCTGAGGAGGAAGCTCCGGCTAACTACGTGCCAGCAGCCGCGGTAATACGTAGGGAGCGAGCGTTGTCCGGAATTACTGGGTGTAAAGGGAGCGTAGGCGGGATCGCAAGTCAGATGTGAAAACTATGGGCTTAACCCATAAACTGCATTTGAAACTGTGGTTCTTGAGTGAAGTAGAGGTAAGCGGAATTCCTAGTGTAGCGGTGAAATGCGTAGATATTAGGAGGAACATCAGTGGCGAAGGCGGCTTACTGGGCTTTAACTGACGCTGAGGCTCGAAAGCGTGGGGAGCA…	0.250580534986025	0.317756589898098	0.271773945082194	0.567818571297898	0.575152880375115	0.567818571297898	0.971939625427798	0.915961004462315	0.117198000768998	0.143161034313783	0.00100620148671403	0.00145481285856585	0.0000339417390049979	0.002317052648708
Seq 139 G.Bacteroides	TGAGGAATATTGGTCAATGGACGAGAGTCTGAACCAGCCAAGTAGCGTGAAGGATGACTGCCCTATGGGTTGTAAACTTCTTTTATATGGGAATAAAGTATTCCACGTGTGGGATTTTGTATGTACCATATGAATAAGGATCGGCTAACTCCGTGCCAGCAGCCGCGGTAATACGGAGGATCCGAGCGTTATCCGGATTTATTGGGTTTAAAGGGAGCGTAGGTGGATTGTTAAGTCAGTTGTGAAAGTTTGCGGCTCAACCGTAAAATTGCAGTTGAAACTGGCAGTCTTGAGTACAGTAGAGGTGGGCGGAATTCGTGGTGTAGCGGTGAAATGCTTAGATATCACGAAGAACTCCGATTGCGAAGGCAGCTCACTAGACTGCAACTGACACTGATG…	0.205648361734592	0.428935882174922	0.727805551533628	0.567818571297898	0.676515998727528	0.982848522583873	0.518927745673725	0.151085275999201	0.258388873504072	0.755195586300107	0.000989500783968858	0.00148235861158358	0.00095165767632533	0.00131257431691843
Seq 140 G.Ruminococcaceae_UCG-003	TGGGGAATATTGGGCAATGGGCGCAAGCCTGACCCAGCAACGCCGCGTGAAGGAAGAAGGCTTTCGGGTTGTAAACTTCTTTTAAGTGGGAAGAGTAGAAGACGGTACCACTTGAATAAGCCACGGCTAACTACGTGCCAGCAGCCGCGGTAATACGTAGGTGGCAAGCGTTGTCCGGATTTACTGGGTGTAAAGGGCGTGCAGCCGGGCATGCAAGTCAGATGTGAAATCTCAGGGCTTAACCCTGAAACTGCATTTGAAACTGTATGTCTTGAGTGCCGGAGAGGTAATCGGAATTCCTTGTGTAGCGGTGAAATGCGTAGATATAAGGAAGAACACCAGTGGCGAAGGCGGATTACTGGACGGTAACTGACGGTGAGGCGCGAAAGCGTGGGGAGC…	0.0000027166743746017	0.482864942081057	0.243260668137829	0.00198960227742436	0.744560776013081	0.567818571297898	0.015481502119532	0.000326035984491213	0.000109335517854525	0.743356078358383	0.00119271543340618	0.00159310326826348	0.000505652781614951	0.00176984517624983
Seq 141 G.Ruminococcaceae_UCG-002	TGGGGAATATTGGGCAATGGGCGCAAGCCTGACCCAGCAACGCCGCGTGAAGGAAGAAGGCTTTCGGGTTGTAAACTTCTTTTAAGAGGGAAGAGCAGAAGACTGTACCTCTAGAATAAGCCACGGCTAACTACGTGCCAGCAGCCGCGGTAATACGTAGGTGGCAAGCGTTGTCCGGATTTACTGGGTGTAAAGGGCGTGCAGCCGGGAATGCAAGTCAGATGTGAAATCCATGGGCTTAACCCATGAACTGCATTTGAAACTGTATTTCTTGAGTACTGGAGAGGCAATCGGAATTCCTAGTGTAGCGGTGAAATGCGTAGATATTAGGAGGAACACCAGTGGCGAAGGCGGATTGCTGGACAGCAACTGACGGTGAGGCGCGAAAGTGTGGGGAGC…	0.366976760786771	0.60919786102265	0.976009875686427	0.623168084354895	0.85065642829736	1	0.512301708873324	0.3216130001221	0.539796441585787	0.703257607968461	0.000876674257780007	0.00130479040833597	0.00152568705728689	0.00125610415728258
Seq 142 G.Lachnospira	TGGGGAATATTGCACAATGGAGGAAACTCTGATGCAGCGACGCCGCGTGAGTGAAGAAGTATTTCGGTATGTAAAGCTCTATCAGCAGGGAAGACAGTGACGGTACCTGACTAAGAAGCTCCGGCTAAATACGTGCCAGCAGCCGCGGTAATACGTATGGAGCAAGCGTTATCCGGATTTACTGGGTGTAAAGGGAGTGTAGGTGGTATCACAAGTCAGAAGTGAAAGCCCGGGGCTCAACCCCGGGACTGCTTTTGAAACTGTGGAACTGGAGTGCAGGAGAGGTAAGTGGAATTCCTAGTGTAGCGGTGAAATGCGTAGATATTAGGAGGAACACCAGTGGCGAAGGCGGCTTACTGGACTGTAACTGACACTGAGGCTCGAAAGCGTGGGGAGCAA…	0.0138906727310575	0.201262569348195	0.284487092043881	0.567818571297898	0.567818571297898	0.567818571297898	0.329688530944194	0.0104623112317008	0.0153125853496561	0.883747361693927	0.00108951908138244	0.000922632326948517	0.00041840109069681	0.00174296338673353
Seq 143 G.Ruminococcaceae_UCG-005	TGGGGAATATTGGGCAATGGGGGAAACCCTGACCCAGCAACGCCGCGTGAAGGAAGAAGGCCTTCGGGTTGTAAACTTCTTTTACCAGGGACGAAGGACGTGACGGTACCTGGAGAAAAAGCAACGGCTAACTACGTGCCAGCAGCCGCGGTAATACGTAGGTTGCAAGCGTTGTCCGGATTTACTGGGTGTAAAGGGCGTGTAGGCGGAGATGCAAGTTGGGAGTGAAATCCATGGGCTCAACCCATGAACTGCTCTCAAAACTGTATCCCTTGAGTATCGGAGAGGCAAGCGGAATTCCTAGTGTAGCGGTGAAATGCGTAGATATTAGGAGGAACACCAGTGGCGAAGGCGGCTTGCTGGACGACAACTGACGCTGAGGCGCGAAAGCGTGGGGAG…	0.424223632537858	0.278137207295471	0.0922106945702087	0.67477154825976	0.567818571297898	0.567818571297898	0.0842396806752626	0.840750229180862	0.533948587948472	0.673230945444635	0.000656992017837472	0.000792545145040435	0.00166803194438571	0.00173796981231048
Seq 144 G.Barnesiella	TGAGGAATATTGGTCAATGGTCGGCAGACTGAACCAGCCAAGTCGCGTGAGGGAAGACGGCCCTACGGGTTGTAAACCTCTTTTGTCGGAGAGTAAAGTACGCTACGTGTAGTGTATTGCAAGTATCCGAAGAAAAAGCATCGGCTAACTCCGTGCCAGCAGCCGCGGTAATACGGAGGATGCAAGCGTTATCCGGATTTATTGGGTTTAAAGGGTGCGTAGGCGGCACGCCAAGTCAGCGGTGAAATTTCCGGGCTCAACCCGGAGTGTGCCGTTGAAACTGGCGAGCTAGAGTACACAAGAGGCAGGCGGAATGCGTGGTGTAGCGGTGAAATGCATAGATATCACGCAGAACCCCGATTGCGAAGGCAGCCTGCTAGGGTGAAACAGACGCTGAGG…	0.384501629392695	0.0819883912837512	0.547138981513554	0.648743850256777	0.567818571297898	0.792569732140048	0.850569211292582	0.0700087985494919	0.302218762593524	0.424496823519808	0.00122411417164603	0.00120517914546827	0.00166873416698427	0.0012242798938801
Seq 145 G.Prevotella_9	TGAGGAATATTGGTCAATGGACGAGAGTCTGAACCAGCCAAGTAGCGTGCAGGATGACGGCCCTATGGGTTGTAAACTGCTTTTATAAGGGAATAAAGTGAGTCTCGTGAGACTTTTTGCATGTACCTTATGAATAAGGACCGGCTAATTCCGTGCCAGCAGCCGCGGTAATACGGAAGGTCCGGGCGTTATCCGGATTTATTGGGTTTAAAGGGAGCGTAGGCCGGAGATTAAGCGTGTTGTGAAATGTAGACGCTCAACGTCTGCACTGCAGCGCGAACTGGTTTCCTTGAGTACGCACAAAGTGGGCGGAATTCGTGGTGTAGCGGTGAAATGCTTAGATATCACGAAGAACTCCGATTGCGAAGGCAGCTCACTGGAGCGCAACTGACGCTGAAG…	0.305872387406727	0.283414899504923	0.329479280136121	0.567818571297898	0.567818571297898	0.575152880375115	0.972611045223872	0.143435403926632	0.162656742866662	0.945255165437948	0.000581341577813891	0.00186296143362992	0	0.0000350246099391602
Seq 146 Bacteroides thetaiotaomicron	TGAGGAATATTGGTCAATGGGCGCAGGCCTGAACCAGCCAAGTAGCGTGAAGGATGACTGCCCTATGGGTTGTAAACTTCTTTTATATGGGAATAAAGTTTTCCACGTGTGGAATTTTGTATGTACCATATGAATAAGGATCGGCTAACTCCGTGCCAGCAGCCGCGGTAATACGGAGGATCCGAGCGTTATCCGGATTTATTGGGTTTAAAGGGAGCGTAGGTGGACAGTTAAGTCAGTTGTGAAAGTTTGCGGCTCAACCGTAAAATTGCAGTTGATACTGGCTGTCTTGAGTACAGTAGAGGTGGGCGGAATTCGTGGTGTAGCGGTGAAATGCTTAGATATCACGAAGAACTCCGATTGCGAAGGCAGCTCACTGGACTGCAACTGACACTGATG…	0.197207105604015	0.786860679091734	0.739295088705974	0.567818571297898	1	0.996282805287997	0.255867283185437	0.47392026659452	0.501301946207201	0.964953879827637	0.00150646007238801	0.00102879779413189	0.00103662424782825	0.00107921503347632
Seq 147 G.Lachnospiraceae_UCG-001	TGGGGAATATTGCACAATGGGGGAAACCCTGATGCAGCAACGCCGCGTGAGTGAAGAAGTATTTCGGTATGTAAAGCTCTATCAGCAGGGAAGAAAATGACGGTACCTGACTAAGAAGCCCCGGCTAACTACGTGCCAGCAGCCGCGGTAATACGTAGGGGGCAAGCGTTATCCGGATTTACTGGGTGTAAAGGGAGCGCAGGCGGTGCGGCAAGTCAGATGTGAAAACCCGGGGCTCAACCCCGGGACTGCATTTGAAACTGTCGGACTAGAGTGCCGGAGAGGTAAGTGGAATTCCTAGTGTAGCGGTGAAATGCGTAGATATTAGGAGGAACACCAGTGGCGAAGGCGGCTTACTGGACGGTAACTGACGCTGAGGCTCGAAAGCGTGGGGAGCAA…	0.000242337512075662	0.752351939714154	0.114634931265052	0.0643912632789401	1	0.567818571297898	0.144201166776366	0.0065283567898653	0.00045401702138137	0.375700728791919	0.00125692759505013	0.00161489089764571	0.000364492263122741	0.00146819961679732
Seq 148 G.Agathobacter	TGGGGAATATTGCACAATGGGCGAAAGCCTGATGCAGCGACGCCGCGTGAGCGAAGAAGTATTTCGGTATGTAAAGCTCTATCAGCAGGGGAGATAATGACGGTACCTGACTAAGAAGCACCGGCTAAATACGTGCCAGCAGCCGCGGTAATACGTATGGTGCAAGCGTTATCCGGATTTACTGGGTGTAAAGGGAGCGCAGGCGGTGCGGCAAGTCTGATGTGAAAGCCCGGGGCTCAACCCCGGTACTGCATTGGAAACTGTCGTACTAGAGTGTCGGAGGGGTAAGCGGAATTCCTAGTGTAGCGGTGAAATGCGTAGATATTAGGAGGAACACCAGTGGCGAAGGCGGCTTACTGGACGATAACTGACGCTGAGGCTCGAAAGCGTGGGGAGCAA…	0.762190926982384	0.363976020649799	0.226117818412211	1	0.619107537516764	0.567818571297898	0.288962934475204	0.395460469376095	0.52336879807132	0.139423302250416	0.00105137178502981	0.000701390167600204	0.00115522585986697	0.00115001401459717
Seq 149 F. Ruminococcaceae	TGGGGAATATTGCACAATGGGGGAAACCCTGATGCAGCAACGCCGCGTGAAGGAAGACGGTTTTCGGATTGTAAACTTCTGTTCTTAGTGAAGAATAATGACGGTAGCTAAGGAGCAAGCCACGGCTAACTACGTGCCAGCAGCCGCGGTAATACGTAGGTGGCAAGCGTTGTCCGGAATTACTGGGTGTAAAGGGAGCGTAGGCGGGATGCCAAGTCAGCTGTGAAAACTATGGGCTTAACCTGTAGACTGCAGTTGAAACTGGTATTCTTGAGTGAAGTAGAGGTTGGCGGAATTCCGAGTGTAGCGGTGAAATGCGTAGATATTCGGAGGAACACCGGTGGCGAAGGCGGCCAACTGGGCTTTAACTGACGCTGAGGCTCGAAAGTGTGGGGAGCA…	0.506955697321104	0.268737043883031	0.658206815896889	0.760915137841048	0.567818571297898	0.903794990542078	0.437264754833148	0.755504303053739	0.876236063724113	0.640608937991708	0.00147436792716786	0.00123277666677068	0.00121007003565305	0.00121674923426678
Seq 150 G.Ruminococcus_2	TGGGGGATATTGCGCAATGGGGGCAACCCTGACGCAGCAACGCCGCGTGAAGGATGAAGGTTTTCGAATTGTAAACTTCTTTTATTAAGGACGAAAAATGACGGTACTTAATGAATAAGCTCCGGCTAACTACGTGCCAGCAGCCGCGGTAATACGTAGGGAGCAAGCGTTGTCCGGATTTACTGGGTGTAAAGGGTGCGTAGGCGGCTTTGCAAGTCAGATGTGAAATCTATGGGCTCAACCCATAAACTGCATTTGAAACTGTAGAGCTTGAGTGAAGTAGAGGCAGGCGGAATTCCCCGTGTAGCGGTGAAATGCGTAGAGATGGGGAGGAACACCAGTGGCGAAGGCGGCCTGCTGGGCTTTAACTGACGCTGAGGCACGAAAGCGTGGGTAGCA…	0.112410584655392	0.999999999999998	0.427355313897844	0.567818571297898	1	0.67477154825976	0.0974271720570743	0.266122930419472	0.576718355435544	0.576718355435541	0.00210589302603895	0.000910348970927306	0.00191071034262101	0.00118203309692671
Seq 151 G.Ruminococcus_1	TGGGGAATATTGCACAATGGAGGAAACTCTGATGCAGCGATGCCGCGTGAGGGAAGAAGGTTTTAGGATTGTAAACCTCTGTCTTCAGGGACGAAAAAAAAGACGGTACCTGAGGAGGAAGCTCCGGCTAACTACGTGCCAGCAGCCGCGGTAATACGTAGGGAGCGAGCGTTGTCCGGAATTACTGGGTGTAAAGGGAGCGTAGGCGGGATCGCAAGTCAGATGTGAAAACTATGGGCTTAACCCATAAACTGCATTTGAAACTGTGGTTCTTGAGTGAAGTAGAGGTAAGCGGAATTCCTAGTGTAGCGGTGAAATGCGTAGATATTAGGAGGAACATCAGTGGCGAAGGCGGCTTACTGGGCTTTAACTGACGCTGAGGCTCGAAAGCGTGGGGAG…	0.379784971452075	0.0481368552536697	0.249009322521476	0.642157228781036	0.567818571297898	0.567818571297898	0.1561474982222	0.0480262925231307	0.846771125933786	0.0307507183561471	0.0022768211053954	0.00160648013979019	0.000390286914603954	0.000195320810843996
Seq 152 G.Ruminococcaceae_UCG-014	TCGGGAATATTGCGCAATGGAGGAAACTCTGACGCAGTGACGCCGCGTGCAGGAAGAAGGTTTTCGGATTGTAAACTGCTTTAGACAGGGAAGAAAAAGACAGTACCTGTAGAATAAGCTCCGGCTAACTACGTGCCAGCAGCCGCGGTAATACGTAGGGAGCAAGCGTTATCCGGATTTATTGGGTGTAAAGGGTGCGTAGACGGGAAAATAAGTTAGTTGTGAAATCCCCATGCTTAACATGGGAACTGCAACTAAAACTGTTTTTCTTGAGTGCTGGAGAGGAAAGTGGAATTCCTAGTGTAGCGGTGAAATGCGTAGATATTAGGAGGAACACCAGTGGCGAAGGCGACTTTCTGGACAGTAACTGACGTTGAGGCACGAAAGTGTGGGGAGCAA…	0.0865766105400354	0.28413027686067	0.391516919775618	0.567818571297898	0.567818571297898	0.658704519546768	0.0741044230042007	0.0535567455174206	0.546867632575347	0.177890951617932	0.000512465666873057	0.00101127354976751	0.000291400534100714	0.00204772431979651
Seq 153 G.Ruminococcus_2	TGGGGGATATTGCGCAATGGGGGAAACCCTGACGCAGCAACGCCGCGTGAAGGATGAAGGTTTTCGGATTGTAAACTTCTTTTATTTAGGACGAATTATGACGGTACTAAATGAATAAGCTCCGGCTAACTACGTGCCAGCAGCCGCGGTAATACGTAGGGAGCAAGCGTTATCCGGATTTACTGGGTGTAAAGGGTGCGTAGGCGGCTTGGTAAGTCAGATGTGAAATGTATGGGCTCAACCCATGCACTGCATTTGAAACTATTGAGCTTGAGTGAAGTAGAGGTAGGCGGAATTCCCTGTGTAGCGGTGAAATGCGTAGAGATAGGGAGGAACACCAGTGGCGAAGGCGGCCTACTGGGCTTTAACTGACGCTGAGGCACGAAAGCGTGGGTAGCA…	0.911824067615231	0.982330207608755	0.0764262866454771	1	1	0.567818571297898	0.188171883233105	0.925450556427287	0.244813659742548	0.209512413508432	0.00129443716166344	0.000563640775493281	0.00150162312917704	0.000660495928683596
Seq 154 G.Ruminococcus_1	TGGGGAATATTGCACAATGGGGGAAACCCTGATGCAGCGATGCCGCGTGGAGGAAGAAGATTTTCGGATTGTAAACTCCTGTTGAAGAGGACGATAATGACGGTACTCTTTTAGAAAGCTCCGGCTAACTACGTGCCAGCAGCCGCGGTAATACGTAGGGAGCGAGCGTTGTCCGGAATTACTGGGTGTAAAGGGAGCGTAGGCGGGATGGCAAGTCAGATGTGAAAACTATGGGCTCAACCCATAGACTGCATTTGAAACTGTTGTTCTTGAGTGAGGTAGAGGTAAGCGGAATTCCTGGTGTAGCGGTGAAATGCGTAGAGATCAGGAGGAACATCGGTGGCGAAGGCGGCTTACTGGGCCTTTACTGACGCTGAGGCTCGAAAGCGTGGGGAGCAA…	0.259255668267604	0.259255668267604	0.259255668267604	0.567818571297898	0.567818571297898	0.567818571297898	0.115866429757156	0.999999999999998	0.999999999999999	0.999999999999999	0.00068000799356483	0.00117701537119933	0.00127233781435831	0.00111993220976037
Seq 155 G.Erysipelatoclostridium	TAGGGAATTTTCGGCAATGGGCGAAAGCCTGACCGAGCAACGCCGCGTGAAGGAAGAAGTCATTCGTGATGTAAACTTCTGTTATGAAGGAAGAACGGCAGATGGAGGGAATGCCATGTGCGTGACGGTACTTCATGAGGAAGCCACGGCTAACTACGTGCCAGCAGCCGCGGTAATACGTAGGTGGCGAGCGTTATCCGGAATCATTGGGCGTAAAGAGGGAGCAGGCGGCAGTGCAGGTCTGCGGTGAAAGACCGGAGCTAAACTTCGGTAAGCCGTGGAAACCGCACAGCTAGAGAGCATCAGAGGATCGCGGAATTCCATGTGTAGCGGTGAAATGCGTAGATATATGGAGGAACACCAGTGGCGAAGGCGGCGGTCTGGGGTGCAGCTGACGCT…	0.148815114950462	0.516176100209985	0.898036867450437	0.567818571297898	0.76734887359772	1	0.355963817788842	0.144115641772151	0.270795536185719	0.71381230782639	0.00258276382168126	0.00095110340344967	0.000229532747301275	0.000662185169061148
Seq 156 Holdemanella biformis	TAGGGAATTTTCGTCAATGGGGGGAACCCTGAACGAGCAATGCCGCGTGAGTGAGGAAGGTCTTCGGATCGTAAAGCTCTGTTGTAAGAGAAAAACGACATTCATAGGGAATGATGAGTGAGTGATGGTATCTTACCAGAAAGTCACGGCTAACTACGTGCCAGCAGCCGCGGTAATACGTAGGTGGCGAGCGTTATCCGGAATGATTGGGCGTAAAGGGTGCGTAGGTGGCAGAACAAGTCTGGAGTAAAAGGTATGGGCTCAACCCGTACTGGCTCTGGAAACTGTTCAGCTAGAGAACAGAAGAGGACGGCGGAACTCCATGTGTAGCGGTAAAATGCGTAGATATATGGAAGAACACCGGTGGCGAAGGCGGCCGTCTGGTCTGTTGCTGACACT…	1	1	0.999999999999999	1	1	1	NA	NA	NA	NA	0	0	0	0
Seq 157 G.Ruminococcaceae_UCG-005	TGGGGAATATTGGGCAATGGGGGAAACCCTGACCCAGCAACGCCGCGTGAAGGAAGAAGGCTTTCGGGTTGTAAACTTCTTTTACCAGGGACGAAGGACGTGACGGTACCTGGAGAAAAAGCCACGGCTAACTACGTGCCAGCAGCCGCGGTAATACGTAGGTGGCAAGCGTTGTCCGGATTTACTGGGTGTAAAGGGCGTGTAGGCGGAGAAGCAAGTCAGAAGTGAAATCCATGGGCTTAACCCATGAACTGCTTTTGAAACTGTTTCCCTTGAGTATCGGAGAGGCAGGCGGAATTCCTAGTGTAGCGGTGAAATGCGTAGATATTAGGAGGAACACCAGTGGCGAAGGCGGCCTGCTGGACGACAACTGACGCTGAGGCGCGAAAGCGTGGGGAG…	0.636867653276934	0.151648442671887	0.208070933330785	0.880445073847754	0.567818571297898	0.567818571297898	0.225744070442971	0.499126514971067	0.580037331699622	0.902017964505347	0.000788435666138248	0.00162586743489243	0.00117776668190604	0.0010817722677488
Seq 158 F. Muribaculaceae	TGAGGAATATTGGTCAATGGGCGGAAGCCTGAACCAGCCAAGTCGCGTGAGGGAATAAGGCCCTAAGGGTCGTAAACCTCTTTTGCCGGGGAGCAATGGTCCTCTTGCGAGGGGACAGGGAGAGTACCCGGAGAAAAAGCATCGGCTAACTCCGTGCCAGCAGCCGCGGTAATACGGAGGATGCGAGCGTTATCCGGATTTATTGGGTTTAAAGGGTGCGTAGGCGGACCATCAAGTCAGCGGTCAAAAGTCGGGGCTCAACCCCGTAAAGCCGTTGAAACTGGTGGTCTTGAGTGAGCGAGAAGCAGGCGGAATGCGTGGTGTAGCGGTGAAATGCATAGATATCACGCAGAACCCCGATTGCGAAGGCAGCCTGCCGGCGCTCAACTGACGCTGAGG…	0.260267854099315	0.330928293404815	0.30611091192473	0.567818571297898	0.575631376935932	0.567818571297898	0.13383981455935	0.143172482818181	0.942550954803756	0.163365870142068	0.0000505349120439856	0.00164976772062601	0.000580056412809026	0.00237402813223337
Seq 159 G.Ruminococcus_1	TGGGGGATATTGCACAATGGGGGAAACCCTGATGCAGCGATGCCGCGTGGAGGAAGAAGGTTTTCGGATTGTAAACTCCTGTCGTAAGGGAAGAGAAAGGACTGTACCTTACAAGAAAGCTCCGGCTAACTACGTGCCAGCAGCCGCGGTAATACGTAGGGAGCGAGCGTTGTCCGGAATGACTGGGTGTAAAGGGAGCGTAGGCGGGATGGCAAGTCAGATGTGAAACCTGAGGGCTCAACCTTCAGACTGCATTTGAAACTGCTGTTCTTGAGTGAAGTAGAGGTAAGCGGAATTCCTGGTGTAGCGGTGAAATGCGTAGAGATCAGGAGGAACATCGGTGGCGAAGGCGGCTTACTGGGCTTTTACTGACGCTGAGGCTCGAAAGCGTGGGGAGCA…	0.330058025806584	0.172694812060003	0.354811357863741	0.575631376935932	0.567818571297898	0.608028140373872	0.972643788266269	0.103569360469953	0.184329132494989	0.757692691871053	0.000857026816660776	0.000877197032264624	0.00041242804264062	0.000701304959712576
Seq 160 G.Agathobacter	TGGGGAATATTGCACAATGGGCGAAAGCCTGATGCAGCGACGCCGCGTGAGCGAAGAAGTATTTCGGTATGTAAAGCTCTATCAGCAGGGAAGATGATGACGGTACCTGACTAAGAAGCACCGGCTAAATACGTGCCAGCAGCCGCGGTAATACGTATGGTGCAAGCGTTATCCGGATTTACTGGGTGTAAAGGGAGCGCAGGCGGTGCGGCAAGTCTGATGTGAAAGCCCGGGGCTCAACCCCGGTACTGCATTGGAAACTGTCGTACTAGAGTGTCGGAGGGGTAAGCGGAATTCCTAGTGTAGCGGTGAAATGCGTAGATATTAGGAGGAACACCAGTGGCGAAGGCGGCTTACTGGACGATAACTGACGCTGAGGCTCGAAAGCGTGGGGAGCAA…	0.982308986101688	0.0690204898577533	0.946961729894864	1	0.567818571297898	1	0.975087261324472	0.198096099381493	0.950199414812087	0.220286958952737	0.00125400528707083	0.00112372844739956	0.000680868557040406	0.0009903368586683
Seq 161 G.Bacteroides	TGAGGAATATTGGTCAATGGGCGAGAGCCTGAACCAGCCAAGTAGCGTGAAGGATGAAGGCTCTATGGGTCGTAAACTTCTTTTATATGGGAATAAAGTTTTCCACGTGTGGAATTTTGTATGTACCATATGAATAAGGATCGGCTAACTCCGTGCCAGCAGCCGCGGTAATACGGAGGATCCGAGCGTTATCCGGATTTATTGGGTTTAAAGGGAGCGTAGGTGGATTGTTAAGTCAGTTGTGAAAGTTTGCGGCTCAACCGTAAAATTGCAGTTGAAACTGGCAGTCTTGAGTACAGTAGAGGTGGGCGGAATTCGTGGTGTAGCGGTGAAATGCTTAGATATCACGAAGAACTCCGATTGCGAAGGCAGCTCACTAGACTGTCACTGACACTGATG…	0.0591603301332339	0.869035685844783	0.783465426179836	0.567818571297898	1	1	0.258819473849033	0.152015830851137	0.131612014943777	0.938303984498245	0.00068547414846721	0.000844532131095657	0.000473597416250674	0.00168187722323745
Seq 162 G.Holdemanella	TAGGGAATTTTCGTCAATGGGGGGAACCCTGAACGAGCAATGCCGCGTGAGTGAAGAAGGTCTTCGGATCGTAAAGCTCTGTTGTAAGAGAAAAACGACATTCATAGGGAATGATGAGTGAGTGATGGTATCTTACCAGAAAGTCACGGCTAACTACGTGCCAGCAGCCGCGGTAATACGTAGGTGGCGAGCGTTATCCGGAATGATTGGGCGTAAAGGGTGCGTAGGTGGCAGAACAAGTCTGGAGTAAAAGGTATGGGCTCAACCCGTACTGGCTCTGGAAACTGTTCAGCTAGAGAACAGAAGAGGACGGCGGAACTCCATGTGTAGCGGTAAAATGCGTAGATATATGGAAGAACACCGGTGGCGAAGGCGGCCGTCTGGTCTGTTGCTGACACT…	1	0.427355313897844	0.112410584655392	1	0.67477154825976	0.567818571297898	0.266122930419472	0.57671835543554	0.266122930419472	0.576718355435543	0.000311052779390851	0.000894876475450521	0.00122611527445364	0.000788424191562894
Seq 163 G.Subdoligranulum	TGGGGGATATTGCACAATGGGGGAAACCCTGATGCAGCGACGCCGCGTGGAGGAAGAAGGTTTTCGGATTGTAAACTCCTGTCGTTAGGGACGATAATGACGGTACCTAACAAGAAAGCACCGGCTAACTACGTGCCAGCAGCCGCGGTAAAACGTAGGGTGCAAGCGTTGTCCGGAATTACTGGGTGTAAAGGGAGCGCAGGCGGACCGGCAAGTTGGAAGTGAAATCCATGGGCTCAACCCGTGAATTGCTTTCAAAACTGCTGGCCTTGAGTAGTGCAGAGGTAGGTGGAATTCCCGGTGTAGCGGTGGAATGCGTAGATATCGGGAGGAACACCAGTGGCGAAGGCGACCTACTGGGCACCAACTGACGCTGAGGCTCGAAAGCATGGGTAGCAA…	0.964626737280336	0.149493974000214	0.0760741132044746	1	0.567818571297898	0.567818571297898	0.226111073189615	0.32721310265027	0.203481097729029	0.0265869417450584	0.00093263997245605	0.001192339206779	0.000909909164918304	0.000690439277413898
Seq 164 G.Marvinbryantia	TGGGGAATATTGCACAATGGGGGAAACCCTGATGCAGCGACGCCGCGTGAGCGAAGAAGTATTTCGGTATGTAAAGCTCTATCAGCAGGGAAGAAAATGACGGTACCTGACTAAGAAGCCCCGGCTAACTACGTGCCAGCAGCCGCGGTAATACGTAGGGGGCAAGCGTTATCCGGATTTACTGGGTGTAAAGGGAGCGTAGACGGCAAGGCAAGTCTGATGTGAAAGGCTGGGGCTCAACCCCGGGACTGCATTGGAAACTGTCCTGCTGGAGTGCCGGAGAGGTAAGCGGAATTCCTAGTGTAGCGGTGAAATGCGTAGATATTAGGAGGAACACCAGTGGCGAAGGCGGCTTACTGGACGGTAACTGACGTTGAGGCTCGAAAGCGTGGGGAGCAA…	0.600833441730372	0.00693969877788517	0.72200712373026	0.841805735288829	0.567818571297898	0.975944990441473	0.906156343165271	0.0262422965082652	0.536603638877071	0.102654751522774	0.00115022462085192	0.00129807064337016	0.000621835820879632	0.000710176228136756
Seq 165 G.Marvinbryantia	TGGGGAATATTGCACAATGGGGGAAACCCTGATGCAGCGACGCCGCGTGAGTGAAGAAGTAATTCGTTATGTAAAGCTCTATCAGCAGGGAAGAAAATGACGGTACCTGACTAAGAAGCCCCGGCTAACTACGTGCCAGCAGCCGCGGTAATACGTAGGGGGCAAGCGTTATCCGGATTTACTGGGTGTAAAGGGAGCGTAGACGGCCGTGCAAGTCTGATGTGAAAGGCTGGGGCTCAACCCCGGGACTGCATTGGAAACTGTATGGCTGGAGTGCCGGAGAGGTAAGCGGAATTCCTAGTGTAGCGGTGAAATGCGTAGATATTAGGAGGAACACCAGTGGCGAAGGCGGCTTACTGGACGGTAACTGACGTTGAGGCTCGAAAGCGTGGGGAGCAA…	0.187792259996361	0.21969728952898	0.590004631966254	0.567818571297898	0.567818571297898	0.832163613479098	0.194394601216478	0.0770142118917723	0.584124192659611	0.216564917227211	0.000850625008408178	0.00105507173106429	0.000528763910160637	0.000525036547865616
Seq 166 G.Prevotella_9	TGAGGAATATTGGTCAATGGACGAGAGTCTGAACCAGCCAAGTAGCGTGCAGGAAGACGGCCCTATGGGTTGTAAACTGCTTTTATAAGGGAATAAAGTGAGTCTCGTGAGACTTTTTGCATGTACCTTATGAATAAGGACCGGCTAATTCCGTGCCAGCAGCCGCGGTAATACGGAAGGTCCGGGCGTTATCCGGATTTATTGGGTTTAAAGGGAGCGTAGGCCGGAGATTAAGCGTGTTGTGAAATGTAGATGCTCAACATCTGAACTGCAGCGCGAACTGGTTTCCTTGAGTACGCACAAAGTGGGCGGAATTCGTGGTGTAGCGGTGAAATGCTTAGATATCACGAAGAACTCCGATTGCGAAGGCAGCTCACTGGAGCGCAACTGACGCTGAAG…	0.269179047800494	0.248911771912918	0.336637392011024	0.567818571297898	0.567818571297898	0.581367951712019	0.91916677198746	0.115606013848852	0.149306378237401	0.892369474999387	0.000624134472363973	0.00189091765303322	0.0000219061758488394	0.000959568868142748
Seq 167 F. Muribaculaceae	TGAGGAATATTGGTCAATGGACGAGAGTCTGAACCAGCCAAGTCGCGTGAAGGAAGACGGATCTATGGTTTGTAAACTTCTTTAGTGCGGGAACAAAGCGGCGTCGTGACGCCGGATGAGTGTACCGCAAGAATAAGCATCGGCTAACTCCGTGCCAGCAGCCGCGGTAATACGGAGGATGCGAGCGTTATCCGGATTTATTGGGTTTAAAGGGAGCGCAGGCTGCGAGGCAAGTCAGCGGTCAAATGTCGGGGCTCAACCCCGGCCTGCCGTTGAAACTGTCTTGCTAGAGTTCGAGTGAGGTATGCGGAATGCGTTGTGTAGCGGTGAAATGCATAGATATGACGCAGAACTCCGATTGCGAAGGCAGCATACCAACTCGCGACTGACGCTGAGGCT…	1	1	0.999999999999999	1	1	1	NA	NA	NA	NA	0	0	0	0
Seq 168 F. Lachnospiraceae	TAGGGAATATTGCACAATGGGGGAAACCCTGATGCAGCGACGCCGCGTGAAGGATGAAGTATTTCGGTATGTAAACTTCTATCAGCAAGGAAGAAAATGACGGTACTTGACTAAGAAGCCCCGGCTAAATACGTGCCAGCAGCCGCGGTAATACGTATGGGGCAAGCGTTATCCGGATTTACTGGGTGTAAAGGGAGCGTAGGCGGTATGGCAAGTCAGAAGTGAAAGCCTGGGGCTCAACCCCGGAATTGCTTTTGAAACTGTCAAACTAGAGTGTCGGAGGGGTAAGCGGAATTCCTAGTGTAGCGGTGAAATGCGTAGATATTAGGAGGAACACCGGTGGCGAAGGCGGCTTACTGGACGACCACTGACGCTGAGGCTCGAAAGCGTGGGGAGCAA…	0.259152439756304	0.447290089021429	0.222271348000501	0.567818571297898	0.701573468551149	0.567818571297898	0.101945246578551	0.795341078343991	0.948283492954736	0.74580543771434	0.00143515401407554	0.000516336439909886	0.00124689365299809	0.00121623416849408
Seq 169 G.Christensenellaceae_R-7_group	TGGGGAATATTGGGCAATGGGCGCAAGCCTGACCCAGCAACGCCGCGTGAGGGAAGAAGGTTTTCGGATTGTAAACCTCTGTCGCAGGGGACGAAGGAAGTGACGGTACCCTGTAAGAAAGCCCCGGCTAACTACGTGCCAGCAGCCGCGGTAATACGTAGGGGGCGAGCGTTGTCCGGAATTACTGGGCGTAAAGGGAGCGTAGGCGGTCGATTAAGTTAGATGTGAAACCCCCGGGCTTAACTTGGGGACTGCATCTAATACTGGTTGACTTAGAGTACAGGAGAGGGAAGCGGAATTCCTAGTGTAGCGGTGAAATGCGTAGATATTAGGAGGAACACCAGTGGCGAAGGCGGCTTTCTGGACTGACACTGACGCTGAGGCTCGAAAGCGTGGGGA…	1	0.555659141003052	0.719815661746681	1	0.799711212655173	0.973352863259586	0.800638628565113	0.678385627422957	0.800638628565113	0.505211958911383	0.00121218554077802	0.000995202605389289	0.00103800952396133	0.00126463987970491
Seq 170 G.Agathobacter	TGGGGAATATTGCACAATGGGGGAAACCCTGATGCAGCGACGCCGCGTGAGCGAAGAAGTATTTCGGTATGTAAAGCTCTATCAGCAGGGAAGAAGAATGACGGTACCTGACTAAGAAGCACCGGCTAAATACGTGCCAGCAGCCGCGGTAATACGTATGGTGCAAGCGTTATCCGGATTTACTGGGTGTAAAGGGAGCGCAGGCGGTGCGGCAAGTCTGATGTGAAAGCCCGGGGCTCAACCCCGGTACTGCATTGGAAACTGTCGTACTAGAGTGTCGGAGGGGTAAGCGGAATTCCTAGTGTAGCGGTGAAATGCGTAGATATTAGGAGGAACACCAGTGGCGAAGGCGGCTTACTGGACGATAACTGACGCTGAGGCTCGAAAGCGTGGGGAGCA…	0.899300153786565	0.447689351853577	0.431051215691013	1	0.702038283605182	0.679400164833319	0.641984697870851	0.656193164847973	0.520579939348619	0.278476118870875	0.00092062580419508	0.00080197562831002	0.000941892256325519	0.0010089022170604
Seq 171 Lachnospiraceae_FCS020_group bacterium	TGGGGAATATTGCACAATGGGGGAAACCCTGATGCAGCAACGCCGCGTGAGTGAAGAAGTATTTCGGTATGTAAAGCTCTATCAGCAGGGAAGAAAATGACGGTACCTGAGTAAGAAGCCCCGGCTAACTACGTGCCAGCAGCCGCGGTAATACGTAGGGGGCAAGCGTTATCCGGATTTACTGGGTGTAAAGGGAGCGTAGACGGCGAGGCAAGTCTGATGTGAAAGCCTGGGGCTTAACCCCGGAACTGCATTGGAAACTGCTTTGCTGGAGTGCCGGAGAGGTAAGCGGAATTCCTAGTGTAGCGGTGAAATGCGTAGATATTAGGAGGAACACCAGTGGCGAAGGCGGCTTACTGGACGGTAACTGACGTTGAGGCTCGAAAGCGTGGGGAGCAA…	0.862976653137483	0.0349111375334999	0.00166140672583932	1	0.567818571297898	0.274711670249246	0.039782480519527	0.111862032363357	0.0223080371627093	0.466884070725237	0.00112983076631257	0.000834669031001592	0.000566588423154959	0.000876452080341014
Seq 172 G.Christensenellaceae_R-7_group	TGGGGAATATTGGGCAATGGGCGAAAGCCTGACCCAGCAACGCCGCGTGAGGGAAGAAGGGTTTCGGCTCGTAAACCTCTGTCCTATGGGACGAAGGAAGTGACGGTACCATAGGAGGAAGCCCCGGCTAACTACGTGCCAGCAGCCGCGGTAATACGTAGGGGGCGAGCGTTGTCCGGAATGATTGGGCGTAAAGGGCGCGTAGGCGGCCTGCTAAGTCTGAAGTGAAAGTCCTGCTTTCAAGGTGGGAAGTGCTTTGGATACTGGTGGGCTGGAGTGCAGGAGAGGAAAGCGGAATTACCGGTGTAGCGGTGAAATGCGTAGAGATCGGTAGGAACACCAGTGGCGAAGGCGGCTTTCTGGACTGAAACTGACGCTGAGGCGCGAAAGCGTGGGGAG…	0.690111707884416	0.690111707884416	0.216465712103224	0.937823823214488	0.937823823214488	0.567818571297898	0.252305645382174	0.57495651732865	0.556045305435315	0.252305645382174	0.00104571366883546	0.00105323622927709	0.00127223310755809	0.000892144348967769
Seq 173 Bacteroides caccae	TGAGGAATATTGGTCAATGGACGCGAGTCTGAACCAGCCAAGTAGCGTGAAGGATGACTGCCCTATGGGTTGTAAACTTCTTTTATATGGGAATAAAGTGGTCCACGTGTGGACTTTTGTATGTACCATATGAATAAGGATCGGCTAACTCCGTGCCAGCAGCCGCGGTAATACGGAGGATCCGAGCGTTATCCGGATTTATTGGGTTTAAAGGGAGCGTAGGCGGATTGTTAAGTCAGTTGTGAAAGTTTGCGGCTCAACCGTAAAATTGCAGTTGATACTGGCAGTCTTGAGTGCAGTAGAGGTGGGCGGAATTCGTGGTGTAGCGGTGAAATGCTTAGATATCACGAAGAACTCCGATTGCGAAGGCAGCTCACTGGAGTGTAACTGACGCTGATG…	0.0686820189292774	0.0117121561519621	0.888629251416867	0.567818571297898	0.567818571297898	1	0.1707811476399	0.00321596456033713	0.239409502615295	0.0647678938004412	0.000710127952966068	0.000520107932085769	0.00122423656784379	0.00109845293595949
Seq 174 G.Holdemanella	TAGGGAATTTTCGTCAATGGGGGGAACCCTGAACGAGCAATGCCGCGTGAGTGAGGAAGGTCTTCGGATCGTAAAGCTCTGTTGTAAGAGAAAAACGGCACTCATAGGAAATGATGAGTGAGTGATGGTATCTTACCAGAAAGTCACGGCTAACTACGTGCCAGCAGCCGCGGTAATACGTAGGTGGCGAGCGTTATCCGGAATGATTGGGCGTAAAGGGTGCGTAGGTGGCAGATCAAGTCTGGAGTAAAAGGTATGGGCTCAACCCGTACTTGCTCTGGAAACTGATCAGCTAGAGAACAGAAGAGGACGGCGGAACTCCATGTGTAGCGGTAAAATGCGTAGATATATGGAAGAACACCGGTGGCGAAGGCGGCCGTCTGGTCTGGATTCTGACAC…	0.957066110439766	0.957066110439766	0.15111130109849	1	1	0.567818571297898	0.296471340857118	0.999999999999998	0.332459062728979	0.332459062728979	0.000518922124615442	0.00105187209926925	0.00112746631283306	0.00158503602879226
Seq 175 F. Lachnospiraceae	TGGGGAATATTGCACAATGGGGGAAACCCTGATGCAGCGACGCCGCGTGAGCGAAGAAGTATTTCGGTATGTAAAGCTCTATCAGCAGGGAAGAAAATGACGGTACCTGACTAAGAAGCACCGGCTAAATACGTGCCAGCAGCCGCGGTAATACGTATGGTGCAAGCGTTATCCGGATTTACTGGGTGTAAAGGGAGCGTAGACGGATGGGCAAGTCTGATGTGAAAACCCGGGGCTCAACCCCGGGACTGCATTGGAAACTGTTCATCTAGAGTGCTGGAGAGGTAAGTGGAATTCCTAGTGTAGCGGTGAAATGCGTAGATATTAGGAGGAACACCAGTGGCGAAGGCGGCTTACTGGACAGTAACTGACGTTGAGGCTCGAAAGCGTGGGGAGCAA…	0.402690155718613	0.0000101673054562823	0.195068108409181	0.67477154825976	0.00516353869958335	0.567818571297898	0.746692161993924	0.000451461363247585	0.136816142461546	0.0313238071308009	0.000333898656366744	0.000632165662316557	0.00182529921408019	0.00105925538743271
Seq 176 F. Lachnospiraceae	TGGGGAATATTGCACAATGGGGGAAACCCTGATGCAGCGACGCCGCGTGAGCGAAGAAGTATTTCGGTATGTAAAGCTCTATCAGCAGGGAAGAAAATGACGGTACCTGACTAAGAAGCCCCGGCTAACTACGTGCCAGCAGCCGCGGTAATACGTAGGGGGCAAGCGTTATCCGGATTTACTGGGTGTAAAGGGAGCGTAGACGGAATGGCAAGTCTGATGTGAAAGGCCGGGGCTCAACCCCGGGACTGCATTGGAAACTGTCAATCTAGAGTACCGGAGGGGTAAGTGGAATTCCTAGTGTAGCGGTGAAATGCGTAGATATTAGGAGGAACACCAGTGGCGAAGGCGGCTTACTGGACGGTAACTGACGTTGAGGCTCGAAAGCGTGGGGAGCAA…	0.00881387355572889	0.645318026050234	0.81798448361747	0.567818571297898	0.888989493790585	1	0.0963496738274954	0.132119393295339	0.0484157181772775	0.627190055131063	0.00089145210578101	0.000676085624065877	0.00136146358817206	0.000773684684251769
Seq 177 G.Ruminiclostridium_5	TGGGGGATATTGCACAATGGGGGAAACCCTGATGCAGCAACGCCGCGTGTGGGAAGAAGGTTTTCGGATTGTAAACCACTGTTCTTGGTGAAGATAATGACGGTAACCAAGGAGAAAGCTCCGGCTAACTACGTGCCAGCAGCCGCGGTAATACGTAGGGAGCAAGCGTTGTCCGGATTTACTGGGTGTAAAGGGTGCGTAGGCGGCTAGGCAAGTCAGACGTGAAAACCATGGGCTCAACCTGTGGACTGCGTTTGAAACTGTTTAGCTTGAGTGAAGTAGAGGTAGGCGGAATTCCCGGTGTAGCGGTGAAATGCGTAGAGATCGGGAGGAACACCAGTGGCGAAGGCGGCCTACTGGGCTTTAACTGACGCTGAGGCACGAAAGCATGGGTAGCAA…	0.00107546994051262	0.0000642402304827895	0.667636440365372	0.224899743442493	0.0253748910407018	0.914094953013248	0.0490850091241029	0.00000318109317598569	0.0112422176444349	0.0143245815696371	0.000835999466181034	0.000636613344714064	0.00134124378514489	0.000977964839375321
Seq 178 G.Agathobacter	TGGGGAATATTGCACAATGGGGGAAACCCTGATGCAGCGACGCCGCGTGAACGAAGAAGTATTTCGGTATGTAAAGTTCTATCAGCAGGGAAGATAATGACGGTACCTGACTAAGAAGCACCGGCTAAATACGTGCCAGCAGCCGCGGTAATACGTATGGTGCAAGCGTTATCCGGATTTACTGGGTGTAAAGGGAGCGCAGGCGGTGCGGCAAGTCTGATGTGAAAGCCCGGGGCTCAACCCCGGTACTGCATTGGAAACTGTCGTACTAGAGTGTCGGAGGGGTAAGTGGAATTCCTAGTGTAGCGGTGAAATGCGTAGATATTAGGAGGAACACCAGTGGCGAAGGCGGCTTACTGGACGATAACTGACGCTGAGGCTCGAAAGCGTGGGGAGCAA…	0.401404681195504	0.0238736677446968	0.419757797744689	0.673427862977828	0.567818571297898	0.67477154825976	0.981868844142505	0.0323611423569459	0.249085226697904	0.308570359596563	0.000873547649747599	0.000740126882296146	0.000120182954199424	0.000581871192845392
Seq 179 G.Rikenellaceae_RC9_gut_group	TGAGGAATATTGGTCAATGGGCGGAAGCCTGAACCAGCCATGCCGCGTGAAGGAATAAGGCCCTATGGGTCGTAAACTTCTTTAGACGCAGAGCAATAAGGTCCACGAGTGGATCGATGAGAGTATGCGTAGAATAAGCATCGGCTAACTCCGTGCCAGCAGCCGCGGTAATACGGGGGATGCGAGCGTTATCCGGATTTATTGGGTTTAAAGGGTGCGTAGGCGGCAAGGTAAGTCAGCGGTGAAAGACCAGGGCTCAACTCTGGAAGTGCCGTTGATACTGTCTGGCTAGAATGATTCCGCCGTGGGAGGAATGAGTAGTGTAGCGGTGAAATGCATAGATATTACTCAGAACACCGATTGCGAAGGCATCTCACGAGGGGTTCATTGACGCTGAGG…	0.427355313897843	0.112410584655391	1	0.67477154825976	0.567818571297898	1	0.576718355435541	0.576718355435542	0.576718355435541	0.266122930419471	0.000618748874112017	0.000760339237683473	0.000875173835898911	0.00103913985984107
Seq 180 F. Coriobacteriales_Incertae_Sedis	TGGGGAATTTTGCGCAATGGGCGAAAGCCTGACGCAGCAACGCCGCGTGCGGGATGACGGCCTTCGGGTTGTAAACCGCTTTCAGTGGGAAAGATAATGACGGTACCCACACAAGAAGCTCCGGCTAAATACGTGCCAGCAGCCGCGGTAATACGTATGGAGCAAGCGTTATCCGGATTTATTGGGCGTAAAGCGCGCGTAGGCGGCTTGTTAAGCAAGGTCTTAAATCTTGGGGCTCAACCTCAAGCCGGATCTTGAACTGGCAGGCTCGAGTATGGTAGAGGAAAGTGGAATTCCCAGTGTAGCGGTGGAATGCGCAGATATTGGGAAGAACACCGATGGCGAAGGCAGCTTTCTGGGCCATTACTGACGCTGAGGTGCGAAAGCTAGGGGAGCAAA…	0.337959029120448	0.0136105927281662	0.270489240731729	0.583367005837918	0.567818571297898	0.567818571297898	0.919386818580374	0.0184619137975379	0.150401635138569	0.338162973861353	0.000673262639499788	0.000640751774213129	0.00151036858723272	0.00119855322650659
Seq 181 G.Rikenellaceae_RC9_gut_group	TGAGGAATATTGGTCAATGGGCGGAAGCCTGAACCAGCCATGCCGCGTGCGGGAAGGAGGCCCTATGGGCTGTGAACCGCTTTTGCCTGGGGGCAATAAGGGCGTCGCGCACGTCCGATGAGAGTACCAGGCGAATAAGCATCGGCTAACTCCGTGCCAGCAGCCGCGGTAATACGGGGGATGCGAGCGTTATCCGGATTCATTGGGTTTAAAGGGTGCGTAGGCTGTGCGTCAAGTCGGGGGTGAAATTCCGGTGCTCAACACCGGGGCTGCCCTTGATACTGTCGCGCTGGAGTGCGGATGCCGCCGGAGGAATGAGTGGTGTAGCGGTGAAATGCTTAGATATCACTCAGAACACCGATTGCGAAGGCATCTGGCGAATCCGTAACTGACGCTGAG…	0.30771394784349	0.332530684578879	0.35860444726747	0.567837989223016	0.576235234549315	0.611726876216824	0.175663335950986	0.971351420464889	0.942740691207537	0.971351420464887	0.000831044750275563	0.00118457921517091	0.00138268543436706	0.00100109845478782
Seq 182 G.Agathobacter	TGGGGAATATTGCACAATGGGCGAAAGCCTGATGCAGCGACGCCGCGTGAGCGAAGAAGTATTTCGGTATGTAAAGCTCTATCAGCAGGGAAGATAATGACGGTACCTGACTAAGAAGCACCGGCTAAATACGTGCCAGCAGCCGCGGTAATACGTATGGTGCAAGCGTTATCCGGATTTACTGGGTGTAAAGGGAGCGCAGGCGGTGCGGCAAGTCTGATGTGAAAGCCCGGGGCTCAACCCCGGTACTGCATTGGAAACTGTCGTACTAGAGTGTCGGAGGGGTAAGCGGAATTCCTAGTGTAGCGGTGAAATGCGTAGATATTAGGAGGAACATCAGTGGCGAAGGCGGCTTACTGGACGATAACTGACGCTGAGGCTCGAAAGCGTGGGGAGCAA…	1	1	0.999999999999999	1	1	1	NA	NA	NA	NA	0	0	0	0
Seq 183 F. Ruminococcaceae	TGGGGAATATTGCACAATGGGGGAAACCCTGATGCAGCAACGCCGCGTGAAGGATGACGGTTTTCGGATTGTAAACTTCTTTTCTTAGTGACGAAGACAGTGACGGTAGCTAAGGAATAAGCATCGGCTAACTACGTGCCAGCAGCCGCGGTAATACGTAGGATGCAAGCGTTATCCGGATTTACTGGGTGTAAAGGGAGCGCAGGCGGGACTGCAAGTTGGATGTGAAATACCGTGGCTTAACCACGGAACTGCATCCAAAACTGTAGTTCTTGAGTGAAGTAGAGGCAAGCGGAATTCCGAGTGTAGCGGTGAAATGCGTAGATATTCGGAGGAACACCAGTGGCGAAGGCGGCTTGCTGGGCTTTAACTGACGCTGAGGCTCGAAAGTGTGGGGAG…	0.306110911924731	0.330928293404816	0.260267854099316	0.567818571297898	0.575631376935932	0.567818571297898	0.133839814559351	0.16336587014207	0.942550954803754	0.143172482818181	0.000622430528972585	0.000846920152563888	0.00119089323479966	0.000654639458512822
Seq 184 G.Ruminococcus_1	TGGGGAATATTGCACAATGGAGGGAACTCTGATGCAGCGATGCCGCGTGGAGGAAGAAGGTTTTCGGATTGTAAACTCCTTTTATCAGGGACGATAATGACGGTACCTGAAGAAAAAGCTCCGGCTAACTACGTGCCAGCAGCCGCGGTAATACGTAGGGAGCGAGCGTTGTCCGGAATTACTGGGTGTAAAGGGAGCGTAGGCGGGATAGCAAGTCAGATGTGAAAACTATGGGCTCAACCTGTAGATTGCATTTGAAACTGTTGTTCTTGAGTGAAGTAGAGGTAAGCGGAATTCCTAGTGTAGCGGTGAAATGCGTAGATATTAGGAGGAACATCGGTGGCGAAGGCGGCTTACTGGGCTTTTACTGACGCTGAGGCTCGAAAGCGTGGGGAGCAA…	0.372998483613494	0.00245396569439355	0.858586201336641	0.631433147259986	0.317230837947966	1	0.45264948298285	0.135819482744668	0.616140173900996	0.0483045903241643	0.000364622609685794	0.000577809048086593	0.00170599608722184	0.00200307844017798
Seq 185 G.Faecalibacterium	TGGGGAATATTGCACAATGGGGGAAACCCTGATGCAGCGACGCCGCGTGGAGGAAGAAGGTCTTCGGATTGTAAACTCCTGTTGTTGAGGAAGATAATGACGGTACTCAACAAGGAAGTGACGGCTAACTACGTGCCAGCAGCCGCGGTAAAACGTAGGTCACAAGCGTTGTCCGGAATTACTGGGTGTAAAGGGAGCGCAGGCGGGAAGGCAAGTTGGAAGTGAAATCCATGGGCTCAACCCATGAACTGCTTTCAAAACTGTTTTTCTTGAGTAGTGCAGAGGTAGGCGGAATTCCCGGTGTAGCGGTGGAATGCGTAGATATCGGGAGGAACACCAGTGGCGAAGGCGGTCTACTGGGCACCAACTGACGCTGAGGCTCGAAAGTGTGGGTAGCAA…	0.945130363719274	0.863391962968906	0.97254893988933	1	1	1	0.942050509055289	0.942050509055288	0.980668000141146	0.922788196325808	0.000472071270435377	0.000521480056816405	0.00126141171329618	0.00094067718697936
Seq 186 O. Mollicutes_RF39	TTAGGAATATTCGTCAATGGAGGAAACTCTGAACGAGCAATGCCGCGTGAGTGATGAAGGTCTTATAGATTGTAAAACTCTGTTGTATGGAAAAAACGACTAGGTTAGGAAATGAACTTAGTGTGATGGTACCATACCAGAAAGCCCCGGCTAACTACGTGCCAGCAGCCGCGGTAATACGTAGGGGGCGAGCGTTATCCGGATTTATTGGGCGTAAAGCGTGTGTAGGCGGTTTATTAAGTTTAAGATTAAAGCCCGGGGCTCAACTCCGGTAAGTCTTAAAAACTGGTAGACTTGAGTACGGTAGAGGCAAACGGAATTTCTAGTGTAGCGGTGAAATGCGTAGATATTAGAAGGAACACCAGTGGCGAAAGCGGTTTGCTGGGCCGTTACTGACGC…	0.532212496541029	0.0288000535877135	0.511911771294002	0.778686988880688	0.567818571297898	0.765606372297088	0.982454164432277	0.0514292932009033	0.368850075962055	0.283529142672832	0.000434808221305564	0.000618969515804418	0.00334636630874206	0.00113903121508915
Seq 187 F. Veillonellaceae	TGGGGAATCTTCCGCAATGGACGAAAGTCTGACGGAGCAACGCCGCGTGAGTGAAGACGGCCTTCGGGTTGTAAAGCTCTTTGATCCGGGACGAACGGCAGGACAGCTAATACCTGTTCTGAATGACGGTACCGGAAGAACAAGCCACGGCTAACTACGTGCCAGCAGCCGCGGTAATACGTAGGTGGCAAGCGTTGTCCGGAATTATTGGGCGTAAAGCGCGCGCAGGCGGCTTTTTAAGTCCATCTTAAAAGCGTGGGGCTCAACCCCATGATGGGATGGAAACTGGAGAGCTGGAGTATCGGAGAGGAAAGCGGAATTCCTAGTGTAGCGGTGAAATGCGTAGAGATTAGGAAGAACACCGGTGGCGAAGGCGGCTTTCTGGACGACAACTGACGC…	0.999999999999997	0.427355313897846	0.112410584655391	1	0.67477154825976	0.567818571297898	0.26612293041947	0.576718355435543	0.266122930419472	0.0974271720570743	0.00104129353648276	0.000584513376413654	0.000996623128983322	0.00111910613118717
Seq 188 G.Catenibacterium	TAGGGAATTTTCGGCAATGGGGGAAACCCTGACCGAGCAACGCCGCGTGAGCGAAGAAGGCCTTCGGGTCGTAAAGCTCTGTTGTAAAGGAAGAACGGCGCATACAGGAAATGGTATGCGAGTGACGGTACTTTACCAGAAAGCCACGGCTAACTACGTGCCAGCAGCCGCGGTAATACGTAGGTGGCGAGCGTTATCCGGAATCATTGGGCGTAAAGAGGGAGCAGGCGGCCGCAAGGGTCTGTGGTGAAAGCCCGAAGCTAAACTTCGGTAAGCCATGGAAACCGGGCGGCTAGAGTGCGGAAGAGGATCGTGGAATTCCATGTGTAGCGGTGAAATGCGTAGATATATGGAGGAACACCAGTGGCGAAGGCGACGGTCTGGGCCGCAACTGACGCT…	1	1	0.999999999999999	1	1	1	NA	NA	NA	NA	0	0	0	0
Seq 189 G.Faecalibacterium	TGGGGAATATTGCACAATGGGGGAAACCCTGATGCAGCGACGCCGCGTGGAGGAAGAAGGTCTTCGGATTGTAAACTCCTGTTGTTGAGGAAGATAATGACGGTACTCAACAAGGAAGTGACGGCTAACTACGTGCCAGCAGCCGCGGTAAAACGTAGGTCACAAGCGTTGTCCGGAATTACTGGGTGTAAAGGGAGCGCAGGCGGGAAGACAAGTTGGGAGTGAAATCTATGGGCTCAACCCATAAACTGCTTTCAAAACTGTTTTTCTTGAGTAGTGCAGAGGTAGGCGGAATTCCCGGTGTAGCGGTGGAATGCGTAGATATCGGGAGGAACACCAGTGGCGAAGGCGGCCTACTGGGCACCAACTGACGCTGAGGCTCGAAAGTGTGGGTAGCAA…	0.999999999999999	0.561494174102871	0.081531063069942	1	0.806021315944157	0.567818571297898	0.222871010782424	0.682855607331353	0.222871010782425	0.105769405794224	0.00133907815545531	0.000407411562123666	0.000480060250454329	0.000589628146433672
Seq 190 G.Blautia	TGGGGAATATTGCACAATGGGGGAAACCCTGATGCAGCGACGCCGCGTGAAGGAAGAAGTATCTCGGTATGTAAACTTCTATCAGCAGGGAAGATAGTGACGGTACCTGACTAAGAAGCCCCGGCTAACTACGTGCCAGCAGCCGCGGTAATACGTAGGGGGCAAGCGTTATCCGGATTTACTGGGTGTAAAGGGAGCGTAGACGGATTAGCAAGTCTGATGTGAAAGGCAGGGGCTCAACCCCTGGACTGCATTGGAAACTGCCAGTCTTGAGTGCCGGAGAGGTAAGCGGAATTCCTAGTGTAGCGGTGAAATGCGTAGATATTAGGAGGAACACCAGTGGCGAAGGCGGCTTACTGGACGGCAACTGACGTTGAGGCTCGAAAGCGTGGGGAGCAA…	0.0742045802844955	0.325634287965298	0.507981687792025	0.567818571297898	0.575152880375115	0.762055230304568	0.430128296278067	0.0549472264645376	0.0886768881127709	0.821230817492165	0.000955112421446272	0.0006116817579762	0.00111764861060784	0.000704006128826889
Seq 191 G.Ruminococcaceae_UCG-002	TGGGGAATATTGGGCAATGGGCGCAAGCCTGACCCAGCAACGCCGCGTGAAGGAAGAAGGCTTTCGGGTTGTAAACTTCTTTTGTCAGGGACGAGTAGAAGACGGTACCTGACGAATAAGCCACGGCTAACTACGTGCCAGCAGCCGCGGTAATACGTAGGTGGCAAGCGTTGTCCGGATTTACTGGGTGTAAAGGGCGTGTAGCCGGGAAGGCAAGTCAGATGTGAAATCCACGGGCTCAACTCGTGAACTGCATTTGAAACTGTTTTTCTTGAGTATCGGAGAGGCAATCGGAATTCCTAGTGTAGCGGTGAAATGCGTAGATATTAGGAGGAACACCAGTGGCGAAGGCGGATTGCTGGACGACAACTGACGGTGAGGCGCGAAAGCGTGGGGAGC…	0.751913656300146	0.249498103206134	0.557153642794304	1	0.567818571297898	0.801246440183556	0.848705698304395	0.303522488191642	0.525479215016944	0.691193946047505	0.00070248058758023	0.00101831199247839	0.000853259119482066	0.000739988892617532
Seq 192 F. Eggerthellaceae	TGGGGAATTTTGCGCAATGGGGGAAACCCTGACGCAGCAACGCCGCGTGCGGGACGAAGGCCTTCGGGTTGTAAACCGCTTTCAGCAGGGAATATAGTGAAGGTACCTGCAGAAGAAGCTCCGGCTAACTACGTGCCAGCAGCCGCGGTAATACGTAGGGAGCGAGCGTTATCCGGATTCATTGGGCGTAAAGCGCGCGTAGGCGGCCCGTCAAGCGGGGTTTCAAATCCAGGGGCTCAACCTCTGGCCGGACCCCGAACTGGCGGGCTCGAGTGCGGTAGAGGAAGGTGGAATTCCCAGTGTAGCGGTGAAATGCGCAGATATTGGGAAGAACACCGATGGCGAAGGCAGCCTTCTGGGCCGCCACTGACGCTGAGGCGCGAAAGCTAGGGGAGCGAA…	0.0307037124596403	0.72892333616978	0.501118817500934	0.567818571297898	0.983797441185865	0.756305411256981	0.296886595254564	0.0812986179555442	0.0496267906497607	0.818380150051664	0.000823882916265159	0.00051970555654124	0.00143721252458492	0.000508922888365874
Seq 193 Tyzzerella_4 nexilis	TGGGGAATATTGCACAATGGGGGAAACCCTGATGCAGCGACGCCGCGTGAGCGAAGAAGTATTTCGGTATGTAAAGCTCTATCAGCAGGGAAGAAAATGACGGTACCTGACTAAGAAGCACCGGCTAAATACGTGCCAGCAGCCGCGGTAATACGTATGGTGCAAGCGTTATCCGGATTTACTGGGTGTAAAGGGAGCGTAGACGGTTGTGTAAGTCTGATGTGAAAGCCCGGGGCTCAACCCCGGGACTGCATTGGAAACTATGTAACTAGAGTGTCGGAGAGGTAAGCGGAATTCCTAGTGTAGCGGTGAAATGCGTAGATATTAGGAGGAACACCAGTGGCGAAGGCGGCTTACTGGACGATCACTGACGTTGAGGCTCGAAAGCGTGGGGAGCAA…	0.112410584655393	1	0.427355313897844	0.567818571297898	1	0.67477154825976	0.0974271720570741	0.266122930419472	0.576718355435542	0.576718355435542	0.00138418374648392	0.000499794030194588	0.000786652421879568	0.000503707100817855
Seq 194 G.Alistipes	TGAGGAATATTGGTCAATGGACGCAAGTCTGAACCAGCCATGCCGCGTGCAGGAAGACGGCTCTATGAGTTGTAAACTGCTTTTGTACGAGGGTAAACTCACCTACGTGTAGGTGACTGAAAGTATCGTACGAATAAGGATCGGCTAACTCCGTGCCAGCAGCCGCGGTAATACGGAGGATTCAAGCGTTATCCGGATTTATTGGGTTTAAAGGGTGCGTAGGCGGTTTGATAAGTTAGAGGTGAAATCCCGGGGCTTAACTCCGGAACTGCCTCTAATACTGTTAGACTAGAGAGTAGTTGCGGTAGGCGGAATGTATGGTGTAGCGGTGAAATGCTTAGAGATCATACAGAACACCGATTGCGAAGGCAGCTTACCAAACTATATCTGACGTTGAGG…	0.0209953131213366	0.171155328420311	0.115775603115853	0.567818571297898	0.567818571297898	0.567818571297898	0.00799002591683573	0.50899579398731	0.605014719989938	0.885645525307873	0.000560385566253245	0.00106340925437794	0.000731122839588826	0.00111409843437545
Seq 195 G.CAG-352	TGGGGGATATTGCGCAATGGGGGAAACCCTGACGCAGCAACGCCGCGTGAAGGAAGAAGGTCTTCGGATTGTAAACTTCTTTTGTCAGGGACGAAGAAAGTGACGGTACCTGACGAATAAGCTCCGGCTAACTACGTGCCAGCAGCCGCGGTAATACGTAGGGAGCGAGCGTTGTCCGGATTTACTGGGTGTAAAGGGTGCGTAGGCGGCCGAGCAAGTCAGTTGTGAAAACTATGGGCTTAACCCATAACGTGCAATTGAAACTGTCCGGCTTGAGTGAAGTAGAGGTAGGCGGAATTCCCGGTGTAGCGGTGAAATGCGTAGAGATCGGGAGGAACACCAGTGGCGAAGGCGGCCTACTGGGCTTTAACTGACGCTGAGGCACGAAAGCATGGGTAG…	0.370375307845412	0.0686204355989651	0.490078555249377	0.628039217453107	0.567818571297898	0.749023759205303	0.266569216046825	0.515500136038661	0.884904638204909	0.427128780975868	0.000405088129786759	0.000967207721592758	0.00118303056808831	0.00096291787738272
Seq 196 G.Rikenellaceae_RC9_gut_group	TGAGGAATATTGGTCAATGGGCGGAAGCCTGAACCAGCCATGCCGCGTGAAGGAATAAGGCCCTATGGGTCGTAAACTTCTTTAGACGCAGAGCAATAAGGGTCTCGTGAGGCCCGATGAGAGTATGCGTAGAATAAGCATCGGCTAACTCCGTGCCAGCAGCCGCGGTAATACGGGGGATGCGAGCGTTATCCGGATTTATTGGGTTTAAAGGGTGCGTAGGCGGCAAGGTAAGTCAGCGGTGAAAGACCAGGGCTCAACTCTGGAAGTGCCGTTGATACTGTCTGGCTAGAATGATTCCGCCGTGGGAGGAATGAGTAGTGTAGCGGTGAAATGCATAGATATTACTCAGAACGCCGATTGCGAAGGCATCTCACGAGGGGTTCATTGACGCTGAGG…	0.283358453313669	0.357809295852114	0.306913728840146	0.567818571297898	0.611726876216824	0.567837989223016	0.143825186062408	0.164053903116718	0.971304009962789	0.174960215863635	0.000596370976314114	0.000654081834168941	0.00081305066199326	0.000997219555177198
Seq 197 G.Lachnospiraceae_FCS020_group	TGGGGAATATTGCACAATGGGGGAAACCCTGATGCAGCGACGCCGCGTGAGTGAAGAAGTATTTCGGTATGTAAAGCTCTATCAGCAGGGAAGAAAATGACGGTACCTGACTAAGAAGCCCCGGCTAACTACGTGCCAGCAGCCGCGGTAATACGTAGGGGGCAAGCGTTATCCGGATTTACTGGGTGTAAAGGGAGCGTAGACGGCTTTGCAAGTCTGACGTGAAACTCCGGGGCTCAACTCCGGAACTGCGTTGGAAACTGTAAGGCTTGAGTGCCGGAGAGGTAAGCGGAATTCCTAGTGTAGCGGTGAAATGCGTAGATATTAGGAGGAACACCAGTGGCGAAGGCGGCTTACTGGACGGCAACTGACGTTGAGGCTCGAAAGCGTGGGGAGCAA…	0.0693017573754774	0.148900218308347	0.581344726754913	0.567818571297898	0.567818571297898	0.822723130419472	0.374624262463432	0.0246372671894428	0.0992700756081613	0.530603801636229	0.000749966233797075	0.000943592466939732	0.00068995706622518	0.000880375647286742
Seq 198 G.Subdoligranulum	TGGGGGATATTGCACAATGGGGGGAACCCTGATGCAGCGACGCCGCGTGGAGGAAGAAGGTTTTCGGATTGTAAACTCCTGTCGTTAGGGACGATAATGACGGTACCTAACAAGAAAGCACCGGCTAACTACGTGCCAGCAGCCGCGGTAAAACGTAGGGTGCAAGCGTTGTCCGGAATTACTGGGTGTAAAGGGAGCGCAGGCGGACCGGCAAGTTGGAAGTGAAAACTATGGGCTCAACCCATAAATTGCTTTCAAAACTGCTGGCCTTGAGTAGTGCAGAGGTAGGTGGAATTCCCGGTGTAGCGGTGGAATGCGTAGATATCGGGAGGAACACCAGTGGCGAAGGCGACCTACTGGGCACCAACTGACGCTGAGGCTCGAAAGCATGGGTAGCAA…	0.999999999999997	0.427355313897847	0.112410584655391	1	0.67477154825976	0.567818571297898	0.26612293041947	0.576718355435544	0.266122930419472	0.0974271720570745	0.000761745961443744	0.000382538791824358	0.00072797267104949	0.000939288566984367
Seq 199 Alistipes shahii	TGAGGAATATTGGTCAATGGACGCAAGTCTGAACCAGCCATGCCGCGTGCAGGAAGACGGCTCTATGAGTTGTAAACTGCTTTTGTACGAGGGTAAACGCTCTTACGTGTAAGAGCCTGAAAGTATCGTACGAATAAGGATCGGCTAACTCCGTGCCAGCAGCCGCGGTAATACGGAGGATCCAAGCGTTATCCGGATTTATTGGGTTTAAAGGGTGCGTAGGCGGTTTGATAAGTTAGAGGTGAAATACCGGTGCTTAACACCGGAACTGCCTCTAATACTGTTGAACTAGAGAGTAGTTGCGGTAGGCGGAATGTATGGTGTAGCGGTGAAATGCTTAGAGATCATACAGAACACCGATTGCGAAGGCAGCTTACCAAACTATATCTGACGTTGAGG…	0.142196002664192	0.707017477096338	0.0626841500926152	0.567818571297898	0.958599210937254	0.567818571297898	0.0218637043388485	0.197359868033894	0.781637701327239	0.118906467460885	0.000599535784575362	0.00101842833807741	0.0008301603967377	0.000773416176945382
Seq 200 Alistipes finegoldii	TGAGGAATATTGGTCAATGGACGCAAGTCTGAACCAGCCATGCCGCGTGCAGGAAGACGGCTCTATGAGTTGTAAACTGCTTTTGTACTAGGGTAAACGCTTCTACGTGTAGGAGCCTGAAAGTATAGTACGAATAAGGATCGGCTAACTCCGTGCCAGCAGCCGCGGTAATACGGAGGATCCAAGCGTTATCCGGATTTATTGGGTTTAAAGGGTGCGTAGGCGGTTTGATAAGTTAGAGGTGAAATACCGGGGCTCAACTCCGGAACTGCCTCTAATACTGTTGAACTAGAGAGTAGTTGCGGTAGGCGGAATGTATGGTGTAGCGGTGAAATGCTTAGAGATCATACAGAACACCGATTGCGAAGGCAGCTTACCAAACTATATCTGACGTTGAGG…	0.839339437698228	0.0944075370565078	0.13619061038045	1	0.567818571297898	0.567818571297898	0.236000221792424	0.302815195685539	0.366295476567104	0.897771785106881	0.000609427745546898	0.00123714671515035	0.00070556629254389	0.000435093305910861
Seq 201 G.Bacteroides	TGAGGAATATTGGTCAATGGGCGAGAGCCTGAACCAGCCAAGTAGCGTGAAGGATGACTGCCCTATGGGTTGTAAACTTCTTTTATAAAGGAATAAAGTCGGGTATGTATACCCGTTTGCATGTACTTTATGAATAAGGATCGGCTAACTCCGTGCCAGCAGCCGCGGTAATACGGAGGATCCGAGCGTTATCCGGATTTATTGGGTTTAAAGGGAGCGTAGATGGATGTTTAAGTCAGTTGTGAAAGTTTGCGGCTCAACCGTAAAATTGCAGTTGATACTGGATATCTTGAGTGCAGTTGAGGCAGGCGGAATTCGTGGTGTAGCGGTGAAATGCTTAGATATCACGAGGAACTCCGATTGCGAAGGCAGCCTGCTAAGCTGCAACTGACATTGAGG…	0.116497036840567	0.351347652350306	0.432556781524058	0.567818571297898	0.603110045439564	0.681622055992032	0.101154146235843	0.653686683111945	0.580988951565044	0.917473583819708	0.000437995631876242	0.000996221505984149	0.000265541888842865	0.00110475256450786
Seq 202 G.Rikenellaceae_RC9_gut_group	TGAGGAATATTGGTCAATGGGCGGAAGCCTGAACCAGCCATGCCGCGTGAAGGAATAAGGCCCTATGGGTCGTAAACTTCTTTAGACGCAGAGCAATAAGGGTCTCGTGAGGCCCGATGAGAGTATGCGTAGAATAAGCATCGGCTAACTCCGTGCCAGCAGCCGCGGTAATACGGGGGATGCGAGCGTTATCCGGATTTATTGGGTTTAAAGGGTGCGTAGGCGGCAAGGTAAGTCAGCGGTGAAAGACCAGGGCTCAACTCTGGAAGTGCCGTTGATACTGTCTGGCTAGAATGATTCCGCCGTGGGAGGAATGAGTAGTGTAGCGGTGAAATGCATAGATATTACTCAGAACACCGATTGCGAAGGCATCTCACGAGGAGTTCATTGACGCTGAGG…	0.281758051862032	0.259474297616451	0.305305484630718	0.567818571297898	0.567818571297898	0.567818571297898	0.971208478509971	0.971208478509973	0.142518865616125	0.133205023185066	0.000570636393846526	0.000605417569951719	0.000815230422481178	0.000950253247177972
Seq 203 G.Ruminococcaceae_NK4A214_group	TGGGGAATATTGGGCAATGGGCGAAAGCCTGACCCAGCAACGCCGCGTGAAGGAAGAAGGCCTTCGGGTTGTAAACTTCTTTTAAGAGGGACGAAGAAGTGACGGTACCTCTTGAATAAGCCACGGCTAACTACGTGCCAGCAGCCGCGGTAATACGTAGGTGGCGAGCGTTATCCGGATTTACTGGGTGTAAAGGGCGCGTAGGCGGGGATGCAAGTCAGATGTGAAATCCAAGGGCTCAACCCTTGAACTGCATTTGAAACTGTATTTCTTGAGTGTCGGAGAGGTTGACGGAATTCCTAGTGTAGCGGTGAAATGCGTAGATATTAGGAGGAACACCAGTGGCGAAGGCGGTCAACTGGACGATAACTGACGCTGAGGCGCGAAAGCGTGGGGAGC…	1	1	0.999999999999999	1	1	1	NA	NA	NA	NA	0	0	0	0
Seq 204 G.Ruminococcaceae_UCG-014	TCGGGAATATTGCGCAATGGAGGAAACTCTGACGCAGTGACGCCGCGTGCAGGAAGAAGGTTTTCGGATTGTAAACTGCTTTAGACAGGGAAGAAAAAAGACAGTACCTGTAGAATAAGCTCCGGCTAACTACGTGCCAGCAGCCGCGGTAATACGTAGGGAGCGAGCGTTATCCGGATTTATTGGGTGTAAAGGGTGCGTAGACGGGAAGTCAAGTTAGTTGTGAAATCCCTCGGCTTAACTGAGGAACTGCAACTAAAACTGATTTTCTTGAGTACTGGAGAGGAAAGTGGAATTCCTAGTGTAGCGGTGAAATGCGTAGATATTAGGAGGAACACCGGTGGCGAAGGCGACTTTCTGGACAGAAACTGACGTTGAGGCACGAAAGTGTGGGGAGCA…	0.110033440094633	0.847322932529185	0.148734860804408	0.567818571297898	1	0.567818571297898	0.0355084330853832	0.324290118442171	0.913633818092862	0.379727304297684	0.000425341126746479	0.000604412909317935	0.00106641229463779	0.000864240789576639
Seq 205 G.Ruminococcaceae_UCG-002	TGGGGAATATTGGGCAATGGGCGCAAGCCTGACCCAGCAACGCCGCGTGAAGGAAGAAGGCTTTCGGGTTGTAAACTTCTTTTGTCGGGGACGAGTAGAAGACGGTACCTGGCGAATAAGCCACGGCTAACTACGTGCCAGCAGCCGCGGTAATACGTAGGTGGCAAGCGTTGTCCGGATTTACTGGGTGTAAAGGGCGTGTAGCCGGGAAGGCAAGTCAGATGTGAAATCCACGGGCTTAACTCGTGAACTGCATTTGAAACTACTTTTCTTGAGTATCGGAGAGGCAATCGGAATTCCTAGTGTAGCGGTGAAATGCGTAGATATTAGGAGGAACACCAGTGGCGAAGGCGGATTGCTGGACGACAACTGACGGTGAGGCGCGAAAGCGTGGGGAGC…	0.650721073039752	0.650721073039752	0.597346091265807	0.894964768637349	0.894964768637349	0.839353895039504	0.957623647060691	1	0.490573102817125	0.490573102817125	0.0006472232185644	0.000551486777163706	0.000739231824134238	0.00112307246177939
Seq 206 G.Intestinimonas	TGGGGAATATTGGGCAATGGGCGCAAGCCTGACCCAGCAACGCCGCGTGAAGGAAGAAGGCTTTCGGGTTGTAAACTTCTTTTGTCAGGGACGAAACAAATGACGGTACCTGACGAATAAGCCACGGCTAACTACGTGCCAGCAGCCGCGGTAATACGTAGGTGGCAAGCGTTATCCGGATTTACTGGGTGTAAAGGGCGTGTAGGCGGGAGTGCAAGTCAGATGTGAAAATTATGGGCTCAACCCATAACCTGCATTTGAAACTGTACTTCTTGAGTACTGGAGAGGCAGGCGGAATTCCGTGTGTAGCGGTGAAATGCGTAGATATACGGAGGAACACCAGTGGCGAAGGCGGCCTGCTGGACAGCAACTGACGCTGAGGCGCGAAAGCGTGGGGAG…	0.249502884613671	0.0279186004132244	0.999999999999999	0.567818571297898	0.567818571297898	1	0.418707957093691	0.0210828159651797	0.418707957093692	0.125318950661522	0.000499850133264511	0.00043655629736023	0.00126338398997247	0.000860067058724337
Seq 207 G.Anaerostipes	TGGGGAATATTGCACAATGGGGGAAACCCTGATGCAGCGACGCCGCGTGAGTGAAGAAGTATTTCGGTATGTAAAGCTCTATCAGCAGGGAAGAAAATGACGGTACCTGACTAAGAAGCCCCGGCTAACTACGTGCCAGCAGCCGCGGTAATACGTAGGGGGCAAGCGTTATCCGGAATTACTGGGTGTAAAGGGTGCGTAGGTGGTATGGCAAGTCAGAAGTGAAAACCCAGGGCTTAACTCTGGGACTGCTTTTGAAACTGTCAGACTAGAGTGCAGGAGAGGTAAGCGGAATTCCTAGTGTAGCGGTGAAATGCGTAGATATTAGGAGGAACATCAGTGGCGAAGGCGGCTTACTGGACTGAAACTGACACTGAGGCACGAAAGCGTGGGGAGCAA…	0.468258351794222	0.441730508659661	0.108606894498113	0.728994280984655	0.693824559203689	0.567818571297898	0.536515576560224	0.294823692626199	0.104699872429019	0.557017194600053	0.00082953151739405	0.00080396477172478	0.000735957137648988	0.000774687667319925
Seq 208 G.Roseburia	TGGGGAATATTGCACAATGGGGGAAACCCTGATGCAGCGACGCCGCGTGAGCGAAGAAGTATTTCGGTATGTAAAGCTCTATCAGCAGGGAAGAAAAAAATGACGGTACCTGACTAAGAAGCCCCGGCTAACTACGTGCCAGCAGCCGCGGTAATACGTAGGGGGCAAGCGTTATCCGGATTTACTGGGTGTAAAGGGAGCGCAGGCGGTGCGGCAAGTCTGATGTGAAAGCCCGGGGCTCAACCCCGGGACTGCATTGGAAACTGTCGTACTTGAGTATCGGAGAGGTAAGTGGAATTCCTAGTGTAGCGGTGAAATGCGTAGATATTAGAAGGAACACCAGTGGCGAAGGCGGCTTACTGGACGATAACTGACGCTGAGGCTCGAAAGCGTGGGGAG…	0.329479280136121	0.283414899504924	0.305872387406726	0.575152880375115	0.567818571297898	0.567818571297898	0.972611045223871	0.152810477550804	0.162656742866662	0.972611045223871	0.00136277848655146	0.00119631509586901	0	0.000276976462226682
Seq 209 G.Haemophilus	TGGGGAATATTGCGCAATGGGGGCAACCCTGACGCAGCCATGCCGCGTGAATGAAGAAGGCCTTCGGGTTGTAAAGTTCTTTCGGTAGCGAGGAAGGCATTTAGTTTAATAGACTAGGTGATTGACGTTAACTACAGAAGAAGCACCGGCTAACTCCGTGCCAGCAGCCGCGGTAATACGGAGGGTGCGAGCGTTAATCGGAATAACTGGGCGTAAAGGGCACGCAGGCGGTGACTTAAGTGAGGTGTGAAAGCCCCGGGCTTAACCTGGGAATTGCATTTCATACTGGGTCGCTAGAGTACTTTAGGGAGGGGTAGAATTCCACGTGTAGCGGTGAAATGCGTAGAGATGTGGAGGAATACCGAAGGCGAAGGCAGCCCCTTGGGAATGTACTGACGC…	0.411480498249085	0.580937868592026	0.411480498249084	0.67477154825976	0.822474760193012	0.67477154825976	0.250046200756082	0.335409845784925	0.999999999999999	0.335409845784924	0.00151558512780332	0.000537041248461058	0.000474364390912602	0.00027967245563537
Seq 210 G.CAG-56	TGGGGAATATTGCACAATGGGGGAAACCCTGATGCAGCGACGCCGCGTGAGCGAAGAAGTATTTCGGTATGTAAAGCTCTATCAGCAGGGAAGAAAATGACGGTACCTGAATAAGAAGCCCCGGCTAACTACGTGCCAGCAGCCGCGGTAATACGTAGGGGGCAAGCGTTATCCGGATTTACTGGGTGTAAAGGGAGCGTAGACGGCGAGGCAAGTCTGATGTGAAAACCCGGGGCTCAACCCCGTGACTGCATTGGAAACTGTTTTGCTTGAGTGCCGGAGAGGTAAGCGGAATTCCTAGTGTAGCGGTGAAATGCGTAGATATTAGGAGGAACACCAGTGGCGAAGGCGGCTTACTGGACGGCAACTGACGTTGAGGCTCGAAAGCGTGGGGAGCAA…	0.513227620183609	0.102143286724044	0.743735863790398	0.766284833999467	0.567818571297898	1	0.817976698229072	0.490683695866999	0.490683695867	0.170584484781927	0.000347662461566204	0.00066548139000922	0.00106614750366598	0.00123279490885094
Seq 211 Bacteroides massiliensis	TGAGGAATATTGGTCAATGGACGAGAGTCTGAACCAGCCAAGTAGCGTGAAGGATGAAGGTTCTATGGATTGTAAACTTCTTTTATACGGGAATAAACGAATCCACGCGTGGATTTTTGCATGTACCGTATGAATAAGGATCGGCTAACTCCGTGCCAGCAGCCGCGGTAATACGGAGGATCCGAGCGTTATCCGGATTTATTGGGTTTAAAGGGAGCGTAGATGGGTTGTTAAGTCAGTTGTGAAAGTTTGCGGCTCAACCGTAAAATTGCAATTGATACTGGCAGTCTTGAGTACAGTTGAGGTAGGCGGAATTCGTGGTGTAGCGGTGAAATGCTTAGATATCACGAAGAACTCCGATTGCGAAGGCAGCTTACTAACCTGTAACTGACATTGATG…	0.427355313897846	0.112410584655391	0.999999999999998	0.67477154825976	0.567818571297898	1	0.576718355435545	0.0974271720570745	0.576718355435543	0.266122930419472	0.000716841120130624	0.000863720266081566	0.000526680017392689	0.000708907793096705
Seq 212 G.Agathobacter	TGGGGAATATTGCACAATGGGCGAAAGCCTGATGCAGCGACGCCGCGTGAGCGAAGAAGTATTTCGGTATGTAAAGCTCTATCAGCAGGGAAGATAATGACGGTACCTGACTAAGAAGCACCGGCTAAATACGTGCCAGCAGCCGCGGTAATACGTATGGTGCAAGCGTTATCCGGATTTACTGGGTGTAAAGGGAGCGCAGGCGGTGCGGCAAGTCTGATGTGAAAGCCCGGGGCTCAACCCTGGTACTGCATTGGAAACTGTCGTACTAGAGTGTCGGAGGGGTAAGCGGAATTCCTAGTGTAGCGGTGAAATGCGTAGATATTAGGAGGAACACCAGTGGCGAAGGCGGCTTACTGGACGATAACTGACGCTGAGGCTCGAAAGCGTGGGGAGCAA…	0.112410584655391	0.427355313897847	0.999999999999997	0.567818571297898	0.67477154825976	1	0.26612293041947	0.0974271720570745	0.266122930419473	0.576718355435542	0.000733468742947416	0.000233098896983662	0.0011445085798948	0.000494368007544816
Seq 213 G.Bacteroides	TGAGGAATATTGGTCAATGGGCGAGAGCCTGAACCAGCCAAGTAGCGTGAAGGATGAAGGCTCTATGGGTCGTAAACTTCTTTTATATGGGAATAAAGTATTCCACGTGTGGAATTTTGTATGTACCATATGAATAAGGATCGGCTAACTCCGTGCCAGCAGCCGCGGTAATACGGAGGATCCGAGCGTTATCCGGATTTATTGGGTTTAAAGGGAGCGTAGGTGGATTGTTAAGTCAGTTGTGAAAGTTTGCGGCTCAACCGTAAAATTGCAGTTGAAACTGGCAGTCTTGAGTACAGTAGAGGTGGGCGGAATTCGTGGTGTAGCGGTGAAATGCTTAGATATCACGAAGAACTCCGATTGCGAAGGCAGCTCACTAGACTGTTACTGACACTGATG…	0.271060966184813	0.211041233090705	0.271060966184812	0.567818571297898	0.567818571297898	0.567818571297898	0.999999999999999	0.915836374331543	0.124845046751388	0.101600204828031	0.000403936273280994	0.000267350777353123	0.000501431196606081	0.00163863177691006
Seq 214 G.Ruminococcaceae_UCG-010	TGGGGAATATTGGGCAATGGGCGAAAGCCTGACCCAGCAACGCCGCGTGAAGGAAGAAGGTCTTCGGATTGTAAACTTTTGTCTTATGGGACGATAATGACGGTACCATAGGAGGAAGCCACGACTAACTACGTGCCAGCAGTCGCGGTAATACGTAGGTGGCGAGCGTTATCCGGAATTATTGGGTGTAAAGGGTGCGTAGGCGGGTCGTAAAGTCAGATGTGAAATGCGGAGGCTCAACCTCCGAACTGCATTTGAAACTTACGATCTTGAGTGGAGTAGAGGCAAGCGGAATTCCCGGTGTAGCGGTGAAATGCATAGATATCGGGAGGAACACCAGTGGCGAAGGCGGCTTGCTGGGCTTTTACTGACGCTGAGGCACGAAAGTGTGGGGAGCAA…	0.701985390888671	0.523645356388412	0.135142943340053	0.952503078095124	0.77403710684441	0.567818571297898	0.434997116870304	0.857462859071838	0.189512143757469	0.136941987029929	0.00123971912392661	0.0010492539551427	0.000734488939971745	0.000533288732821699
Seq 215 Alistipes obesi	TGAGGAATATTGGTCAATGGACGGAAGTCTGAACCAGCCATGCCGCGTGCAGGAAGACGGCTCTATGAGTTGTAAACTGCTTTTGTACGAGGGTAAACGCAGATACGTGTATCTGCCTGAAAGTATCGTACGAATAAGGATCGGCTAACTCCGTGCCAGCAGCCGCGGTAATACGGAGGATCCAAGCGTTATCCGGATTTATTGGGTTTAAAGGGTGCGTAGGCGGTTTAGTAAGTCAGCGGTGAAATTTTGGTGCTTAACACCAAACGTGCCGTTGATACTGCTGGGCTAGAGAGTAGTTGCGGTAGGCGGAATGTATGGTGTAGCGGTGAAATGCTTAGAGATCATACAGAACACCGATTGCGAAGGCAGCTTACCAAACTATATCTGACGTTGAGG…	0.109327418851967	0.639467785122379	0.159923420308681	0.567818571297898	0.88335262331846	0.567818571297898	0.0376314592379072	0.426294115739146	0.890294718223863	0.510201422274814	0.000422870091660661	0.00103890147915027	0.000762109744012492	0.000485030127060886
Seq 216 G.Clostridium_sensu_stricto_1	TGGGGAATATTGCACAATGGGGGAAACCCTGATGCAGCAACGCCGCGTGAGTGATGACGGCCTTCGGGTTGTAAAGCTCTGTCTTCAGGGACGATAATGACGGTACCTGAGGAGGAAGCCACGGCTAACTACGTGCCAGCAGCCGCGGTAATACGTAGGTGGCGAGCGTTGTCCGGATTTACTGGGCGTAAAGGGAGCGTAGGCGGACTTTTAAGTGAGATGTGAAATACCCGGGCTCAACTTGGGTGCTGCATTTCAAACTGGAAGTCTAGAGTGCAGGAGAGGAGAATGGAATTCCTAGTGTAGCGGTGAAATGCGTAGAGATTAGGAAGAACACCAGTGGCGAAGGCGATTCTCTGGACTGTAACTGACGCTGAGGCTCGAAAGCGTGGGGAGCAA…	0.020686813025115	0.341645748174254	0.47226136134335	0.567818571297898	0.588730312534888	0.734422195789855	0.0360719320407181	0.0244396398109836	0.263924551681336	0.242392216195568	0.000730434160546051	0.000595312372374499	0.0010025747096349	0.000599552994255514
Seq 217 F. Ruminococcaceae	TGGGGAATATTGCACAATGGGGGAAACCCTGATGCAGCAACGCCGCGTGAAGGATGACGGTTTTCGGATTGTAAACTTCTTTTCTTAGTGATGAAGACAGTGACGGTAGCTAAGGAATAAGCATCGGCTAACTACGTGCCAGCAGCCGCGGTAATACGTAGGATGCAAGCGTTATCCGGATTTACTGGGTGTAAAGGGAGCGCAGGCGGGACTGCAAGTTGGATGTGAAATACCGTGGCTTAACCACGGAACTGCATCCAAAACTGTAGTTCTTGAGTGAAGTAGAGGCAAGCGGAATTCCGAGTGTAGCGGTGAAATGCGTAGATATTCGGAGGAACACCAGTGGCGAAGGCGGCTTGCTGGGCTTTAACTGACGCTGAGGCTCGAAAGTGTGGGGAG…	0.056731793062207	0.060911691769207	0.0527933856517599	0.567818571297898	0.567818571297898	0.567818571297898	0.00860331285803007	0.00968061221743799	0.982451923196116	0.00912742958419743	0.000459867699600269	0.00135553082634876	0.000773851003816161	0.000480987991374364
Seq 218 G.Ruminococcaceae_UCG-014	TCGGGAATATTGCGCAATGGAGGAAACTCTGACGCAGTGACGCCGCGTATAGGATGAAGGTTTTCGGATTGTAAACTATTGTCATTAGGGAAGATAAAAGACAGTACCTAAGGAGGAAGCTCCGGCTAACTACGTGCCAGCAGCCGCGGTAATACGTAGGGAGCAAGCGTTATCCGGATTTATTGGGTGTAAAGGGTGCGTAGACGGGAGATTAAGTTAGTTGTGAAAGCCCTCGGCTTAACTGAGGAATTGCAACTAAAACTGGTTTTCTTGAGTGCAGGAGAGGTAAGTGGAATTCCTAGTGTAGCGGTGAAATGCGTAGATATTAGGAGGAACACCAGTGGCGAAGGCGACTTACTGGACTGTAACTGACGTTGAGGCACGAAAGTGTGGGGAGCA…	0.784690603820615	0.101157189697084	0.784690603820615	1	0.567818571297898	1	0.70058247992571	0.337947259363373	1	0.337947259363373	0.00095925059455468	0.000820565247719255	0.000435303492833981	0.000411427995483898
Seq 219 G.Prevotella_9	TGAGGAATATTGGTCAATGGGCGAGAGCCTGAACCAGCCAAGTAGCGTGCAGGATGACGGCCCTATGGGTTGTAAACTGCTTTTATAAGGGAATAAAGTGAGCCTCGTGAGGCTTTTTGCATGTACCTTATGAATAAGGACCGGCTAATTCCGTGCCAGCAGCCGCGGTAATACGGAAGGTCCGGGCGTTATCCGGATTTATTGGGTTTAAAGGGAGCGTAGGCCGGAGATTAAGCGTGTTGTGAAATGTAGATGCTCAACATCTGCACTGCAGCGCGAACTGGTTTCCTTGAGTACGCACAAAGTGGGCGGAATTCGTGGTGTAGCGGTGAAATGCTTAGATATCACGAAGAACTCCGATTGCGAAGGCAGCTCACTGGAGCGCAACTGACGCTGAAG…	1	1	0.999999999999999	1	1	1	NA	NA	NA	NA	0	0	0	0
Seq 220 G.Faecalibacterium	TGGGGAATATTGCACAATGGGGGAAACCCTGATGCAGCGACGCCGCGTGGAGGAAGAAGGTCTTCGGATTGTAAACTCCTGTTGTTGAGGAAGATAATGACGGTACTCAACAAGGAAGTGACGGCTAACTACGTGCCAGCAGCCGCGGTAAAACGTAGGTCACAAGCGTTGTCCGGAATTACTGGGTGTAAAGGGAGCGCAGGCGGGAAGGCAAGTTGGAAGTGAAATCTATGGGCTCAACCCATAAACTGCTTTCAAAACTGTTTTTCTTGAGTAGTGCAGAGGTAGGCGGAATTCCCGGTGTAGCGGTGGAATGCGTAGATATCGGGAGGAACACCAGTGGCGAAGGCGGCCTACTGGGCACCAACTGACGCTGAGGCTCGAAAGTGTGGGTAGCAA…	0.788032471786865	0.590761491335562	0.282166273674592	1	0.83256971325983	0.567818571297898	0.345627911247699	0.570568874564046	0.570568874564044	0.258526035035559	0.000774295308028199	0.000591061120546206	0.000651260586918582	0.000857695022140326
Seq 221 G.Lachnospiraceae_UCG-004	TGGGGGATATTGCACAATGGAGGAAACTCTGATGCAGCGACGCCGCGTGAGTGAAGAAGTATTTCGGTATGTAAAGCTCTATCAGCAGGGAAGAAAATGACGGTACCTGACTAAGAAGCCCCGGCTAACTACGTGCCAGCAGCCGCGGTAATACGTAGGGGGCAAGCGTTATCCGGATTTACTGGGTGTAAAGGGAGCGTAGACGGCGACGCAAGTCTGAAGTGAAATACCCGGGCTCAACCTGGGAACTGCTTTGGAAACTGTGTTGCTAGAGTGCTGGAGAGGTAAGCGGAATTCCTAGTGTAGCGGTGAAATGCGTAGATATTAGGAAGAACACCAGTGGCGAAGGCGGCTTACTGGACAGTAACTGACGTTGAGGCTCGAAAGCGTGGGGAGCAA…	0.000214603890884083	0.0494756699559798	0.340203026076409	0.0643912632789401	0.567818571297898	0.586670753190217	0.0567479536151621	0.000172707791851412	0.001672337194917	0.477580420019474	0.000437791181529321	0.00109531299388967	0.000150510002939586	0.000861712396686545
Seq 222 F. Lachnospiraceae	TGGGGAATATTGCACAATGGGGGAAACCCTGATGCAGCGACGCCGCGTGAAGGAAGAAGTATTTCGGTATGTAAACTTCTATCAGCAGGGAAGAAAATGACGGTACCTGACTAAGAAGCCCCGGCTAACTACGTGCCAGCAGCCGCGGTAATACGTAGGGGGCAAGCGTTATCCGGATTTACTGGGTGTAAAGGGAGCGTAGACGGAGAGGCAAGTCTGATGTGAAAACCCGGGGCTCAACCCCGGGACTGCATTGGAAACTGTTTTTCTAGAGTGTCGGAGAGGTAAGCGGAATTCCTAGTGTAGCGGTGAAATGCGTAGATATTAGGAGGAACACCAGTGGCGAAGGCGGCTTACTGGACGATGACTGACGTTGAGGCTCGAAAGCGTGGGGAGCAA…	0.872760905849	0.349130869801003	0.57932276948775	1	0.599739184412934	0.821169236654286	0.615236519617865	0.585177556631054	0.78138998326509	0.788051795682846	0.000367939282213201	0.000419959226197599	0.000365281631892158	0.000371071686650146
Seq 223 G.Faecalibacterium	TGGGGAATATTGCACAATGGGGGAAACCCTGATGCAGCGACGCCGCGTGGAGGAAGAAGGTCTTCGGATTGTAAACTCCTGTTGTTGGGGAAGATAATGACGGTACTCAACAAGGAAGTGACGGCTAACTACGTGCCAGCAGCCGCGGTAAAACGTAGGTCACAAGCGTTGTCCGGAATTACTGGGTGTAAAGGGAGCGCAGGCGGGAAGACAAGTTGGAAGTGAAATCTATGGGCTCAACCCATAAACTGCTTTCAAAACTGTTTTTCTTGAGTAGTGCAGAGGTAGGCGGAATTCCCGGTGTAGCGGTGGAATGCGTAGATATCGGGAGGAACACCAGTGGCGAAGGCGGCCTACTGGGCACCAACTGACGCTGAGGCTCGAAAGTGTGGGTAGCAA…	1	0.112410584655391	0.427355313897843	1	0.567818571297898	0.67477154825976	0.576718355435541	0.266122930419471	0.576718355435541	0.576718355435542	0.00114838432595442	0.000693764170133175	0.000403142846021675	0.000420498338314805
Seq 224 Parasutterella excrementihominis	TGGGGAATTTTGGACAATGGGCGCAAGCCTGATCCAGCTATTCCGCGTGTGGGATGAAGGCCCTCGGGTTGTAAACCACTTTTGTAGAGAACGAAAAGACACCTTCGAATAAAGGGTGTTGCTGACGGTACTCTAAGAATAAGCACCGGCTAACTACGTGCCAGCAGCCGCGGTAATACGTAGGGTGCGAGCGTTAATCGGAATTACTGGGCGTAAAGGGTGCGCAGGCGGTTGAGTAAGACAGATGTGAAATCCCCGAGCTTAACTCGGGAATGGCATATGTGACTGCTCGACTAGAGTGTGTCAGAGGGAGGTGGAATTCCACGTGTAGCAGTGAAATGCGTAGATATGTGGAAGAACACCGATGGCGAAGGCAGCCTCCTGGGACATAACTGACGC…	0.00209557458900037	0.277841025762004	0.826628569149796	0.308044685504619	0.567818571297898	1	0.0231780799972683	0.00462069546818134	0.0478097792582364	0.360109789438571	0.000518476239142055	0.000738529705364485	0.000667744559992896	0.00075289176060025
Seq 225 Sellimonas intestinalis	TGGGGAATATTGCACAATGGGGGAAACCCTGATGCAGCGACGCCGCGTGAAGGAAGAAGTATTTCGGTATGTAAACTTCTATCAGCAGGGAAGAAGATGACGGTACCTGAGTAAGAAGCACCGGCTAAATACGTGCCAGCAGCCGCGGTAATACGTATGGTGCAAGCGTTATCCGGATTTACTGGGTGTAAAGGGAGCGTAGACGGATAGGCAAGTCTGGAGTGAAAACCCAGGGCTCAACCCTGGGACTGCTTTGGAAACTGCAGATCTGGAGTGCCGGAGAGGTAAGCGGAATTCCTAGTGTAGCGGTGAAATGCGTAGATATTAGGAGGAACACCAGTGGCGAAGGCGGCTTACTGGACGGTGACTGACGTTGAGGCTCGAAAGCGTGGGGAGCAA…	0.567660373049417	0.253038116494758	0.340842983104238	0.810257543650735	0.567818571297898	0.58748935996876	0.788540111639701	0.230136099437745	0.285511730071995	0.893296790447786	0.000587484299005175	0.000552702469196375	0.000987779915253934	0.000604911300754421
Seq 226 G.Lachnoclostridium	TGGGGAATATTGCACAATGGGCGAAAGCCTGATGCAGCGACGCCGCGTGAGTGAAGAAGTATTTCGGTATGTAAAGCTCTATCAGCAGGGAAGAAAATGACGGTACCTGACTAAGAAGCCCCGGCTAACTACGTGCCAGCAGCCGCGGTAATACGTAGGGGGCAAGCGTTATCCGGATTTACTGGGTGTAAAGGGAGCGTAGACGGCGAAGCAAGTCTGAAGTGAAAACCCAGGGCTCAACCCTGGGACTGCTTTGGAAACTGTTTTGCTAGAGTGTCGGAGAGGTAAGTGGAATTCCTAGTGTAGCGGTGAAATGCGTAGATATTAGGAGGAACACCAGTGGCGAAGGCGGCTTACTGGACGATAACTGACGTTGAGGCTCGAAAGCGTGGGGAGCAA…	0.753778414799393	0.498502569457311	0.477788045627505	1	0.752836293296831	0.737939247116187	0.472036514837875	0.486387460688032	0.780319784030674	0.330750221642825	0.000616565581676127	0.000636550715821911	0.000414227866046022	0.000850046555168874
Seq 227 G.Agathobacter	TGGGGAATATTGCACAATGGGCGAAAGCCTGATGCAGCGACGCCGCGTGAGCGAAGAAGTATTTCGGTATGTAAAGCTCTATCAGCAGGGAAGATAATGACGGTACCTGACTAAGAAGCACCGGCTAAATACGTGCCAGCAGCCGCGGTAATACGTATGGTGTAAGCGTTATCCGGATTTACTGGGTGTAAAGGGAGCGCAGGCGGTGCGGCAAGTCTGATGTGAAAGCCCGGGGCTCAACCCCGGTACTGCATTGGAAACTGTCGTACTAGAGTGTCGGAGGGGTAAGCGGAATTCCTAGTGTAGCGGTGAAATGCGTAGATATTAGGAGGAACACCAGTGGCGAAGGCGGCTTACTGGACGATAACTGACGCTGAGGCTCGAAAGCGTGGGGAGCAA…	0.427355313897843	0.112410584655391	0.999999999999999	0.67477154825976	0.567818571297898	1	0.576718355435541	0.576718355435541	0.576718355435542	0.266122930419471	0.000523771394857408	0.000894364648903176	0.00116186371780604	0.00136216941196194
Seq 228 Turicibacter sanguinis	TAGGGAATCTTCGGCAATGGGCGAAAGCCTGACCGAGCAACGCCGCGTGAATGATGAAGGCCTTCGGGTTGTAAAATTCTGTTATAAGGGAAGAACGACTTTAGTAGGAAATGGCTAGAGTGTGACGGTACCTTATGAGAAAGCCACGGCTAACTACGTGCCAGCAGCCGCGGTAATACGTAGGTGGCGAGCGTTATCCGGAATTATTGGGCGTAAAGAGCGCGCAGGTGGTTGATTAAGTCTGATGTGAAAGCCCACGGCTTAACCGTGGAGGGTCATTGGAAACTGGTCGACTTGAGTGCAGAAGAGGGAAGTGGAATTCCATGTGTAGCGGTGAAATGCGTAGAGATATGGAGGAACACCAGTGGCGAAGGCGGCTTCCTGGTCTGTAACTGACAC…	0.00369054699234476	0.474522602324614	0.0861006076029857	0.428928703395374	0.736660009584922	0.567818571297898	0.404560744789088	0.0130460034421351	0.00180172849238724	0.481716022986384	0.0005610389372694	0.000581160065781489	0.00108921669686295	0.000347710013039551
Seq 229 G.Prevotella_9	TGAGGAATATTGGTCAATGGACGAGAGTCTGAACCAGCCAAGTAGCGTGCAGGATGACGGCCCTATGGGTTGTAAACTGCTTTTATAAGGGAATAAAGTGAGTCTCGTGAGGCTTTTTGCATGTACCTTATGAATAAGGACCGGCTAATTCCGTGCCAGCAGCCGCGGTAATACGGAAGGTCCGGGCGTTATCCGGATTTATTGGGTTTAAAGGGAGCGTAGGCCGGAGATTAAGCGTGTTGTGAAATGTAGACGCTCAACGTCTGCACTGCAGCGCGAACTGGTTTCCTTGAGTACGCACAAAGTGGGCGGAATTCGTGGTGTAGCGGTGAAATGCTTAGATATCACGAAGAACTCCGATTGCGAAGGCAGCTCACTGGAGCGCAACTGACGCTGAAG…	0.329479280136121	0.283414899504924	0.305872387406726	0.575152880375115	0.567818571297898	0.567818571297898	0.972611045223871	0.94525516543795	0.162656742866662	0.143435403926632	0.000466205745844257	0.00155524403918093	0.0000463561258489672	0
Seq 230 Blautia massiliensis	TGGGGAATATTGCACAATGGGGGAAACCCTGATGCAGCGACGCCGCGTGAAGGAAGAAGTATCTCGGTATGTAAACTTCTATCAGCAGGGAAGAGATTGACGGTACCTGACTAAGAAGCCCCGGCTAACTACGTGCCAGCAGCCGCGGTAATACGTAGGGGGCAAGCGTTATCCGGATTTACTGGGTGTAAAGGGAGCGTAGACGGATGGACAAGTCTGATGTGAAAGGCTGGGGCTCAACCCCGGGACTGCATTGGAAACTGCCCGTCTTGAGTGCCGGAGAGGTAAGCGGAATTCCTAGTGTAGCGGTGAAATGCGTAGATATTAGGAGGAACACCAGTGGCGAAGGCGGCTTACTGGACGGTAACTGACGTTGAGGCTCGAAAGCGTGGGGAGCAA…	0.814843112273148	0.159992598658194	0.799728901911311	1	0.567818571297898	1	0.989035843765539	0.25098934141667	0.731313022590212	0.418771925859322	0.000606778754405433	0.000600335186429882	0.000403903785469173	0.000367350240518165
Seq 231 G.Lachnospiraceae_NK4A136_group	TGGGGAATATTGCACAATGGGGGAAACCCTGATGCAGCGACGCCGCGTGAGTGAAGAAGTTATTCGTAACGTAAAGCTCTATCAGCAGGGAAGAAAATGACGGTACCTGACTAAGAAGCCCCGGCTAACTACGTGCCAGCAGCCGCGGTAATACGTAGGGGGCAAGCGTTATCCGGATTTACTGGGTGTAAAGGGAGCGTAGACGGCACAGCAAGTCTGATGTGAAAGCCCGGGGCCCAACCCCGGAACTGCATTGGAAACTGCTGGGCTTGAGTGCAGGAGAGGTAAGCGGAATTCCTAGTGTAGCGGTGAAATGCGTAGATATTAGGAGGAACACCAGTGGCGAAGGCGGCTTACTGGACTGTAACTGACGTTGAGGCTCGAAAGCGTGGGGAGCAA…	0.537377066945312	0.201918310271704	0.701844644676546	0.783360043231776	0.567818571297898	0.952493877390769	0.869162080156802	0.185791634490143	0.482405113169425	0.53002149811608	0.000272247424358026	0.00087042435440384	0.000159404928386655	0.000438688442149816
Seq 232 G.Roseburia	TGGGGAATATTGCACAATGGGGGAAACCCTGATGCAGCGACGCCGCGTGAGCGAAGAAGTATTTCGGTATGTAAAGCTCTATCAGCAGGGAAGAAGAAATGACGGTACCTGACTAAGAAGCCCCGGCTAACTACGTGCCAGCAGCCGCGGTAATACGTAGGGGGCAAGCGTTATCCGGATTTACTGGGTGTAAAGGGAGCGCAGGCGGATGGCTAAGTCTGATGTGAAAGCCCGGGGCTCAACCCCGGGACTGCATTGGAAACTGGTTATCTTGAGTGTCGGAGAGGTAAGTGGAATTCCTAGTGTAGCGGTGAAATGCGTAGATATTAGGAGGAACACCAGTGGCGAAGGCGGCTTACTGGACGACAACTGACGCTGAGGCTCGAAAGCGTGGGGAGC…	0.780416379273594	0.800866133087011	0.339170755529476	1	1	0.585174489641973	0.633869693385286	0.708630907692707	0.386153884913494	0.620651198448872	0.000551037234991037	0.000852156344814391	0.000262867050840554	0.000479359774818579
Seq 233 G.Lachnospiraceae_UCG-004	TGGGGGATATTGCACAATGGAGGAAACTCTGATGCAGCGACGCCGCGTGAGTGAAGAAGTATTTCGGTATGTAAAGCTCTATCAGCAGGGAAGAAAATGACGGTACCTGACTAAGAAGCCCCGGCTAACTACGTGCCAGCAGCCGCGGTAATACGTAGGGGGCAAGCGTTATCCGGATTTACTGGGTGTAAAGGGAGCGTAGACGGCGATGCAAGTCTGAAGTGAAATACCCGGGCTCAACCTGGGAACTGCTTTGGAAACTGTATGGCTAGAGTGCTGGAGAGGTAAGCGGAATTCCTAGTGTAGCGGTGAAATGCGTAGATATTAGGAAGAACACCAGTGGCGAAGGCGGCTTACTGGACAGTAACTGACGTTCAGGCTCGAAAGCGTGGGGAGCAA…	0.00024452378460357	0.476718071436651	0.193508152456463	0.0643912632789401	0.737497818201611	0.567818571297898	0.0992996163929565	0.00297335202855087	0.00084872641001521	0.678705386956109	0.000429232489395536	0.000938146464967164	0.000188831016874048	0.000757404160999035
Seq 234 F. Lachnospiraceae	TGGGGAATATTGCACAATGGGGGAAACCCTGATGCAGCGACGCCGCGTGAGTGAAGAAGTATTTCGGTATGTAAAGCTCTATCAGCAGGGAAGAAAATGACGGTACCTGACTAAGAAGCCCCGGCTAACTACGTGCCAGCAGCCGCGGTAATACGTAGGGGGCAAGCGTTATCCGGATTTACTGGGTGTAAAGGGAGCGTAGACGGTCAAGCAAGTCAGAAGTGAAAGGCTGGGGCTCAACCCCGGGACTGCTTTTGAAACTGTTTGACTGGAGTGCTGGAGAGGTAAGCGGAATTCCTAGTGTAGCGGTGAAATGCGTAGATATTAGGAGGAACACCAGTGGCGAAGGCGGCTTACTGGACAGTAACTGACGTTGAGGCTCGAAAGCGTGGGGAGCAA…	0.0000251248531068645	0.656511309577144	0.312458886434276	0.0119091803726538	0.9018145421224	0.574349194040254	0.0271182393617222	0.00987458464380131	0.000479577371137241	0.30774678427502	0.000301743124702206	0.000859175617269867	0.000240970759536646	0.000873206325434008
Seq 235 G.Dialister	TGGGGAATCTTCCGCAATGGGCGAAAGCCTGACGGAGCAACGCCGCGTGAGTGATGACGGCCTTCGGGTTGTAAAGCTCTGTGATCGGGGACGAATGGTCAGCAGACGAATACTCTGCTGAAGTGACGGTACCCGAATAGCAAGCCACGGCTAACTACGTGCCAGCAGCCGCGGTAATACGTAGGTGGCAAGCGTTGTCCGGAATTATTGGGCGTAAAGCGCGCGCAGGCGGCTTCTTAAGTCCATCTTAAAAGTGCGGGGCTTAACCCCGTGATGGGATGGAAACTGAGAGGCTGGAGTATCGGAGAGGAAAGTGGAATTCCTAGTGTAGCGGTGAAATGCGTAGAGATTAGGAAGAACACCGGTGGCGAAGGCGACTTTCTGGACGACAACTGACGC…	1	0.427355313897843	0.112410584655392	1	0.67477154825976	0.567818571297898	0.266122930419472	0.57671835543554	0.266122930419471	0.576718355435542	0.000729695837198088	0.000489775187142494	0.000290873601961617	0.000538859088348397
Seq 236 G.Ruminococcus_1	TGGGGAATATTGCACAATGGAGGAAACTCTGATGCAGCGATGCCGCGTGAGGGAAGAAGGTTTTAGGATTGTAAACCTCTGTCTTCAGGGACGAAAAAAAGACGGTACCTGAGGAGGAAGCTCCGGCTAACTACGTGCCAGCAGCCGCGGTAATACGTAGGGAGCGAGCGTTGTCCGGAATTACTGGGTGTAAAGGGAGCGTAGGCGGGATCGCAAGTCAGATGTGAAAACTATGGGCTTAACCCATAAACTGCATTTGAAACTGTGGTTCTTGAGTGAAGTAGAGGTAAGCGGAATTCCTAGTGTAGCGGTGAAATGCGTAGATATTAGGAGGAACATCAGTGGCGAAGGCGGCTTACTGGGCTTTAACTGACGCTGAGGCTCGAAAGCGTGGGGAGC…	0.205342866670089	0.398492258953871	0.672909310915767	0.567818571297898	0.669173349353335	0.919720338448886	0.237159918317003	0.766344453180371	0.552738811373831	0.76634445318037	0.000329724709416067	0.000896967422963213	0.00109535114840362	0.00109084488756799
Seq 237 F. Ruminococcaceae	TGGGGAATATTGCACAATGGGCGCAAGCCTGATGCAGCAACGCCGCGTGAAGGAAGACGGTTTTCGGATTGTAAACTTCTGTTCTTAGTGAAGAATAATGACGGTAGCTAAGGAGCAAGCCACGGCTAACTACGTGCCAGCAGCCGCGGTAATACGTAGGTGGCAAGCGTTGTCCGGAATTACTGGGTGTAAAGGGAGCGTAGGCGGGTGAGCAAGTCAGCTGTGAAAACTACGGGCTTAACCTGTAGACTGCAGTTGAAACTGTCCATCTTGAGTGAAGTAGAGGTTGGCGGAATTCCGAGTGTAGCGGTGAAATGCGTAGATATTCGGAGGAACACCGGTGGCGAAGGCGGCCAACTGGGCTTTAACTGACGCTGAGGCTCGAAAGTGTGGGGAGCA…	0.427355313897844	1	0.112410584655393	0.67477154825976	1	0.567818571297898	0.0974271720570741	0.576718355435543	0.57671835543554	0.266122930419472	0.0013193433860127	0.000236705688037684	0.000329015429806084	0.000430596675134381
Seq 238 G.Anaerostipes	TGGGGAATATTGCACAATGGGGGGAACCCTGATGCAGCGACGCCGCGTGAGTGAAGAAGTATCTCGGTATGTAAAGCTCTATCAGCAGGGAAGAAAATGACGGTACCTGACTAAGAAGCCCCGGCTAACTACGTGCCAGCAGCCGCGGTAATACGTAGGGGGCAAGCGTTATCCGGAATTACTGGGTGTAAAGGGTGCGTAGGTGGTATGGCAAGTCAGAAGTGAAAACCCAGGGCTTAACTCTGGGACTGCTTTTGAAACTGTCAGACTGGAGTGCAGGAGAGGTAAGCGGAATTCCTAGTGTAGCGGTGAAATGCGTAGATATTAGGAGGAACATCAGTGGCGAAGGCGGCTTACTGGACTGAAACTGACACTGAGGCACGAAAGCGTGGGGAGCAA…	0.313641576827853	0.0603450750047047	0.373348401750965	0.575152880375115	0.567818571297898	0.63187506223503	0.93412124077709	0.0456959002740245	0.184662897752452	0.487467981314242	0.000469543369311522	0.000353350221760904	0.000882494081400891	0.000529861458935252
Seq 239 F. Lachnospiraceae	TGGGGAATATTGCACAATGGGGGAAACCCTGATGCAGCGACGCCGCGTGATTGAAGAAGTATTTCGGTATGTAAAGATCTATCAGCAAGGAAGAAAATGACGGTACTTGACTAAGAAGCCCCGGCTAACTACGTGCCAGCAGCCGCGGTAATACGTAGGGGGCAAGCGTTATCCGGATTTACTGGGTGTAAAGGGAGCGTAGGCGGTCTGGCAAGCCAGAAGTGAAAGCCCGGGGCTTAACCCCGGGACTGCTTTTGGAACTGTTAGACTAGAGTGTCGGAGAGGTAAGTGGAATTCCTAGTGTAGCGGTGAAATGCGTAGATATTAGGAGGAACACCAGTGGCGAAGGCGGCTTACTGGACGATAACTGACGCTGAGGCTCGAAAGCGTGGGGAGCAA…	0.486947944885512	0.260783232154731	0.595001959201858	0.746807568622949	0.567818571297898	0.837218272298676	0.389146494369456	0.762474766625476	0.908307244511924	0.6765146418988	0.000518414055450932	0.000584493268796997	0.000580377660458818	0.000581354857493458
Seq 240 G.Barnesiella	TGAGGAATATTGGTCAATGGTCGGCAGACTGAACCAGCCAAGTCGCGTGAGGGAAGACGGCCCTACGGGTTGTAAACCTCTTTTGTCGGAGAGTAAAGTACGCTACGCGTAGCGTATTGCAAGTATCCGAAGAAAAAGCATCGGCTAACTCCGTGCCAGCAGCCGCGGTAATACGGAGGATGCGAGCGTTATCCGGATTTATTGGGTTTAAAGGGTGCGTAGGCGGCACGCCAAGTCAGCGGTGAAATTTCCGGGCTCAACCCGGAGTGTGCCGTTGAAACTGGCGAGCTAGAGTACACAAGAGGCAGGCGGAATGCGTGGTGTAGCGGTGAAATGCATAGATATCACGCAGAACCCCGATTGCGAAGGCAGCCTGCTAGGGTGAAACAGACGCTGAGG…	0.0608798086299167	0.835023588421236	0.532109471698181	0.567818571297898	1	0.778686988880688	0.0822850727587618	0.243402857029534	0.380446946031716	0.769370780651649	0.0003598028331165	0.000864746558205758	0.000653272825366422	0.00063658769261799
Seq 241 G.Erysipelatoclostridium	TAGGGAATTTTCGGCAATGGGGGGAACCCTGACCGAGCAACGCCGCGTGAAGGAAGAAGGAATTCGTTCTGTAAACTTCTGTTATAAAGGAAGAACGGCGGATATAGGGAATGATATCCGAGTGACGGTACTTTATGAGAAAGCCACGGCTAACTACGTGCCAGCAGCCGCGGTAATACGTAGGTGGCGAGCGTTATCCGGAATTATTGGGCGTAAAGAGGGAGCAGGCGGCGGCAGAGGTCTGTGGTGAAAGACTGAAGCTTAACTTCAGTAAGCCATAGAAACCGGGCTGCTAGAGTGCAGGAGAGGATCGTGGAATTCCATGTGTAGCGGTGAAATGCGTAGATATATGGAGGAACACCAGTGGCGAAGGCGACGGTCTGGCCTGTAACTGACGCT…	0.00804962104172508	0.0394633191527812	0.666453053492385	0.567818571297898	0.567818571297898	0.913002159986678	0.0333008702093802	0.00148926269151994	0.121897386295062	0.0833441818901213	0.000780117379440684	0.00026583578067935	0.000859284580617232	0.000494667717977846
Seq 242 G.UBA1819	TGGGGAATATTGCACAATGGGGGAAACCCTGATGCAGCGACGCCGCGTGGAGGAAGAAGGTCTTCGGATTGTAAACTCCTGTCCCAGGGGACGATAATGACGGTACCCTGGGAGGAAGCACCGGCTAACTACGTGCCAGCAGCCGCGGTAAAACGTAGGGTGCAAGCGTTGTCCGGAATTACTGGGTGTAAAGGGAGCGCAGGCGGATTGGCAAGTTGGGAGTGAAATCTATGGGCTCAACCCATAAATTGCTTTCAAAACTGTCAGTCTTGAGTGGTGTAGAGGTAGGCGGAATTCCCGGTGTAGCGGTGGAATGCGTAGATATCGGGAGGAACACCAGTGGCGAAGGCGGCCTACTGGGCACTAACTGACGCTGAGGCTCGAAAGCATGGGTAGCAA…	0.0027064922476263	0.00228449614943269	0.0469579093862839	0.33759929615128	0.310726974351207	0.567818571297898	0.476773666224982	0.0000688411572269398	0.000816182125980669	0.454844872074827	0.000396038159718464	0.000534274020873015	0.000858641108618359	0.000677927261274987
Seq 243 G.Bacteroides	TGAGGAATATTGGTCAATGGGCGCGAGCCTGAACCAGCCAAGTAGCGTGAAGGATGAAGGCTCTATGGGTCGTAAACTTCTTTTATATGGGAATAAAGTTTTCCACGTGTGGAATTTTGTATGTACCATATGAATAAGGATCGGCTAACTCCGTGCCAGCAGCCGCGGTAATACGGAGGATCCGAGCGTTATCCGGATTTATTGGGTTTAAAGGGAGCGTAGGTGGATTGTTAAGTCAGTTGTGAAAGTTTGCGGCTCAACCGTAAAATTGCAGTTGAAACTGGCAGTCTTGAGTACAGTAGAGGTGGGCGGAATTCGTGGTGTAGCGGTGAAATGCTTAGATATCACGAAGAACTCCGATTGCGAAGGCAGCTCACTAGACTGTTACTGACACTGATG…	0.0641076735672338	0.516984559268157	0.0956562112343936	0.567818571297898	0.76734887359772	0.567818571297898	0.896279813338435	0.398178663876742	0.0156652974789222	0.10698104488792	0.000304779964551249	0.000687000900445423	0.000436290658214137	0.00113683699042013
Seq 244 Parabacteroides distasonis	TGAGGAATATTGGTCAATGGCCGAGAGGCTGAACCAGCCAAGTCGCGTGAGGGATGAAGGTTCTATGGATCGTAAACCTCTTTTATAAGGGAATAAAGTGCGGGACGTGTCCCGTTTTGTATGTACCTTATGAATAAGGATCGGCTAACTCCGTGCCAGCAGCCGCGGTAATACGGAGGATCCGAGCGTTATCCGGATTTATTGGGTTTAAAGGGTGCGTAGGCGGCCTTTTAAGTCAGCGGTGAAAGTCTGTGGCTCAACCATAGAATTGCCGTTGAAACTGGGGGGCTTGAGTATGTTTGAGGCAGGCGGAATGCGTGGTGTAGCGGTGAAATGCATAGATATCACGCAGAACCCCGATTGCGAAGGCAGCCTGCCAAGCCATTACTGACGCTGATG…	0.541512542742364	0.865331859257699	0.58734259747356	0.78703069887535	1	0.829644060607292	0.961901410396247	0.75628166905409	0.418040990367957	0.61634505022423	0.000519291010425154	0.000542558385125	0.00074151127381569	0.00074560074532966
Seq 245 G.Lachnoclostridium	TGGGGAATATTGCACAATGGGCGAAAGCCTGATGCAGCGACGCCGCGTGAGTGAAGAAGTATCTCGGTATGTAAAGCTCTATCAGCAGGGAAGAAAATGACGGTACCTGACTAAGAAGCCCCGGCTAACTACGTGCCAGCAGCCGCGGTAATACGTAGGGGGCAAGCGTTATCCGGATTTACTGGGTGTAAAGGGAGCGCAGACGGCGATGCAAGTCTGGAGTGAAAGCCCGGGGCTCAACCCCGGGACTGCTTTGGAAACTGTATGGCTAGAGTGCTGGAGAGGCAAGCGGAATTCCTAGTGTAGCGGTGAAATGCGTAGATATTAGGAAGAACACCAGTGGCGAAGGCGGCTTGCTGGACAGTAACTGACGTTCAGGCTCGAAAGCGTGGGGAGCAA…	0.00000463656031216619	0.32631864969645	0.502392604896593	0.00284763230650618	0.575152880375115	0.758066939901268	0.00045052633699072	0.000220189910121071	0.00755802474523559	0.247290010915517	0.00047399238970138	0.000665214254807738	0.000440491557764921	0.000849693765575401
Seq 246 G.Lachnospiraceae_NK4A136_group	TGGGGAATATTGCACAATGGGGGAAACCCTGATGCAGCGACGCCGCGTGAGTGAAGAAGTATTTCGGTATGTAAAGCTCTATCAGCAGGGAAGAAAACAATGACGGTACCTGACTAAGAAGCCCCGGCTAACTACGTGCCAGCAGCCGCGGTAATACGTAGGGGGCAAGCGTTATCCGGATTTACTGGGTGTAAAGGGAGCGTAGACGGTAGACCAAGTCTGAAGTGAAAGCCCGGGGCTCAACCCCGGAACTGCTTTGGAAACTGGTAAACTAGAGTGCAGGAGAGGTAAGTGGAATTCCTAGTGTAGCGGTGAAATGCGTAGATATTAGGAGGAACACCAGTGGCGAAGGCGGCTTACTGGACTGTAACTGACGTTGAGGCTCGAAAGCGTGGGGAG…	0.196224137049486	0.999999999999998	1	0.567818571297898	1	1	0.364451585348353	0.364451585348354	0.364451585348354	0.999999999999999	0.000145778262132075	0.000316676225000664	0.000188905182189291	0.000549963988675716
Seq 247 G.Agathobacter	TGGGGAATATTGCACAATGGGCGAAAGCCTGATGCAGCGACGCCGCGTGAGCGAAGAAGTATTTCGGTATGTAAAGCTCTATCAGCAGGGAAGATAATGACGGTACCTGACTAAGAAGCACCGGCTAAATACGTGCCAGCAGCCGCGGTAATACGTATGGTGCAAGCGTTATCCGGATTTACTGGGTGTAAAGGGAGCGCAGGCGGTGCGGCAAGTCTGATGTGAAAGCCCGGGGCTCAACCTCGGTACTGCATTGGAAACTGTCGTACTAGAGTGTCGGAGGGGTAAGCGGAATTCCTAGTGTAGCGGTGAAATGCGTAGATATTAGGAGGAACACCAGTGGCGAAGGCGGCTTACTGGACGATAACTGACGCTGAGGCTCGAAAGCGTGGGGAGCAA…	0.427355313897843	0.112410584655391	1	0.67477154825976	0.567818571297898	1	0.576718355435541	0.576718355435542	0.576718355435541	0.266122930419471	0.000283080407143473	0.000392400276820559	0.00058744545149379	0.000908541987618999
Seq 248 Bacteroides massiliensis	TGAGGAATATTGGTCAATGGACGAGAGTCTGAACCAGCCAAGTAGCGTGAAGGATGAAGGTTCTATGGATTGTAAACTTCTTTTATACGGGAATAAACGAATCCACGTGTGGATTTTTGCATGTACCGTATGAATAAGGATCGGCTAACTCCGTGCCAGCAGCCGCGGTAATACGGAGGATCCGAGCGTTATCCGGATTTATTGGGTTTAAAGGGAGCGTAGATGGGTTGTTAAGTCAGTTGTGAAAGTTTGCGGCTCAACCGTAAAATTGCAATTGATACTGGCAGTCTTGAGTACAGTTGAGGTAGGCGGAATTCGTGGTGTAGCGGTGAAATGCTTAGATATCACGAAGAACTCCGATTGCGAAGGCAGCTTACTAACCTGTAACTGACATTGATG…	0.0471296288172675	0.500993998122771	0.590341465729203	0.567818571297898	0.756277564045202	0.832163613479098	0.0794203619072553	0.0650303660860625	0.310397728580101	0.395131510103216	0.000626247426600675	0.000510194721874729	0.000582155576419465	0.000509523668431868
Seq 249 G.Bacteroides	TGAGGAATATTGGTCAATGGACGAGAGTCTGAACCAGCCAAGTAGCGTGAAGGATGACTGCCCTATGGGTTGTAAACTTCTTTTATACGGGAATAAAGTGAGCCACGTGTGGCTTTTTGTATGTACCGTATGAATAAGGATCGGCTAACTCCGTGCCAGCAGCCGCGGTAATACGGAGGATTCGAGCGTTATCCGGATTTATTGGGTTTAAAGGGAGCGTAGGCGGGTTGTTAAGTCAGTTGTGAAAGTTTGCGGCTCAACCGTAAAATTGCAGTTGATACTGGCGACCTTGAGTGCAACAGAGGTAGGCGGAATTCGTGGTGTAGCGGTGAAATGCTTAGATATCACGAAGAACTCCGATTGCGAAGGCAGCTTACTGGATTGTAACTGACGCTGATG…	0.172218157798204	0.151506476241712	0.972430779017296	0.567818571297898	0.567818571297898	1	0.326287206533797	0.052360769323063	0.350558537033812	0.303162130862997	0.000715624951705918	0.000665645768042593	0.000474328791151757	0.000418772059159607
Seq 250 G.Bacteroides	TGAGGAATATTGGTCAATGGGCGATAGCCTGAACCAGCCAAGTAGCGTGAAGGATGACTGCCCTATGGGTTGTAAACTTCTTTTATAAAGGAATAAAGTCGGGTATGCATACCCGTTTGCATGTACTTTATGAATAAGGATCGGCTAACTCCGTGCCAGCAGCCGCGGTAATACGGAGGATCCGAGCGTTATCCGGATTTATTGGGTTTAAAGGGAGCGTAGATGGATGTTTAAGTCAGTTGTGAAAGTTTGCGGCTCAACCGTAAAATTGCAGTTGATACTGGATGTCTTGAGTGCAGTTGAGGCAGGCGGAATTCGTGGTGTAGCGGTGAAATGCTTAGATATCACGAAGAACTCCGATTGCGAAGGCAGCCTGCTAAGCTGCAACTGACATTGAGG…	0.999999999999997	0.112410584655391	0.427355313897847	1	0.567818571297898	0.67477154825976	0.576718355435546	0.266122930419473	0.576718355435542	0.0974271720570745	0.00120206538513252	0.00130846188491085	0.000358346554268981	0.000302371671666277
Seq 251 G.Streptococcus	TAGGGAATCTTCGGCAATGGGGGCAACCCTGACCGAGCAACGCCGCGTGAGTGAAGAAGGTTTTCGGATCGTAAAGCTCTGTTGTAAGAGAAGAACGAGTGTGAGAGTGGAAAGTTCACACTGTGACGGTAACTTACCAGAAAGGGACGGCTAACTACGTGCCAGCAGCCGCGGTAATACGTAGGTCCCGAGCGTTATCCGGATTTATTGGGCGTAAAGCGAGCGCAGGCGGTTAGATAAGTCTGAAGTTAAAGGCTGTGGCTTAACCATAGTACGCTTTGGAAACTGTTTAACTTGAGTGCAGAAGGGGAGAGTGGAATTCCATGTGTAGCGGTGAAATGCGTAGATATATGGAGGAACACCGGTGGCGAAAGCGGCTCTCTGGTCTGTAACTGACGC…	0.322100962258712	0.399996642136628	0.447783912257313	0.575152880375115	0.671382465909213	0.702038283605182	0.220937538341865	0.916709262888348	0.870779012377517	0.953667605205366	0.00065888599347994	0.000558294744865339	0.00077720846825645	0.000559144937227463
Seq 252 Bacteroides uniformis	TGAGGAATATTGGTCAATGGACGAGAGTCTGAACCAGCCAAGTAGCGTGAAGGATGACTGCCCTATGGGTTGTAAACTTCTTTTATACGGGAATAAAGTGAGGCACGCGTGCCTTTTTGTATGTACCGTATGAATAAGGATCGGCTAACTCCGTGCCAGCAGCCGCGGTAATACGGAGGATCCGAGCGTTATCCGGATTTATTGGGTTTAAAGGGAGCGTAGGCGGACGCTTAAGTCAGTTGTGAAAGTTTGCGGCTCAACCGTAAAATTGCAGTTGATACTGGGTGTCTTGAGTACAGTAGAGGCAGGCGGAATTCGTGGTGTAGCGGTGAAATGCTTAGATATCACGAAGAACTCCGATTGCGAAGGCAGCTTGCTGGACTGTAACTGACGCTGATG…	0.0619927106877588	0.18616934576961	0.139534854420638	0.567818571297898	0.567818571297898	0.567818571297898	0.784307639436751	0.0278277814499113	0.0213086026441371	0.912795741961118	0.00033371145997549	0.000653378773003409	0.000435090986860679	0.000993821321639158
Seq 253 G.Ruminococcaceae_NK4A214_group	TGGGGAATATTGGGCAATGGGCGAAAGCCTGACCCAGCAACGCCGCGTGAAGGAAGAAGGTCTTCGGATTGTAAACTTCTTTTATGAGGGACGAAGGAAGTGACGGTACCTCATGAATAAGCCACGGCTAACTACGTGCCAGCAGCCGCGGTAATACGTAGGTGGCAAGCGTTGTCCGGATTTACTGGGTGTAAAGGGCGCGTAGGCGGGATGGCAAGTCAGATGTGAAATCCATGGGCTCAACCCATGAACTGCATTTGAAACTGTCGTTCTTGAGTATCGGAGAGGCAAGCGGAATTCCTAGTGTAGCGGTGAAATGCGTAGATATTAGGAGGAACACCAGTGGCGAAGGCGGCTTGCTGGACGACAACTGACGCTGAGGCGCGAAAGCGTGGGGAG…	0.647466384375313	0.445975698595482	0.127438150897039	0.891112271178567	0.699820617306087	0.567818571297898	0.166311674385137	0.830057103698147	0.453511389167031	0.591939399460005	0.000367081235069467	0.000525004067685157	0.000822464627656304	0.000461198174361568
Seq 254 G.Alistipes	TGAGGAATATTGGTCAATGGACGCAAGTCTGAACCAGCCATGCCGCGTGCAGGAAGACGGCTCTATGAGTTGTAAACTGCTTTTGTACGAGAGTAAACGCTCTTACGTGTAAGAGCCTGAAAGTATCGTACGAATAAGGATCGGCTAACTCCGTGCCAGCAGCCGCGGTAATACGGAGGATCCAAGCGTTATCCGGATTTATTGGGTTTAAAGGGTGCGTAGGCGGTTTGATAAGTTAGAGGTGAAATACCGGTGCTTAACACCGGAACTGCCTCTAATACTGTTGAACTAGAGAGTAGTTGCGGTAGGCGGAATGTATGGTGTAGCGGTGAAATGCTTAGAGATCATACAGAACACCGATTGCGAAGGCAGCTTACCAAACTATATCTGACGTTGAGG…	0.758661337598102	0.308138980692696	0.58435428507872	1	0.568318586958513	0.826160065004912	0.865925266688193	0.352062108488744	0.548078741803292	0.739675891412463	0.000294061637584102	0.000573934871302918	0.000726932735413264	0.00056460975564366
Seq 255 Bacteroides ovatus	TGAGGAATATTGGTCAATGGGCGAGAGCCTGAACCAGCCAAGTAGCGTGAAGGATGAAGGCTCTATGGGTCGTAAACTTCTTTTATATGGGAATAAAGTTTTCCACGTGTGGAATTTTGTATGTACCATATGAATAAGGATCGGCTAACTCCGTGCCAGCAGCCGCGGTAATACGGAGGATCCGAGCGTTATCCGGATTTATTGGGTTTAAAGGGAGCGTAGGTGGATTGTTAAGTCAGTTGTGAAAGTTTGCGGCTCAACCGTAAAATTGCAGTTGAAACTGGGAGTCTTGAGTACAGTAGAGGTGGGCGGAATTCGTGGTGTAGCGGTGAAATGCTTAGATATCACGAAGAACTCCGATTGCGAAGGCAGCTCACTAGACTGTCACTGACACTGATG…	0.748174053673031	0.215594536894028	0.435574615098576	1	0.567818571297898	0.685921486899419	0.746833233065126	0.519062241850017	0.439428629308166	0.158777042666463	0.000407636879474011	0.000794305174347514	0.000401901914169359	0.000745149121074202
Seq 256 F. Ruminococcaceae	TGGGGAATATTGCACAATGGGGGAAACCCTGATGCAGCAACGCCGCGTGAAGGAAGACGGTTTTCGGATTGTAAACTTCTGTTCTTAGTGAAGAATAATGACGGTAGCTAAGGAGCAAGCCACGGCTAACTACGTGCCAGCAGCCGCGGTAATACGTAGGTGGCAAGCGTTGTCCGGAATTACTGGGTGTAAAGGGAGCGCAGGCGGGAAGCCAAGTCAGCTGTGAAAACTACAGGCTTAACTTGTAGACTGCAGTTGAAACTGGTTTTCTTGAGTGAAGTAGAGGTTGGCGGAATTCCGAGTGTAGCGGTGAAATGCGTAGATATTCGGAGGAACACCGGTGGCGAAGGCGGCCAACTGGGCTTTAACTGACGCTGAGGCTCGAAAGTGTGGGGAGCA…	1	0.112410584655391	0.427355313897842	1	0.567818571297898	0.67477154825976	0.57671835543554	0.26612293041947	0.57671835543554	0.576718355435541	0.0002996621989757	0.000416162977348844	0.00054726307089256	0.000499678289320574
Seq 257 G.Lactococcus	TAGGGAATCTTCGGCAATGGACGAAAGTCTGACCGAGCAACGCCGCGTGAGTGAAGAAGGTTTTCGGATCGTAAAACTCTGTTGGTAGAGAAGAACGTTGGTGAGAGTGGAAAGCTCATCAAGTGACGGTAACTACCCAGAAAGGGACGGCTAACTACGTGCCAGCAGCCGCGGTAATACGTAGGTCCCGAGCGTTGTCCGGATTTATTGGGCGTAAAGCGAGCGCAGGTGGTTTATTAAGTCTGGTGTAAAAGGCAGTGGCTCAACCATTGTATGCATTGGAAACTGGTAGACTTGAGTGCAGGAGAGGAGAGTGGAATTCCATGTGTAGCGGTGAAATGCGTAGATATATGGAGGAACACCGGTGGCGAAAGCGGCTCTCTGGCCTGTAACTGACAC…	0.410089350412936	0.00267342616169104	0.0146901862078446	0.67477154825976	0.33759929615128	0.567818571297898	NA	NA	NA	NA	0.000917235057580123	0.00023705205947274	0.00022738909860052	0.000651297390816148
Seq 258 G.Prevotella_9	TGAGGAATATTGGTCAATGGACGAGAGTCTGAACCAGCCAAGTAGCGTGCAGGATGACGGCCCTATGGGTTGTAAACTGCTTTTATAAGGGAATAAAGTGAGAGTCGTGACTCTTTTTGCATGTACCTTATGAATAAGGACCGGCTAATTCCGTGCCAGCAGCCGCGGTAATACGGAAGGTCCGGGCGTTATCCGGATTTATTGGGTTTAAAGGGAGCGTAGGCCGGAGATTAAGCGTGTTGTGAAATGTAGACGCTCAACGTCTGCACTGCAGCGCGAACTGGTTTCCTTGAGTACGCACAAAGTGGGCGGAATTCGTGGTGTAGCGGTGAAATGCTTAGATATCACGAAGAACTCCGATTGCGAAGGCAGCTCACTGGAGCGCAACTGACGCTGAAG…	0.55561897956595	0.376673625821175	0.0391350274951802	0.799711212655173	0.637047925687096	0.567818571297898	0.301659615277882	0.30165961527788	0.0656149543738871	0.407878408237218	0.00094325420538294	0.000164484198677414	0.0000278734367826437	0.0013788369014799
Seq 259 G.Alistipes	TGAGGAATATTGGTCAATGGACGCAAGTCTGAACCAGCCATGCCGCGTGCAGGATGACGGCTCTATGAGTTGTAAACTGCTTTTGTACGAGGGTAAACTCACCTACGTGTAGGTGACTGAAAGTATCGTACGAATAAGGATCGGCTAACTCCGTGCCAGCAGCCGCGGTAATACGGAGGATTCAAGCGTTATCCGGATTTATTGGGTTTAAAGGGTGCGTAGGCGGTTAGATAAGTTAGAGGTGAAATCCCGGGGCTTAACTCCGAAATTGCCTCTAATACTGTTTGACTAGAGAGTAGTTGCGGTAGGCGGAATGTATGGTGTAGCGGTGAAATGCTTAGAGATCATACAGAACACCGATTGCGAAGGCAGCTTACCAAACTATATCTGACGTTGAGG…	0.568147566256164	0.391902266500242	0.775344681216088	0.810499437415996	0.659078881855962	1	0.840754290382538	0.317022138927877	0.547192793906011	0.687939012306192	0.000619382484569598	0.000506880035314396	0.000872064641688746	0.000567380830227872
Seq 260 Phascolarctobacterium succinatutens	TGGGGAATCTTCCGCAATGGGCGAAAGCCTGACGGAGCAATGCCGCGTGAGTGATGAAGGAATTCGTTCCGTAAAGCTCTTTTGTTTATGACGAATGTGCAGATTGTAAATAATGATCTGTAATGACGGTAGTAAACGAATAAGCCACGGCTAACTACGTGCCAGCAGCCGCGGTAATACGTAGGTGGCGAGCGTTGTCCGGAATTATTGGGCGTAAAGAGCATGTAGGCGGTTTTTTAAGTCTGGAGTGAAAATGCGGGGCTCAACCCCGTATGGCTCTGGATACTGGAAGACTTGAGTGCAGGAGAGGAAAGGGGAATTCCCAGTGTAGCGGTGAAATGCGTAGATATTGGGAGGAACACCAGTGGCGAAGGCGCCTTTCTGGACTGTGTCTGACGC…	1	0.112410584655391	0.427355313897843	1	0.567818571297898	0.67477154825976	0.576718355435541	0.266122930419471	0.576718355435541	0.576718355435542	0.000701196091421626	0.000686446495309282	0.00014019901476273	0.00038321043815787
Seq 261 F. Muribaculaceae	TGAGGAATATTGGTCAATGGGCGAGAGCCTGAACCAGCCAAGCCGCGTGAGGGAAGAAGGCGCTCAGCGTCGTAAACCTCTTTAGCCGGGGGACAAAACCTCCTCGTGAAGGAGGCTTGAGAGTACCCGGAGAATAAGCATCGGCTAACTCCGTGCCAGCAGCCGCGGTAATACGGAGGATGCGAGCGTTATCCGGATTTATTGGGTTTAAAGGGTGCGCAGGCGGACATTCAAGTCTGCGGTCAAATTCCGGGGCTCAACCCCGGCCAGCCGTGGAAACTGAATGACTTGAGTGGGCGAGAGGTATGCGGAATGCGCGGTGTAGCGGTGAAATGCTTAGAGATCGCGCAGAACTCCGATTGCGAAGGCAGCATACCGGCGCCTTACTGACGCTCAGGC…	0.112410584655392	0.427355313897843	1	0.567818571297898	0.67477154825976	1	0.266122930419472	0.576718355435542	0.266122930419472	0.576718355435541	0.0000925594254651343	0.000946108125902367	0.000859481774759416	0.0010955045959073
Seq 262 F. Ruminococcaceae	TGGGGAATATTGCACAATGGGCGCAAGCCTGATGCAGCAACGCCGCGTGAAGGAAGACGGTTTTCGGATTGTAAACTTCTGTTCTTAGTGAAGAATAATGACGGTAGCTAAGGAGCAAGCCACGGCTAACTACGTGCCAGCAGCCGCGGTAATACGTAGGTGGCAAGCGTTGTCCGGAATTACTGGGTGTAAAGGGAGCGCAGGCGGGTGATCAAGTCAGCTGTGAAAACTACGGGCTTAACCCGTAGACTGCAGTTGAAACTGTTCATCTTGAGTGAAGTAGAGGTTGGCGGAATTCCGAGTGTAGCGGTGAAATGCGTAGATATTCGGAGGAACACCGGTGGCGAAGGCGGCCAACTGGGCTTTAACTGACGCTGAGGCTCGAAAGTGTGGGGAGCA…	0.881625528057379	0.0810961164982375	0.983028122558563	1	0.567818571297898	1	0.904618610457417	0.185704464946883	0.928387249431827	0.216700777875265	0.000506653027177983	0.000618590900984602	0.000368910924121155	0.000474501368363855
Seq 263 G.Agathobacter	TGGGGAATATTGCACAATGGGCGAAAGCCTGATGCAGCGACGCCGCGTGAGCGAAGAAGTATTTCGGTATGTAAAGCTCTATCAGCAGGGAAGATAATGACGGTACCTGACTAAGAAGCACCGGCTAAATACGTGCCAGCAGCCGCGGTAATACGTATGGTGCAAGCGTTATCCGGATTTACTGGGTGTAAAGGGAGCGCAGGCGGTGCGGCAAGTCTGATGTGAAAGCCCGGGGCTCAACCCCGGTACTGCATTGGAAACTGTCGTACTAGAGTGTCGGAGGGGTAAGCGGAATTCCTAGTGTAGCGGTGAAATGCGTAGATATTAGGAGGAACACCGGTGGCGAAGGCGGCTTACTGGACGATAACTGACGCTGAGGCTCGAAAGCGTGGGGAGCAA…	0.329479280136121	0.283414899504923	0.305872387406725	0.575152880375115	0.567818571297898	0.567818571297898	0.97261104522387	0.152810477550803	0.162656742866662	0.972611045223872	0.00132302294608755	0.000498489946677485	0	0.000165217215025644
Seq 264 G.Blautia	TGGGGAATATTGCACAATGGGGGAAACCCTGATGCAGCGACGCCGCGTGAAGGAAGAAGTATCTCGGTATGTAAACTTCTATCAGCAGGGAAGAAAATGACGGTACCTGACTAAGAAGCCCCGGCTAACTACGTGCCAGCAGCCGCGGTAATACGTAGGGGGCAAGCGTTATCCGGATTTACTGGGTGTAAAGGGAGCGTAGACGGAAGAGCAAGTCTGATGTGAAAGGCTGGGGCTTAACCCCAGGACTGCATTGGAAACTGTTTTTCTAGAGTGCCGGAGAGGTAAGCGGAATTCCTAGTGTAGCGGTGAAATGCGTAGATATTAGGAGGAACACCAGTGGCGAAGGCGGCTTACTGGACGGTAACTGACGTTGAGGCTCGAAAGCGTGGGGAGCAA…	0.332530684578879	0.358604447267471	0.307713947843493	0.576235234549315	0.611726876216824	0.567837989223016	0.971351420464891	0.971351420464886	0.164740743709755	0.175663335950988	0.001494822238818	0.000630599499034577	0.0000708695875567178	0.0000771510601322858
Seq 265 Faecalibacterium prausnitzii	TGGGGAATATTGCACAATGGGGGAAACCCTGATGCAGCGACGCCGCGTGGAGGAAGAAGGTCTTCGGATTGTAAACTCCTGTTGTTGAGGAAGATAATGACGGTACTCAACAAGGAAGTGACGGCTAACTACGTGCCAGCAGCCGCGGTAAAACGTAGGTCACAAGCGTTGTCCGGAATTACTGGGTGTAAAGGGAGCGCAGGCGGGCGATCAAGTTGGAAGTGAAATCCATGGGCTCAACCCATGAACTGCTTTCAAAACTGATTGTCTTGAGTAGTGCAGAGGTAGGCGGAATTCCCGGTGTAGCGGTGGAATGCGTAGATATCGGGAGGAACACCAGTGGCGAAGGCGGCCTACTGGGCACCAACTGACGCTGAGGCTCGAAAGTGTGGGTAGCAA…	0.265938406245766	0.340315952926502	0.289376601071565	0.567818571297898	0.586723187513926	0.567818571297898	0.129843388222578	0.910900487209468	0.970243675928129	0.940529763509692	0.000411634711017069	0.000238066400438219	0.000407732804322857	0.000376665168690818
Seq 266 G.Faecalibacterium	TGGGGAATATTGCACAATGGGGGAAACCCTGATGCAGCGACGCCGCGTGGAGGAAGAAGGTCTTCGGATTGTAAACTCCTGTTGTTGAGGAAGATAATGACGGTACTCGACAAGGAAGTGACGGCTAACTACGTGCCAGCAGCCGCGGTAAAACGTAGGTCACAAGCGTTGTCCGGAATTACTGGGTGTAAAGGGAGCGCAGGCGGGAGAACAAGTTGGAAGTGAAATCCATGGGCTCAACCCATGAACTGCTTTCAAAACTGTTTTTCTTGAGTAGTGCAGAGGTAGGCGGAATTCCCGGTGTAGCGGTGGAATGCGTAGATATCGGGAGGAACACCAGTGGCGAAGGCGGCCTACTGGGCACCAACTGACGCTGAGGCTCGAAAGTGTGGGTAGCAA…	0.570750388058205	0.0889730117018377	0.256839257957892	0.812256857304612	0.567818571297898	0.567818571297898	0.689923816436834	0.425842197632707	0.233826501488415	0.0495402366860043	0.000273439320955765	0.000468698211551269	0.000583716967754525	0.000635004325427045
Seq 267 G.Streptococcus	TAGGGAATCTTCGGCAATGGACGGAAGTCTGACCGAGCAACGCCGCGTGAGTGAAGAAGGTTTTCGGATCGTAAAGCTCTGTTGTAAGAGAAGAACGAGTGTGAGAGTGGAAAGTTCACACTGTGACGGTAACTTACCAGAAAGGGACGGCTAACTACGTGCCAGCAGCCGCGGTAATACGTAGGTCCCGAGCGTTATCCGGATTTATTGGGCGTAAAGCGAGCGCAGGCGGTTAGATAAGTCTGAAGTTAAAGGCTGTGGCTTAACCATAGTACGCTTTGGAAACTGTTTAACTTGAGTGCAGAAGGGGAGAGTGGAATTCCATGTGTAGCGGTGAAATGCGTAGATATATGGAGGAACACCGGTGGCGAAAGCGGCTCTCTGGTCTGTAACTGACGC…	0.108797980445683	0.645302228965351	0.976308979803497	0.567818571297898	0.888989493790585	1	0.252698549302131	0.149668248153089	0.270176933729201	0.730195188299343	0.000712162135354655	0.000374371432630212	0.000676803027472644	0.000434638413971
Seq 268 G.Blautia	TGGGGAATATTGCACAATGGGGGAAACCCTGATGCAGCGACGCCGCGTGAAGGAAGAAGTATCTCGGTATGTAAACTTCTATCAGCAGGGAAGAATTAGGACGGTACCTGACTAAGAAGCCCCGGCTAACTACGTGCCAGCAGCCGCGGTAATACGTAGGGGGCAAGCGTTATCCGGATTTACTGGGTGTAAAGGGAGCGTAGACGGATGGACAAGTCTGATGTGAAAGGCTGGGGCTCAACCCCGGGACTGCATTGGAAACTGCCCGTCTTGAGTGCCGGAGAGGTAAGCGGAATTCCTAGTGTAGCGGTGAAATGCGTAGATATTAGGAGGAACACCAGTGGCGAAGGCGGCTTACTGGACGGTAACTGACGTTGAGGCTCGAAAGCGTGGGGAGCA…	0.291291045230438	0.0230297859369105	0.684829177687537	0.567818571297898	0.567818571297898	0.932248794439668	0.647747582562556	0.0218961419905583	0.305653569118425	0.19177956954458	0.000769927568509161	0.000576896877428556	0.000333701699707372	0.000603201252863276
Seq 269 G.Roseburia	TGGGGAATATTGCACAATGGGGGAAACCCTGATGCAGCGACGCCGCGTGAGCGAAGAAGTATTTCGGTATGTAAAGCTCTATCAGCAGGGAAGAAAAAAATGACGGTACCTGACTAAGAAGCACCGGCTAAATACGTGCCAGCAGCCGCGGTAATACGTATGGTGCAAGCGTTATCCGGATTTACTGGGTGTAAAGGGAGCGCAGGCGGTGCGGCAAGTCTGATGTGAAAGCCCGGGGCTCAACCCCGGTACTGCATTGGAAACTGTCGTACTAGAGTGTCGGAGGGGTAAGTGGAATTCCTAGTGTAGCGGTGAAATGCGTAGATATTAGGAGGAACACCAGTGGCGAAGGCGGCTTACTGGACGATAACTGACGCTGAGGCTCGAAAGCGTGGGGAG…	0.305972976916113	0.328481878804829	0.264091432465432	0.567818571297898	0.575152880375115	0.567818571297898	0.947750680542311	0.973860964707991	0.13539043575966	0.143933381724169	0.000272420180887	0.000200060206798084	0.0000654669841815399	0.00100218543240324
Seq 270 G.Ruminococcaceae_UCG-014	TCGGGAATATTGCGCAATGGAGGAAACTCTGACGCAGTGACGCCGCGTGCAGGAAGAAGGTTTTCGGATTGTAAACTGCTTTAGACAGGGAAGAGAAAGGACAGTACCTGTAGAATAAGCTCCGGCTAACTACGTGCCAGCAGCCGCGGTAATACGTAGGGAGCGAGCGTTATCCGGATTTATTGGGTGTAAAGGGTGCGTAGACGGGAATACAAGTTAGTTGTGAAATACCTCAGCTTAACTGAGGAACTGCAACTAAAACTATATTTCTTGAGTACAGGAGAGGTAAGTGGAATTCCTAGTGTAGCGGTGAAATGCGTAGATATTAGGAGGAACACCAGTGGCGAAGGCGACTTACTGGACTGAAACTGACGTTGAGGCACGAAAGTGTGGGGAGCA…	1	0.112410584655391	0.427355313897842	1	0.567818571297898	0.67477154825976	0.57671835543554	0.266122930419471	0.57671835543554	0.576718355435542	0.000266229452885295	0.000272658387574387	0.0010763898223907	0.000384108867427568
Seq 271 G.Ruminococcaceae_UCG-002	TGGGGAATATTGGGCAATGGGCGCAAGCCTGACCCAGCAACGCCGCGTGAAGGAAGAAGGCTTTCGGGTTGTAAACTTCTTTTGTCAGGGACGAGCAGAAGACGGTACCTGACGAATAAGCCACGGCTAACTACGTGCCAGCAGCCGCGGTAATACGTAGGTGGCAAGCGTTGTCCGGATTTACTGGGTGTAAAGGGCGTGTAGCCGGGAGGGCAAGTCAGATGTGAAATCCACGGGCTCAACTCGTGAACTGCATTTGAAACTACTCTTCTTGAGTATCGGAGAGGCAATCGGAATTCCTAGTGTAGCGGTGAAATGCGTAGATATTAGGAGGAACACCAGTGGCGAAGGCGGATTGCTGGACGACAACTGACGGTGAGGCGCGAAAGCGTGGGGAGC…	0.627733032145751	0.549160259494912	0.0818577228881031	0.869688282127652	0.794087745578365	0.567818571297898	0.120917150464801	0.446407458328677	0.378363917010974	0.103362433928443	0.000859311275439474	0.000866921741904794	0.000295364757040723	0.0000342245403644229
Seq 272 G.Ruminococcaceae_NK4A214_group	TGGGGAATATTGGGCAATGGGCGAAAGCCTGACCCAGCAACGCCGCGTGAAGGAAGAAGGCCTTCGGGTTGTAAACTTCTTTTAAGAGGGACGAAGAAGTGACGGTACCTCTTGAATAAGCCACGGCTAACTACGTGCCAGCAGCCGCGGTAATACGTAGGTGGCGAGCGTTATCCGGATTTACTGGGTGTAAAGGGCGCGTAGGCGGGAATGCAAGTCAGATGTGAAATCCAGGGGCTTAACCCTTGAACTGCATTTGAAACTGTATTTCTTGAGTGTCGGAGAGGTTGACGGAATTCCTAGTGTAGCGGTGAAATGCGTAGATATTAGGAGGAACACCAGTGGCGAAGGCGGTCAACTGGACGATAACTGACGCTGAGGCGCGAAAGCGTGGGGAGC…	0.126802990621835	0.328756442355987	0.912376154448993	0.567818571297898	0.575152880375115	1	0.320453176057069	0.69861146189255	0.251677997959883	0.445271038952032	0.000187761216003413	0.000721765591834568	0.000174579043553315	0.000795005044799629
Seq 273 G.Ruminococcaceae_NK4A214_group	TGGGGAATATTGGGCAATGGGCGAAAGCCTGACCCAGCAACGCCGCGTGAAGGAAGAAGGTCTTCGGATTGTAAACTTCTTTTATCAGGGACGAAGTAAGTGACGGTACCTGATGAATAAGCCACGGCTAACTACGTGCCAGCAGCCGCGGTAATACGTAGGTGGCAAGCGTTATCCGGATTTACTGGGTGTAAAGGGCGCGTAGGCGGGGATACAAGTCAGATGTGAAATCTATGGGCTTAACCCATAAACTGCATTTGAAACTGTATCTCTTGAGTGTCGGAGAGGTAGACGGAATTCCTAGTGTAGCGGTGAAATGCGTAGATATTAGGAGGAACACCAGTGGCGAAGGCGGTCTACTGGACGATAACTGACGCTGAGGCGCGAAAGCGTGGGGAG…	0.00231624889460112	0.141189849274772	0.78761680033005	0.310726974351207	0.567818571297898	1	0.054214576429098	0.00223312549812871	0.0223745384826202	0.398748531202932	0.00063636538439418	0.00134363133231628	0	0.0000302466779949733
Seq 274 G.Bacteroides	TGAGGAATATTGGTCAATGGACGAGAGTCTGAACCAGCCAAGTAGCGTGAAGGATGACTGCCCTATGGGTTGTAAACTTCTTTTATATGGGAATAAAGTGAGCCACGTGTGGCTTTTTGTATGTACCATACGAATAAGGATCGGCTAACTCCGTGCCAGCAGCCGCGGTAATACGGAGGATCCAAGCGTTATCCGGATTTATTGGGTTTAAAGGGAGCGTAGGCGGACTATTAAGTCAGCTGTGAAAGTTTGCGGCTCAACCGTAAAATTGCAGTTGATACTGGTCGTCTTGAGTGCAGTAGAGGTAGGCGGAATTCGTGGTGTAGCGGTGAAATGCTTAGATATCACGAAGAACTCCGATTGCGAAGGCAGCTTACTGGACTGTAACTGACGCTGATG…	0.112410584655392	0.427355313897843	1	0.567818571297898	0.67477154825976	1	0.266122930419471	0.576718355435542	0.266122930419472	0.576718355435541	0.000228224527289948	0.000665088584434337	0.000309539564531585	0.000765737030851676
Seq 275 Parabacteroides distasonis	TGAGGAATATTGGTCAATGGGCGTAAGCCTGAACCAGCCAAGTCGCGTGAGGGATGAAGGTTCTATGGATCGTAAACCTCTTTTATAAGGGAATAAAGTGCGGGACGTGTCCCGTTTTGTATGTACCTTATGAATAAGGATCGGCTAACTCCGTGCCAGCAGCCGCGGTAATACGGAGGATCCGAGCGTTATCCGGATTTATTGGGTTTAAAGGGTGCGTAGGCGGCCTTTTAAGTCAGCGGTGAAAGTCTGTGGCTCAACCATAGAATTGCCGTTGAAACTGGGGGGCTTGAGTATGTTTGAGGCAGGCGGAATGCGTGGTGTAGCGGTGAAATGCTTAGATATCACGCAGAACCCCGATTGCGAAGGCAGCCTGCCAAGCCATGACTGACGCTGATG…	0.191533371482438	0.493896368109568	0.474472264273368	0.567818571297898	0.749229226799523	0.736660009584922	0.677596806749809	0.661682227806201	0.158115821014145	0.326398521290628	0.000659525703562	0.000755420429666867	0.000329007027687859	0.000370798005238828
Seq 276 G.Butyricicoccus	TGGGGAATATTGCGCAATGGGGGAAACCCTGACGCAGCAACGCCGCGTGATTGAAGAAGGCCTTCGGGTTGTAAAGATCTTTAATCAGGGACGAAACATGACGGTACCTGAAGAATAAGCTCCGGCTAACTACGTGCCAGCAGCCGCGGTAATACGTAGGGAGCAAGCGTTATCCGGATTTACTGGGTGTAAAGGGCGCGCAGGCGGGCCGGCAAGTTGGAAGTGAAATCCGGGGGCTTAACCCCCGAACTGCTTTCAAAACTGCTGGTCTTGAGTGATGGAGAGGCAGGCGGAATTCCGTGTGTAGCGGTGAAATGCGTAGATATACGGAGGAACACCAGTGGCGAAGGCGGCCTGCTGGACATTAACTGACGCTGAGGCGCGAAAGCGTGGGGAGCA…	0.843543288464265	0.0240969489812725	0.93259192184876	1	0.567818571297898	1	0.936704032143084	0.150776790731312	0.842649789876991	0.103198415522198	0.000311019555548607	0.000552413539957811	0.000198393674980523	0.000504520598154618
Seq 277 G.Barnesiella	TGAGGAATATTGGTCAATGGTCGGCAGACTGAACCAGCCAAGTCGCGTGAGGGAAGACGGCCCTACGGGTTGTAAACCTCTTTTGTCGGAGAGTAAAGTACGCTACGTGTAGCGTATTGCAAGTATCCGAAGAAAAAGCATCGGCTAACTCCGTGCCAGCAGCCGCGGTAATACGGAGGATGCGAGCGTTATCCGGATTTATTGGGTTTAAAGGGTGCGTAGGCGGCACGCCAAGTCAGCGGTGAAATTTTCGGGCTCAACCCGGACTGTGCCGTTGAAACTGGCGAGCTAGAGTGCACAAGAGGCAGGCGGAATGCGTGGTGTAGCGGTGAAATGCATAGATATCACGCAGAACCCCGATTGCGAAGGCAGCCTGCTAGGGTGCGACAGACGCTGAGG…	0.565210197854574	0.472202599393326	0.666221214352579	0.809924751847979	0.734422195789855	0.912860442098061	0.479424280282706	0.919359365219611	0.919359365219612	0.839560764630631	0.0004584677236449	0.000618543010071279	0.000509527834854296	0.000387312020464813
Seq 278 F. Lachnospiraceae	TGGGGAATATTGCACAATGGGGGAAACCCTGATGCAGCGACGCCGCGTGAAGGATGAAGTATTTCGGTATGTAAACTTCTATCAGCAGGGAAGAAAATGACGGTACCTGACTAAGAAGCCCCGGCTAACTACGTGCCAGCAGCCGCGGTAATACGTAGGGGGCAAGCGTTATCCGGATTTACTGGGTGTAAAGGGAGCGTAGACGGTATGGCAAGTCTGATGTGAAAGGCCAGGGCTCAACCCTGGGACTGCATTGGAAACTGTCGAACTAGAGTGTCGGAGAGGCAAGTGGAATTCCTAGTGTAGCGGTGAAATGCGTAGATATTAGGAGGAACACCAGTGGCGAAGGCGGCTTGCTGGACGATGACTGACGTTGAGGCTCGAAAGCGTGGGGAGCAA…	0.863600143070013	0.26824573451694	0.468238014755408	1	0.567818571297898	0.728994280984655	0.696871248418856	0.510906973048843	0.528247402531113	0.200026001393861	0.00057923390345235	0.000452820393530162	0.000499543595992454	0.000336243265398787
Seq 279 G.Alloprevotella	TGAGGAATATTGGTCAATGGGCGGAAGCCTGAACCAGCCAAGTAGCGTGCAGGAAGACGGCCCTCCGGGTTGTAAACTGCTTTTAGTTGGGAATAAAACGGGGCTCGTGAGCCCCCTTGCATGTACCATCAGAAAAAGGACCGGCTAATTCCGTGCCAGCAGCCGCGGTAATACGGAAGGTCCGGGCGTTATCCGGATTTATTGGGTTTAAAGGGAGCGCAGGCGGACCTTTAAGTCAGCTGTGAAATACGGCGGCTCAACCGTCGAACTGCAGTTGATACTGGAGGTCTTGAGTGCACACAGGGATGCTGGAATTCATGGTGTAGCGGTGAAATGCTCAGATATCATGAAGAACTCCGATCGCGAAGGCAGGCATCCGGGGTGCAACTGACGCTGAGG…	0.305501010730087	0.305501010730087	0.305501010730087	0.567818571297898	0.567818571297898	0.567818571297898	NA	NA	NA	NA	0.00000301018043021499	0	0	0
Seq 280 G.Lachnospira	TGGGGAATATTGCACAATGGAGGAAACTCTGATGCAGCGACGCCGCGTGAGTGAAGAAGTAATTCGTTATGTAAAGCTCTATCAGCAGGGAAGATAGTGACGGTACCTGACTAAGAAGCTCCGGCTAAATACGTGCCAGCAGCCGCGGTAATACGTATGGAGCAAGCGTTATCCGGATTTACTGGGTGTAAAGGGAGTGTAGGTGGCCATGCAAGTCAGAAGTGAAAATCCGGGGCTCAACCCCGGAACTGCTTTTGAAACTGTGAGGCTAGAGTGCAGGAGGGGTGAGTGGAATTCCTAGTGTAGCGGTGAAATGCGTAGATATTAGGAGGAACACCAGTGGCGAAGGCGGCTCACTGGACTGTAACTGACACTGAGGCTCGAAAGCGTGGGGAGCAA…	0.0164095995046815	0.164511846953985	0.272461024535158	0.567818571297898	0.567818571297898	0.567818571297898	0.360822186522779	0.00949625289276979	0.016256012537228	0.83676509726034	0.000467842518781377	0.000751469438200045	0.000116815326170794	0.000522788874541839
Seq 281 G.Parasutterella	TGGGGAATTTTGGACAATGGGCGCAAGCCTGATCCAGCTATTCCGCGTGTGGGATGAAGGCCCTCGGGTTGTAAACCACTTTTGTAGAGAACGAAAAGACATCTTCGAATAAAGGATGTTGCTGACGGTACTCTAAGAATAAGCACCGGCTAACTACGTGCCAGCAGCCGCGGTAATACGTAGGGTGCGAGCGTTAATCGGAATTACTGGGCGTAAAGGGTGCGCAGGCGGTTGAGTAAGACAGATGTGAAATCCCCGAGCTTAACTCGGGAATGGCATATGTGACTGCTCGACTAGAGTGTGTCAGAGGGAGGTGGAATTCCACGTGTAGCAGTGAAATGCGTAGATATGTGGAAGAACACCGATGGCGAAGGCAGCCTCCTGGGACATAACTGACGC…	0.0400784817459132	0.986119272848626	0.821068222937053	0.567818571297898	1	1	0.20140788982673	0.155249717334475	0.112303110015034	0.863836867611831	0.000243527691780138	0.000648089777928659	0.000157878145803148	0.000748062862136661
Seq 282 G.Faecalibacterium	TGGGGAATATTGCACAATGGGGGAAACCCTGATGCAGCGACGCCGCGTGGAGGAAGAAGGTCTTCGGATTGTAAACTCCTGTTGTTGAGGAAGATAATGACGGTACTCAACAAGGAAGTGACGGCTAACTACGTGCCAGCAGCCGCGGTAAAACGTAGGTCACAAGCGTTGTCCGGAATTACTGGGCGTAAAGGGAGCGCAGGCGGGAGAACAAGTTGGAAGTGAAATCCATGGGCTCAACCCATGAACTGCTTTCAAAACTGTTTTTCTTGAGTAGTGCAGAGGTAGGCGGAATTCCCGGTGTAGCGGTGGAATGCGTAGATATCGGGAGGAACACCAGTGGCGAAGGCGGCCTACTGGGCACCAACTGACGCTGAGGCTCGAAAGTGTGGGTAGCAA…	1	0.112410584655391	0.427355313897842	1	0.567818571297898	0.67477154825976	0.57671835543554	0.266122930419471	0.57671835543554	0.576718355435542	0.000300232121611378	0.000428949748185402	0.000534203474784847	0.00047985394182897
Seq 283 G.Agathobacter	TGGGGAATATTGCACAATGGGCGAAAGCCTGATGCAGCGACGCCGCGTGAGCGAAGAAGTATTTCGGTATGTAAAGCTCTATCAGCAGGGAAGATAATGACGGTACCTGACTAAGAAGCACCGGCTAAATACGTGCCAGCAGCCGCGGTAATACGTATGGTGCAAGCGTTATCCGGATTTACTGGGTGTAAAGGGAGTGCAGGCGGTGCGGCAAGTCTGATGTGAAAGCCCGGGGCTCAACCCCGGTACTGCATTGGAAACTGTCGTACTAGAGTGTCGGAGGGGTAAGCGGAATTCCTAGTGTAGCGGTGAAATGCGTAGATATTAGGAGGAACACCAGTGGCGAAGGCGGCTTACTGGACGATAACTGACGCTGAGGCTCGAAAGCGTGGGGAGCAA…	0.11241058465539	0.999999999999997	0.427355313897846	0.567818571297898	1	0.67477154825976	0.576718355435539	0.266122930419472	0.0974271720570743	0.576718355435542	0.000332488465255576	0.000353004546867331	0.000235520570045423	0.000660024383066381
Seq 284 G.Prevotella_9	TGAGGAATATTGGTCAATGGGCGAGAGCCTGAACCAGCCAAGTAGCGTGCAGGATGACGGCCCTATGGGTTGTAAACTGCTTTTATAAGGGAATAAAGTGAGCCTCGTGAGGCTTTTTGCATGTACCTTATGAATAAGGACCGGCTAATTCCGTGCCAGCAGCCGCGGTAATACGGAAGGTCCGGGCGTTATCCGGATTTATTGGGTTTAAAGGGAGCGTAGGCTGGAGATTAAGCGTGTTGTGAAATGTAGATGCTCAACATCTGCACTGCAGCGCGAACTGGTTTCCTTGAGTACGCACAAAGTGGGCGGAATTCGTGGTGTAGCGGTGAAATGCTTAGATATCACGAAGAACTCCGATTGCGAAGGCAGCTCACTGGAGCGCAACTGACGCTGAAG…	1	1	0.999999999999999	1	1	1	NA	NA	NA	NA	0	0	0	0
Seq 285 Anaerostipes hadrus	TGGGGAATATTGCACAATGGGGGGAACCCTGATGCAGCGACGCCGCGTGAGTGAAGAAGTATTTCGGTATGTAAAGCTCTATCAGCAGGGAAGAAAATGACGGTACCTGACTAAGAAGCCCCGGCTAACTACGTGCCAGCAGCCGCGGTAATACGTAGGGGGCAAGCGTTATCCGGAATTACTGGGTGTAAAGGGTGCGTAGGTGGTATGGCAAGTCAGAAGTGAAAACCCAGGGCTTAACTCTGGGACTGCTTTTGAAACTGTCAGACTGGAGTGCAGGAGAGGTAAGCGGAATTCCTAGTGTAGCGGTGAAATGCGTAGATATTAGGAGGAACATCAGTGGCGAAGGCGGCTTACTGGACTGAAACTGACACTGAGGCACGAAAGCGTGGGGAGCAA…	0.928986235482144	0.331836191845104	0.960511811397016	1	0.576235234549315	1	0.977748852663288	0.456658245595441	0.922237264711743	0.517415215102008	0.000436446283754929	0.000418231912778703	0.000590577607146756	0.000531581190914886
Seq 286 G.Ruminococcaceae_UCG-005	TGGGGAATATTGGGCAATGGGGGAAACCCTGACCCAGCAACGCCGCGTGAAGGAAGAAGGCTTTCGGGTTGTAAACTTCTTTTACCAGGGACGAAGAAAGTGACGGTACCTGGAGAAAAAGCCACGGCTAACTACGTGCCAGCAGCCGCGGTAATACGTAGGTGGCAAGCGTTGTCCGGATTTACTGGGTGTAAAGGGCGTGTAGGCGGAGATGCAAGTCAGATGTGAAATCCTCGGGCTTAACCCGGGAACTGCATTTGAAACTGTATCCCTTGAGTATCGGAGAGGCAGGCGGAATTCCTAGTGTAGCGGTGAAATGCGTAGATATTAGGAGGAACACCAGTGGCGAAGGCGGCCTGCTGGACGACAACTGACGCTGAGGCGCGAAAGCGTGGGGAG…	0.641294842178804	0.735839496164096	0.0446281062932261	0.884845008323558	0.992002051142724	0.567818571297898	0.0853344358731398	0.572162225286706	0.279836451362953	0.102430575955739	0.000458806350720733	0.000584417093926309	0.000456587583109633	0.000380039607942121
Seq 287 G.Faecalibacterium	TGGGGAATATTGCACAATGGGGGAAACCCTGATGCAGCGACGCCGCGTGGAGGAAGAAGGTCTTCGGATTGTAAACTCCTGTTGTTGGGGAAGATAATGACGGTACACAACAAGGAAGTGACGGCTAACTACGTGCCAGCAGCCGCGGTAAAACGTAGGTCACAAGCGTTGTCCGGAATTACTGGGTGTAAAGGGAGCGCAGGCGGGAAGACAAGTTGGAAGTGAAATCTATGGGCTCAACCCATAAACTGCTTTCAAAACTGTTTTTCTTGAGTAGTGCAGAGGTAGGCGGAATTCCCGGTGTAGCGGTGGAATGCGTAGATATCGGGAGGAACACCAGTGGCGAAGGCGGCCTACTGGGCACCAACTGACGCTGAGGCTCGAAAGTGTGGGTAGCAA…	1	0.427355313897838	0.112410584655392	1	0.67477154825976	0.567818571297898	0.266122930419473	0.576718355435536	0.266122930419472	0.576718355435548	0.000635049317659776	0.000522820063907874	0.000196028065811353	0.000544203356505863
Seq 288 G.Bacteroides	TGAGGAATATTGGTCAATGGACGAGAGTCTGAACCAGCCAAGTAGCGTGAAGGATGAAGGTCCTACGGATTGTAAACTTCTTTTATAAGGGAATAAAACCTCCCACGTGTGGGAGCTTGTATGTACCTTATGAATAAGCATCGGCTAACTCCGTGCCAGCAGCCGCGGTAATACGGAGGATGCGAGCGTTATCCGGATTTATTGGGTTTAAAGGGAGCGCAGACGGGTCGTTAAGTCAGCTGTGAAAGTTTGGGGCTCAACCTTAAAATTGCAGTTGATACTGGCGTCCTTGAGTGCGGTTGAGGTGTGCGGAATTCGTGGTGTAGCGGTGAAATGCTTAGATATCACGAAGAACTCCGATTGCGAAGGCAGCACACTAATCCGTAACTGACGTTCATG…	0.427355313897844	1	0.112410584655393	0.67477154825976	1	0.567818571297898	0.0974271720570743	0.576718355435543	0.576718355435541	0.266122930419472	0.000122822231568291	0.000935251090305876	0.000420725381944779	0.000352533496687867
Seq 289 G.Ruminococcaceae_UCG-005	TGGGGAATATTGGGCAATGGGGGAAACCCTGACCCAGCAACGCCGCGTGAAGGAAGAAGGCCTTCGGGTTGTAAACTTCTTTTACCAGGGACGAAGGACGTGACGGTACCTGGAGAAAAAGCCACGGCTAACTACGTGCCAGCAGCCGCGGTAATACGTAGGTGGCAAGCGTTGTCCGGATTTACTGGGTGTAAAGGGCGTGTAGGCGGAGCTGCAAGTCAGATGTGAAATCTCCGGGCTTAACCCGGAAACTGCATTTGAAACTGTAGTCCTTGAGTATCGGAGAGGCAAGCGGAATTCCTAGTGTAGCGGTGAAATGCGTAGATATTAGGAGGAACACCAGTGGCGAAGGCGGCTTGCTGGACGACAACTGACGCTGAGGCGCGAAAGCGTGGGGAG…	0.124488365851511	0.442426601601813	0.783837075335072	0.567818571297898	0.694711381932176	1	0.205389893478203	0.589052368707353	0.375804766680849	0.728195302889077	0.000433800483802978	0.000279703380836511	0.000901637795321192	0.000191244955353676
Seq 290 G.Ruminococcaceae_UCG-014	TCGGGAATATTGCGCAATGGAGGAAACTCTGACGCAGTGACGCCGCGTATAGGAAGAAGGTTTTCGGATTGTAAACTATTGTCGTTAGGGAAGATAAAAGACAGTACCTAAGGAGGAAGCTCCGGCTAACTACGTGCCAGCAGCCGCGGTAATACGTAGGGAGCAAGCGTTATCCGGATTTATTGGGTGTAAAGGGTGCGTAGACGGGACAACAAGTTAGTTGTGAAATCCCTCGGCTTAACTGAGGAACTGCAACTAAAACTATTGTTCTTGAGTGTTGGAGAGGAAAGTGGAATTCCTAGTGTAGCGGTGAAATGCGTAGATATTAGGAGGAACACCGGTGGCGAAGGCGACTTTCTGGACAATAACTGACGTTGAGGCACGAAAGTGTGGGGAGCA…	0.838758148761964	0.185956999113179	0.148535511581514	1	0.567818571297898	0.567818571297898	0.383612868809303	0.284850026090188	0.24844619043694	0.931491393823062	0.000671987147774746	0.00043995538210891	0.000398585294069563	0.000955042858723884
Seq 291 Prevotella_9 copri	TGAGGAATATTGGTCAATGGACGAGAGTCTGAACCAGCCAAGTAGCGTGCAGGATGACGGCCCTATGGGTTGTAAACTGCTTTTATAAGGGAATAAAGTGAGCCTCGTGAGGCTTTTTGCATGTACCTTATGAATAAGGACCGGCTAATTCCGTGCCAGCAGCCGCGGTAATACGGAAGGTCCGGGCGTTATCCGGATTTATTGGGTTTAAAGGGAGCGTAGGCCGGAGATTAAGCGTGTTGTGAAATGTAGACGCTCAACGTCTGCACTGCAGCGCGAACTGGTTTCCTTGAGTACGCACAAAGTGGGCGGAATTCGTGGTGTAGCGGTGAAATGCTTAGATATCACGAAGAACTCCGATTGCGAAGGCAGCTCACTGGAGCGCAACTGACGCTGAAG…	1	0.112410584655391	0.427355313897843	1	0.567818571297898	0.67477154825976	0.576718355435541	0.266122930419471	0.576718355435541	0.576718355435542	0.00140426681069403	0.0000966769495785764	0.0000401674439609876	0.000062837188843706
Seq 292 Alistipes inops	TGAGGAATATTGGTCAATGGGCGGAAGCCTGAACCAGCCATGCCGCGTGCAGGAAGACGGCTCTATGAGTTGTAAACTGCTTTTGTACTAGGGTAATTTGCGGTACGTGTACCGTATTGAAAGTATAGTACGAATAAGGATCGGCTAACTCCGTGCCAGCAGCCGCGGTAATACGGAGGATCCAAGCGTTATCCGGATTTATTGGGTTTAAAGGGTGCGTAGGCGGCAGATTAAGTTAGAGGTGAAATTCCGAGGCTCAACCTTGGCACTGCCTCTGATACTGGTTTGCTAGCGAGTAGATGCTGTAGGCGGAATGTGTGGTGTAGCGGTGAAATGCATAGAGATCACACAGAACACCGATTGCGAAGGCAGCTTACAAATCTATATCGGACGCTGAGG…	0.0857585766806588	0.808338040737802	0.163081864647527	0.567818571297898	1	0.567818571297898	0.0315786834038729	0.170730781055524	0.819881527723272	0.251540904302564	0.000510088152036963	0.000364149590281535	0.000670766919163602	0.000310762526834714
Seq 293 G.Bacteroides	TGAGGAATATTGGTCAATGGGCGAGAGCCTGAACCAGCCAAGTAGCGTGAAGGAAGACTGCCCTATGGGTTGTAAACTTCTTTTATACGGGAATAAAGTCATCCACGTGTGGATGTTTGTATGTACCGTATGAATAAGGATCGGCTAACTCCGTGCCAGCAGCCGCGGTAATACGGAGGATCCGAGCGTTATCCGGATTTATTGGGTTTAAAGGGAGCGTAGGCGGGCTTTTAAGTCAGTTGTGAAAGTTTGCGGCTCAACCGTAAAATTGCAGTTGATACTGGAAGCCTTGAGTACAGTATAGGCAGGCGGAATTCGTGGTGTAGCGGTGAAATGCTTAGATATCACGAAGAACTCCGATTGCGAAGGCAGCTTGCTGGACTGTAACTGACGCTGATG…	0.112410584655391	0.427355313897846	0.999999999999998	0.567818571297898	0.67477154825976	1	0.26612293041947	0.0974271720570745	0.266122930419472	0.576718355435542	0.000494209813420542	0.000279264685478148	0.000537294563843236	0.000475407074014335
Seq 294 F. Lachnospiraceae	TGGGGAATATTGCACAATGGGGGAAACCCTGATGCAGCGACGCCGCGTGAGTGAAGAAGTATTTCGGTATGTAAAGCTCTATCAGCAGGGAAGATAATGACGGTACCTGACTAAGAAGCCCCGGCTAACTACGTGCCAGCAGCCGCGGTAATACGTAGGGGGCAAGCGTTATCCGGATTTACTGGGTGTAAAGGGTGCGTAGGTGGCAAGGCAAGTCAGATGTGAAAGCCCGGGGCTCAACCCCGGTACTGCATTTGAAACTGTCTGGCTAGAGTGCAGGAGAGGTAAGCGGAATTCCTAGTGTAGCGGTGAAATGCGTAGATATTAGGAGGAACACCAGTGGCGAAGGCGGCTTACTGGACTGTAACTGACACTGAGGCACGAAAGCGTGGGGAGCAA…	0.0796496726902081	0.0999981617590686	0.608417110287945	0.567818571297898	0.567818571297898	0.850372646775563	0.114488303196687	0.939459294481123	0.383937859206576	0.426396551471836	0.000134672426157425	0.000570676966374516	0.000327959521704628	0.00065692922251773
Seq 295 Odoribacter splanchnicus	TGAGGAATATTGGTCAATGGACGTAAGTCTGAACCAGCCAAGTCGCGTGAGGGAAGACTGCCCTATGGGTTGTAAACCTCTTTTATAAGGGAAGAATAAGTTCTACGTGTAGAATGATGCCTGTACCTTATGAATAAGCATCGGCTAACTCCGTGCCAGCAGCCGCGGTAATACGGAGGATGCGAGCGTTATCCGGATTTATTGGGTTTAAAGGGTGCGTAGGCGGTTTATTAAGTTAGTGGTTAAATATTTGAGCTAAACTCAATTGTGCCATTAATACTGGTAAACTGGAGTACAGACGAGGTAGGCGGAATAAGTTAAGTAGCGGTGAAATGCATAGATATAACTTAGAACTCCGATAGCGAAGGCAGCTTACCAGACTGTAACTGACGCTGATGC…	0.221995962727231	0.745936604329831	0.600704505353637	0.567818571297898	1	0.841805735288829	0.623492819735109	0.528204358132397	0.222149175079523	0.551298798056376	0.00037027396872009	0.000425330712192028	0.000464611255258064	0.000460972993881436
Seq 296 G.Marvinbryantia	TGGGGAATATTGCACAATGGGGGAAACCCTGATGCAGCGACGCCGCGTGAGCGAAGAAGTATTTCGGTATGTAAAGCTCTATCAGCAGGGAAGAAAATGACGGTACCTGACTAAGAAGCCCCGGCTAACTACGTGCCAGCAGCCGCGGTAATACGTAGGGGGCAAGCGTTATCCGGATTTACTGGGTGTAAAGGGAGCGTAGACGGCTTTGCAAGTCTGATGTGAAAGGCGGGGGCTCAACCCCTGGACTGCATTGGAAACTGTGAGGCTTGAGTGCCGGAGAGGTAAGCGGAATTCCTAGTGTAGCGGTGAAATGCGTAGATATTAGGAGGAACACCAGTGGCGAAGGCGGCTTACTGGACGGTAACTGACGTTGAGGCTCGAAAGCGTGGGGAGCAA…	0.674766221773073	0.467680663666233	0.208085570931804	0.921708036069584	0.728573514168913	0.567818571297898	0.555126499304042	0.420995725530362	0.239963857269035	0.707801365780352	0.000435055371611514	0.000343270645707555	0.000431833211463981	0.000400701642557745
Seq 297 G.Agathobacter	TGGGGAATATTGCACAATGGGCGAAAGCCTGATGCAGCGACGCCGCGTGAGCGAAGAAGTATTTCGGTATGTAAAGCTCTATCAGCAGGGAAGATAATGACGGTACCTGACTAAGAAGCACCGGCTAAATACGTGCCAGCAGCCGCGGTAATACGTATGGTGCAAGCGTTATCCGGATTTACTGGGTGTAAAGGGAGCGCAGGCGGTGCGGCAAGTCTGATGTGAAAGCCCGGGGCTCAACCCCGGTACTGCATTGGAAACTGTCGTACTAGAGTGTCGGAGGGGTAAGCGGAATTCCTAGTGTAGCGGTGAAATGCGTAGATATTAGGAGGAACACCAGCGGCGAAGGCGGCTTACTGGACGATAACTGACGCTGAGGCTCGAAAGCGTGGGGAGCAA…	1	0.112410584655391	0.427355313897843	1	0.567818571297898	0.67477154825976	0.576718355435541	0.266122930419471	0.576718355435541	0.576718355435541	0.000596484846351371	0.000393312103318228	0.000309112265938374	0.000366924121713394
Seq 298 Bilophila wadsworthia	TGGGGAATATTGCGCAATGGGCGAAAGCCTGACGCAGCGACGCCGCGTGAGGGATGAAGGTTCTCGGATCGTAAACCTCTGTCAGGGGGGAAGAAACCCCCTCGTGTGAATAATGCGAGGGCTTGACGGTACCCCCAAAGGAAGCACCGGCTAACTCCGTGCCAGCAGCCGCGGTAATACGGAGGGTGCAAGCGTTAATCGGAATCACTGGGCGTAAAGCGCACGTAGGCGGCTTGGTAAGTCAGGGGTGAAATCCCACAGCCCAACTGTGGAACTGCCTTTGATACTGCCAGGCTTGAGTACCGGAGAGGGTGGCGGAATTCCAGGTGTAGGAGTGAAATCCGTAGATATCTGGAGGAACACCGGTGGCGAAGGCGGCCACCTGGACGGTAACTGACG…	0.0217515364469977	0.589249147606298	0.986538220962809	0.567818571297898	0.831592187272882	1	0.112504465799525	0.0495503746565957	0.107387556573318	0.712793961079924	0.000439929529307585	0.000578268526102155	0.00027192442138111	0.000465284977163335
Seq 299 F. Ruminococcaceae	TGGGGAATATTGCACAATGGGGGAAACCCTGATGCAGCAACGCCGCGTGAAGGAAGACGGTTTTCGGATTGTAAACTTCTGTTCTTAGTGAAGAATAATGACGGTAGCTAAGGAGCAAGCCACGGCTAACTACGTGCCAGCAGCCGCGGTAATACGTAGGTGGCAAGCGTTGTCCGGAATTACTGGGTGTAAAGGGAGCGTAGGCGGGATGCCAAGTCAGCTGTGAAAACTATGGGCTTAACCCGTAGACTGCAGTTGAAACTGGTATTCTTGAGTGAAGTAGAGGTTGGCGGAATTCCGAGTGTAGCGGTGAAATGCGTAGATATTCGGAGGAACACCGGTGGCGAAGGCGGCCAACTGGGCTTTAACTGACGCTGAGGCTCGAAAGTGTGGGGAGCA…	0.783435611390484	0.582532530261305	0.783435611390485	1	0.824076062506542	1	0.698882128864184	0.562055796378147	1	0.562055796378147	0.00058673373122955	0.000480943026709425	0.000430664800752308	0.000227722400103119
Seq 300 G.Roseburia	TGGGGAATATTGCACAATGGGGGAAACCCTGATGCAGCGACGCCGCGTGAGCGAAGAAGTATTTCGGTATGTAAAGCTCTATCAGCAGGGAAGAAAAAATGACGGTACCTGACTAAGAAGCACCGGCTAAATACGTGCCAGCAGCCGCGGTAATACGTATGGTGCAAGCGTTATCCGGATTTACTGGGTGTAAAGGGAGCGCAGGCGGTGCGGCAAGTCTGATGTGAAAGCCCGGGGCTCAACCCCGGTACTGCATTGGAAACTGTCGTACTAGAGTGTCGGAGGGGTAAGTGGAATTCCTAGTGTAGCGGTGAAATGCGTAGATATTAGGAGGAACACCAGTGGCGAAGGCGGCTTACTGGACGATAACTGACGCTGAGGCTCGAAAGCGTGGGGAGC…	0.611986251850392	0.00465674020450943	0.556981543443756	0.852178270790499	0.501657922031243	0.801160990063748	0.955026054210557	0.105749992885622	0.441982504323585	0.0187375531028744	0.000716446090274404	0.000889993311514518	0.000188416456036339	0
Seq 301 G.Bacteroides	TGAGGAATATTGGTCAATGGACGAGAGTCTGAACCAGCCAAGTAGCGTGAAGGATGAAGGTCCTACGGATTGTAAACTTCTTTTATAAGGGAATAAAACCTCCCACGTGTGGGAGCTTGTATGTACCTTATGAATAAGCATCGGCTAACTCCGTGCCAGCAGCCGCGGTAATACGGAGGATGCAAGCGTTATCCGGATTTATTGGGTTTAAAGGGAGCGCAGACGGGTCGTTAAGTCAGCTGTGAAAGTTTGGGGCTCAACCTTAAAATTGCAGTTGATACTGGCGTCCTTGAGTGCGGTTGAGGTGTGCGGAATTCGTGGTGTAGCGGTGAAATGCTTAGATATCACGAAGAACTCCGATTGCGAAGGCAGCACACTAAGCCGTAACTGACGTTCATG…	0.112410584655393	1	0.427355313897844	0.567818571297898	1	0.67477154825976	0.0974271720570743	0.266122930419473	0.576718355435543	0.576718355435542	0.00013398788898359	0.000833990821881781	0.000363986335524745	0.000365745995711944
Seq 302 G.Ruminococcus_2	TGGGGGATATTGCGCAATGGGGGAAACCCTGACGCAGCAACGCCGCGTGAAGGATGAAGGTTTTCGGATTGTAAACTTCTTTTATTAAGGACGAAGAAAGTGACGGTACTTAATGAATAAGCTCCGGCTAACTACGTGCCAGCAGCCGCGGTAATACGTAGGGAGCAAGCGTTGTCCGGATTTACTGGGTGTAAAGGGTGCGTAGGCGGCTTTGCAAGTCAGATGTGAAATCTATGGGCTCAACCCATAGCCTGCATTTGAAACTGCAGAGCTTGAGTGAAGTAGAGGCAGGCGGAATTCCCCGTGTAGCGGTGAAATGCGTAGAGATGGGGAGGAACACCAGTGGCGAAGGCGGCCTGCTGGGCTTTAACTGACGCTGAGGCACGAAAGCGTGGGTAG…	1	1	0.999999999999999	1	1	1	NA	NA	NA	NA	0	0	0	0
Seq 303 G.Oscillibacter	TGGGGAATATTGGGCAATGGACGCAAGTCTGACCCAGCAACGCCGCGTGAAGGAAGAAGGCTTTCGGGTTGTAAACTTCTTTTGTCAGGGAAGAGTAGAAGACGGTACCTGACGAATAAGCCACGGCTAACTACGTGCCAGCAGCCGCGGTAATACGTAGGTGGCAAGCGTTGTCCGGATTTACTGGGTGTAAAGGGCGTGCAGCCGGGCCGGCAAGTCAGATGTGAAATCTGGAGGCTTAACCTCCAAACTGCATTTGAAACTGTAGGTCTTGAGTACCGGAGAGGTTATCGGAATTCCTTGTGTAGCGGTGAAATGCGTAGATATAAGGAAGAACACCAGTGGCGAAGGCGGATAACTGGACGGCAACTGACGGTGAGGCGCGAAAGCGTGGGGAGC…	0.130561670764985	0.945621972854032	1	0.567818571297898	1	1	0.289321160635376	0.311429038251386	0.289321160635376	0.961694207402268	0.000241319347334603	0.000582416397240685	0.000241610588229532	0.000527082887857766
Seq 304 G.Barnesiella	TGAGGAATATTGGTCAATGGTCGGCAGACTGAACCAGCCAAGTCGCGTGAGGGAAGACGGCCCTACGGGTTGTAAACCTCTTTTGTCGGAGAGTAAAGTACGCTACGTGTAGCGTATTGCAAGTATCCGAAGAAAAAGCATCGGCTAACTCCGTGCCAGCAGCCGCGGTAATACGGAGGATGCAAGCGTTATCCGGATTTATTGGGTTTAAAGGGTGCGTAGGCGGCACGCCAAGTCAGCGGTGAAATTTCCGGGCTCAACCCGGACTGTGCCGTTGAAACTGGCGAGCTAGAGTGCACAAGAGGCAGGCGGAATGCGTGGTGTAGCGGTGAAATGCATAGATATCACGCAGAACCCCGATTGCGAAGGCAGCCTGCTAGGGTGCGACAGACGCTGAGG…	0.570750388058204	0.256839257957893	0.0889730117018377	0.812256857304612	0.567818571297898	0.567818571297898	0.425842197632707	0.689923816436838	0.114061121479843	0.0495402366860045	0.000412472220760837	0.000590212123761629	0.000403309474482002	0.000249561560113284
Seq 305 Bacteroides thetaiotaomicron	TGAGGAATATTGGTCAATGGACGAGAGTCTGAACCAGCCAAGTAGCGTGAAGGATGACTGCCCTATGGGTTGTAAACTTCTTTTATATGGGAATAAAGTTTTCCACGTGTGGAATTTTGTATGTACCATATGAATAAGGATCGGCTAACTCCGTGCCAGCAGCCGCGGTAATACGGAGGATCCGAGCGTTATCCGGATTTATTGGGTTTAAAGGGAGCGTAGGTGGACAGTTAAGTCAGTTGTGAAAGTTTGCGGCTCAACCGTAAAATTGCAGTTGATACTGGCTGTCTTGAGTACAGTAGAGGTGGGCGGAATTCGTGGTGTAGCGGTGAAATGCTTAGATATCACGAAGAACTCCGATTGCGAAGGCAGCTCACTGGACTGCAACTGACACTGATG…	0.898367250846928	0.11324381932832	0.858083863964264	1	0.567818571297898	1	0.971301930375526	0.307336657205029	0.829134509929583	0.217483082265676	0.000391996362441649	0.000424435388603785	0.000264578776174659	0.000323572108954274
Seq 306 G.Ruminococcaceae_UCG-004	TGGGGAATATTGGGCAATGGGCGCAAGCCTGACCCAGCAACGCCGCGTGAAGGAAGAAGGCTTTCGGGTTGTAAACTTCTTTTATTAAGGACGAAACAAATGACGGTACTTAATGAATAAGCTCCGGCTAACTACGTGCCAGCAGCCGCGGTAATACGTAGGGAGCAAGCGTTATCCGGATTTACTGGGTGTAAAGGGCGTGTAGGCGGGAGTGCAAGTCAGATGTGAAAACTATGGGCTCAACCCATAGCCTGCATTTGAAACTGTACTTCTTGAGTACTGGAGAGGCAGGCGGAATTCCGTGTGTAGCGGTGAAATGCGTAGATATACGGAGGAACACCAGTGGCGAAGGCGGCCTGCTGGACAGCAACTGACGCTGAGGCGCGAAAGCGTGGGGAG…	0.243396566071517	0.310400609792782	0.264499204020087	0.567818571297898	0.570860924890503	0.567818571297898	0.971510003631177	0.914678761643183	0.111802812350669	0.137242303230855	0.000888384268300393	0.000305834045388747	0.000424901629099687	0.0000854529287379005
Seq 307 F. Muribaculaceae	TGAGGAATATTGGTCAATGGGCGCGAGCCTGAACCAGCCAAGTCGCGTGAGGGAAGACGGCCCTACGGGTTGTAAACCTCTTTTGTCGGGGAGCAAGGACTGCCACGTGTGGCAGGGCGAGAGTACCCGAAGAAAAAGCATCGGCTAACTCCGTGCCAGCAGCCGCGGTAATACGGAGGATGCGAGCGTTATCCGGATTTATTGGGTTTAAAGGGTGCGTAGGCGGAAGTTCAAGTCAGCGGTAAAATCGAGGGGCTCAACCCCTTTAAGCCGTTGAAACTGGGCTTCTTGAGTGGGCGAGAAGTGTGCGGAATGTGTGGTGTAGCGGTGAAATGCATAGATATCACACAGAACTCCGATTGCGAAGGCAGCACACCGGCGCCCAACTGACGCTGAGGC…	0.112410584655392	0.427355313897844	1	0.567818571297898	0.67477154825976	1	0.266122930419472	0.576718355435542	0.266122930419472	0.576718355435542	0.0000923201724117056	0.000565264452226661	0.00035699964811496	0.00059159562629931
Seq 308 G.Bacteroides	TGAGGAATATTGGTCAATGGGCGAGAGCCTGAACCAGCCAAGTAGCGTGAAGGAAGACTGCCCTATGGGTTGTAAACTTCTTTTATACGGGAATAAAGTCATCCACGTGTGGATGTTTGTATGTACCGTATGAATAAGGATCGGCTAACTCCGTGCCAGCAGCCGCGGTAATACGGAGGATCCGAGCGTTATCCGGATTTATTGGGTTTAAAGGGAGCGTAGGCGGGTTTTTAAGTCAGTTGTGAAAGTTTGCGGCTCAACCGTAAAATTGCAGTTGATACTGGAAGCCTTGAGTACAGTAGAGGCAGGCGGAATTCGTGGTGTAGCGGTGAAATGCTTAGATATCACGAAGAACTCCGATTGCGAAGGCAGCTTGCTGGACTGTAACTGACGCTGATG…	0.112410584655391	0.427355313897846	0.999999999999998	0.567818571297898	0.67477154825976	1	0.26612293041947	0.0974271720570745	0.266122930419472	0.576718355435542	0.000475905746256818	0.000237728482258297	0.000509200730439669	0.000467894998352709
Seq 309 G.Ruminococcaceae_UCG-014	TCGGGAATATTGCGCAATGGAGGAAACTCTGACGCAGTGACGCCGCGTATAGGATGAAGGTTTTCGGATTGTAAACTATTGTCATTAGGGAAGATAAAAGACAGTACCTAAGGAGGAAGCTCCGGCTAACTACGTGCCAGCAGCCGCGGTAATACGTAGGGAGCAAGCGTTATCCGGATTTATTGGGTGTAAAGGGTGCGTAGACGGGAAATTAAGTTAGTTGTGAAAGCCCTCGGCTTAACTGAGGAACTGCAACTAAAACTGGTTTTCTTGAGTGCAGGAGAGGTAAGTGGAATTCCTAGTGTAGCGGTGAAATGCGTAGATATTAGGAGGAACACCAGTGGCGAAGGCGACTTACTGGACTGTAACTGACGTTGAGGCACGAAAGTGTGGGGAGCA…	0.878552443935419	0.0807523727658349	0.913086629837041	1	0.567818571297898	1	0.853675688861588	0.264314396516039	0.975474742413449	0.251586891121127	0.000665305687605317	0.000233410242618142	0.000338626001612683	0.000259342077963992
Seq 310 G.Butyricicoccus	TGGGGAATATTGCGCAATGGGGGAAACCCTGACGCAGCAACGCCGCGTGATTGAAGAAGGCCTTCGGGTTGTAAAGATCTTTAATCAGGGACGAAATAAATGACGGTACCTGAAGAATAAGCTCCGGCTAACTACGTGCCAGCAGCCGCGGTAATACGTAGGGAGCAAGCGTTATCCGGATTTACTGGGTGTAAAGGGCGCGCAGGCGGGCCGGTAAGTTGGAAGTGAAATCTATGGGCTTAACCCATAAACTGCTTTCAAAACTGCTGGTCTTGAGTGATGGAGAGGCAGGCGGAATTCCGTGTGTAGCGGTGAAATGCGTAGATATACGGAGGAACACCAGTGGCGAAGGCGGCCTGCTGGACATTAACTGACGCTGAGGCGCGAAAGCGTGGGGAG…	0.00647998994681994	0.127131791406388	0.605626275583261	0.567818571297898	0.567818571297898	0.847293529938938	0.0255427601877809	0.00388581359368745	0.12402777294104	0.153997552529384	0.000231282798832438	0.000843011498816588	0.000109368010382687	0.000438002891942209
Seq 311 G.Barnesiella	TGAGGAATATTGGTCAATGGTCGGCAGACTGAACCAGCCAAGTCGCGTGAGGGAAGACGGCCCTACGGGTTGTAAACCTCTTTTGTCGGAGAGTAAAGTACGCTACGTGTAGCGTATTGCAAGTATCCGAAGAAAAAGCATCGGCTAACTCCGTGCCAGCAGCCGCGGTAATACGGAGGATGCAAGCGTTATCCGGATTTATTGGGTTTAAAGGGTGCGTAGGCGGCACGCCAAGTCAGCGGTGAAATTTTCGGGCTCAACCCGGACTGTGCCGTTGAAACTGGCGAGCTAGAGTGCACAAGAGGCAGGCGGAATGCGTGGTGTAGCGGTGAAATGCATAGATATCACGCAGAACCCCGATTGCGAAGGCAGCCTGCTAGGGTGCGACAGACGCTGAGG…	0.30771394784349	0.358604447267471	0.332530684578879	0.567837989223016	0.611726876216824	0.576235234549315	0.164740743709754	0.175663335950987	0.971351420464889	0.187131199228786	0.000260812542847775	0.000181668769755258	0.00044769970324652	0.000529016021748812
Seq 312 G.Ruminococcaceae_UCG-014	TCGGGAATATTGCGCAATGGAGGAAACTCTGACGCAGTGACGCCGCGTATAGGAAGAAGGTTTTCGGATTGTAAACTATTGTCGTTAGGGAAGATACAAGACAGTACCTAAGGAGGAAGCTCCGGCTAACTACGTGCCAGCAGCCGCGGTAATACGTAGGGAGCAAGCGTTATCCGGATTTATTGGGTGTAAAGGGTGCGTAGACGGGACAACAAGTTAGTTGTGAAATCCCTCGGCTTAACTGAGGAACTGCAACTAAAACTATTGTTCTTGAGTGTTGGAGAGGAAAGTGGAATTCCTAGTGTAGCGGTGAAATGCGTAGATATTAGGAGGAACACCGGTGGCGAAGGCGACTTTCTGGACAATAACTGACGTTGAGGCACGAAAGTGTGGGGAGCA…	0.572971972229547	0.766715674285084	0.552948746813133	0.814453591082225	1	0.798267124840888	0.416513606562049	0.545243739023421	0.983332817853567	0.531515648856705	0.000357724012901106	0.000406810616399364	0.000430680105729417	0.000324660822975101
Seq 313 G.Ruminococcaceae_UCG-008	TGGGGAATATTGCGCAATGGGGGAAACCCTGACGCAGCAACGCCGCGTGATTGAAGAAGGTCTTCGGATTGTAAAAATCTTTTATCAAGGACGAAGAAGTGACGGTACTTGATGAATAAGCTCCGGCTAACTACGTGCCAGCAGCCGCGGTAATACGTAGGGAGCAAGCGTTATCCGGATTTACTGGGTGTAAAGGGCGAGTAGGCGGATTGGCAAGTTGGGAGTGAAATGTCGGGGCTTAACCCCGGAACTGCTTCCAAAACTGTTGATCTTGAGTGATGGAGAGGCAGGCGGAATTCCCAGTGTAGCGGTGAAATGCGTAGATATTGGGAGGAACACCAGTGGCGAAGGCGGCCTGCTGGACATTAACTGACGCTGAGGAGCGAAAGCGTGGGGAGC…	0.339702112706177	0.426248091246377	0.288763628512835	0.585949059034672	0.67477154825976	0.567818571297898	0.940454265049049	0.910787643129469	0.159269749714524	0.194276492733821	0.000456058798353938	0.000424159921681554	0.000336721542835416	0.000411988077850681
Seq 314 G.Faecalibacterium	TGGGGAATATTGCACAATGGGGGAAACCCTGATGCAGCGACGCCGCGTGGAGGAAGAAGGTCTTCGGATTGTAAACTCCTGTTGTTGAGGAAGATAATGACGGTACTCAACAAGGAAGTGACGGCTAACTACGTGCCAGCAGCCGCGGTAAAACGTAGGTCACAAGCGTTGTCCGGAATTACTGGGTGTAAAGGGAGCGCAGGCGGGAGAACAAGTTGGAAGTGAAATCCATGGGCTCAACCCATGAACTGCTTTCAAAACTGTTTTTCTTGAGTAGTGCAGAGGTAGGCGGAATTCCCGGTGTAGCGGTGGAATGCGTAGATATCGGGAGGAACACCAGTGGCGAAGGCGGCCTACTGGGCATCAACTGACGCTGAGGCTCGAAAGTGTGGGTAGCAA…	1	0.112410584655391	0.427355313897842	1	0.567818571297898	0.67477154825976	0.57671835543554	0.266122930419471	0.57671835543554	0.576718355435542	0.000198500576271986	0.000385351577058361	0.000508510321688982	0.000390969857485181
Seq 315 Flavonifractor plautii	TGGGGAATATTGGGCAATGGGCGCAAGCCTGACCCAGCAACGCCGCGTGAAGGAAGAAGGCTTTCGGGTTGTAAACTTCTTTTGTCGGGGACGAAACAAATGACGGTACCCGACGAATAAGCCACGGCTAACTACGTGCCAGCAGCCGCGGTAATACGTAGGTGGCAAGCGTTATCCGGATTTACTGGGTGTAAAGGGCGTGTAGGCGGGATTGCAAGTCAGATGTGAAAACTGGGGGCTCAACCTCCAGCCTGCATTTGAAACTGTAGTTCTTGAGTGCTGGAGAGGCAATCGGAATTCCGTGTGTAGCGGTGAAATGCGTAGATATACGGAGGAACACCAGTGGCGAAGGCGGATTGCTGGACAGTAACTGACGCTGAGGCGCGAAAGCGTGGGGAG…	0.612265844880162	0.847916130053938	0.999999999999999	0.852400657352252	1	1	0.721308460127651	0.623110763483026	0.721308460127653	0.892585513926364	0.000398165296128552	0.000548084573161106	0.000340335051204072	0.000322635137987386
Seq 316 G.Christensenellaceae_R-7_group	TAGGGAATATTGGGCAATGGGCGCAAGCCTGACCCAGCAACGCCGCGTGAGGGAAGAAGGTTTTCGGATTGTAAACCTCTGTCCTATGTGACGAAGGAAGTGACGGTAGCATAGGAGGAAGCCCCGGCTAACTACGTGCCAGCAGCCGCGGTAATACGTAGGGGGCGAGCGTTGTCCGGAATTACTGGGCGTAAAGGGTGCGTAGGCGGTTTGGTAAGTTGGATGTGAAATACCCGGGCTTAACTTGGGGGCTGCATCCAATACTGTCGGACTTGAGTGCAGGAGAGGAAAGCGGAATTCCTAGTGTAGCGGTGAAATGCGTAGATATTAGGAGGAACACCGGTGGCGAAGGCGGCTTTCTGGACTGTAACTGACGCTGAGGCACGAAAGCGTGGGGAG…	0.376075671785052	0.00194814722606181	0.521046016205046	0.63618796725951	0.307882815967299	0.770835866670387	0.284610212934481	0.122903528339405	0.863921415113277	0.0875435533763387	0.000304549624327923	0.000321082955883941	0.000569161286621908	0.000372611731911252
Seq 317 G.Paraprevotella	TGAGGAATATTGGTCAATGGGCGGGAGCCTGAACCAGCCAAGTAGCGTGAAGGACGACGGCCCTACGGGTTGTAAACTTCTTTTATAAGGGAATAAAGTTCGCCACGTGTGGTGTTTTGTATGTACCTTATGAATAAGCATCGGCTAATTCCGTGCCAGCAGCCGCGGTAATACGGAAGATGCGAGCGTTATCCGGATTTATTGGGTTTAAAGGGAGCGTAGGCGGGCTTTTAAGTCAGCGGTCAAATGTCGTGGCTCAACCATGTCAAGCCGTTGAAACTGTAAGCCTTGAGTCTGCACAGGGCACATGGAATTCGTGGTGTAGCGGTGAAATGCTTAGATATCACGAAGAACTCCGATCGCGAAGGCATTGTGCCGGGGCATAACTGACGCTGAGGC…	0.570750388058206	0.0889730117018377	0.256839257957891	0.812256857304612	0.567818571297898	0.567818571297898	0.689923816436833	0.114061121479842	0.233826501488414	0.689923816436838	0.0004921267206116	0.000307687940859629	0.000180353513988902	0.000330503098831662
Seq 318 G.Ruminococcaceae_UCG-005	TGGGGAATATTGGGCAATGGGGGAAACCCTGACCCAGCAACGCCGCGTGAAGGAAGAAGGCTTTCGGGTTGTAAACTTCTTTTACCAGGGACGAAGGACGTGACGGTACCTGGAGAAAAAGCCACGGCTAACTACGTGCCAGCAGCCGCGGTAATACGTAGGTGGCAAGCGTTGTCCGGATTTACTGGGTGTAAAGGGCGTGTAGGCGGGAGAGCAAGTCAGAAGTGAAATCTATGGGCTTAACCCATAAACTGCTTTTGAAACTGTTCTTCTTGAGTATCGGAGAGGCAGGCGGAATTCCTAGTGTAGCGGTGAAATGCGTAGATATTAGGAGGAACACCAGTGGCGAAGGCGGCCTGCTGGACGACAACTGACGCTGAGGCGCGAAAGCGTGGGGAG…	0.354198121435126	0.0732629784282316	0.103847175953393	0.60712358809155	0.567818571297898	0.567818571297898	0.076059061308386	0.543215744511445	0.622423319611118	0.907672615042897	0.000243158920506303	0.0002590028467006	0.00051471535920698	0.00057265067082712
Seq 319 F. Lachnospiraceae	TGGGGAATATTGCACAATGGGGGAAACCCTGATGCAGCAACGCCGCGTGAGTGAAGAAGTATTTCGGTATGTAAAGCTCTATCAGCAGGGAAGATAATGACGGTACCTGACTAAGAAGCTCCGGCTAAATACGTGCCAGCAGCCGCGGTAATACGTATGGAGCAAGCGTTATCCGGATTTACTGGGTGTAAAGGGTGCGTAGGTGGCAGTGCAAGTCAGATGTGAAAGGCCGGGGCTCAACCCCGGAGCTGCATTTGAAACTGCGCGGCTAGAGTACAGGAGAGGCAGGCGGAATTCCTAGTGTAGCGGTGAAATGCGTAGATATTAGGAGGAACACCAGTGGCGAAGGCGGCCTGCTGGACTGTTACTGACACTGAGGCACGAAAGCGTGGGGAGCAA…	0.03216437148772	0.0854461954310685	0.607979377621439	0.567818571297898	0.567818571297898	0.849927914842397	0.0652995507041143	0.00827750941525385	0.253824919943837	0.119619926809752	0.000425751872340041	0.000348464525773738	0.00069312288860947	0.000300718659002618
Seq 320 F. Lachnospiraceae	TGGGGAATATTGCACAATGGGGGAAACCCTGATGCAGCGACGCCGCGTGAGCGATGAAGTATTTCGGTATGTAAAGCTCTATCAGCAGGGAAGAAAATGACGGTACCTGACTAAGAAGCCCCGGCTAACTACGTGCCAGCAGCCGCGGTAATACGTAGGGGGCAAGCGTTATCCGGATTTACTGGGTGTAAAGGGAGCGTAGACGGCATGGCAAGCCAGATGTGAAAGCCCGGGGCTCAACCCCGGGACTGCATTTGGAACTGTCAGGCTAGAGTGTCGGAGGGGAAAGCGGAATTCCTAGTGTAGCGGTGAAATGCGTAGATATTAGGAGGAACACCAGTGGCGAAGGCGGCTTTCTGGACGATGACTGACGTTGAGGCTCGAAAGCGTGGGGAGCAA…	0.242596470511379	0.330171784999466	0.306564978169449	0.567818571297898	0.575631376935932	0.567837989223016	0.918082270168532	0.135066781907739	0.126579348857709	0.972650219924576	0.000735986492483197	0.000162042595727152	0.000628634759765846	0.0000733776656730108
Seq 321 G.Bacteroides	TGAGGAATATTGGTCAATGGGCGAGAGCCTGAACCAGCCAAGTAGCGTGAAGGATGACTGCCCTATGGGTTGTAAACTTCTTTTATACGGGAATAACATCATCCACGTGTGGGTGTCTGCATGTACCGTATGAATAAGCATCGGCTAACTCCGTGCCAGCAGCCGCGGTAATACGGAGGATGCGAGCGTTATCCGGATTTATTGGGTTTAAAGGGAGCGTAGACGGGTCCTTAAGTCAGTTGTGAAAGTTTGCGGCTCAACCGTAAAATTGCAGTTGATACTGGGGACCTTGAGTGCGGCAGAGGCAGGCGGAATTCGTGGTGTAGCGGTGAAATGCTTAGATATCACGAAGAACTCCGATTGCGAAGGCAGCTTGCTGGACCGTAACTGACGTTGATG…	0.305305484630718	0.281758051862033	0.25947429761645	0.567818571297898	0.567818571297898	0.567818571297898	0.133205023185065	0.971208478509971	0.94245537655111	0.97120847850997	0.000504304460360786	0.000338475868791553	0.000299667556304724	0.000401359471064021
Seq 322 G.Terrisporobacter	TGGGGAATATTGCACAATGGGCGAAAGCCTGATGCAGCAACGCCGCGTGAGCGATGAAGGCCTTCGGGTCGTAAAGCTCTGTCCTCAAGGAAGATAATGACGGTACTTGAGGAGGAAGCCCCGGCTAACTACGTGCCAGCAGCCGCGGTAATACGTAGGGGGCTAGCGTTATCCGGATTTACTGGGCGTAAAGGGTGCGTAGGTGGTTTCTTAAGTCAGGAGTGAAAGGCTACGGCTCAACCGTAGTAAGCTCTTGAAACTGGGAAACTTGAGTGCAGGAGAGGAAAGTGGAATTCCTAGTGTAGCGGTGAAATGCGTAGATATTAGGAGGAACACCAGTAGCGAAGGCGGCTTTCTGGACTGTAACTGACACTGAGGCACGAAAGCGTGGGGAGCAAA…	0.604100105003933	0.593806492591816	0.789727843223468	0.845502312318497	0.836363740556223	1	0.859256599838285	0.991676625001591	0.580819076114811	0.57372092282028	0.000523346202107848	0.000408063063535558	0.000438281280395197	0.000180431372032138
Seq 323 G.Ruminococcaceae_UCG-014	TCGGGAATATTGCGCAATGGAGGAAACTCTGACGCAGTGACGCCGCGTATAGGATGAAGGTTTTCGGATTGTAAACTATTGTCATTAGGGAAGATAAAAGACAGTACCTAAGGAGGAAGCTCCGGCTAACTACGTGCCAGCAGCCGCGGTAATACGTAGGGAGCAAGCGTTATCCGGATTTATTGGGTGTAAAGGGTGCGTAGACGGGAGATTAAGTTAGTTGTGAAAGCCCTCGGCTTAACTGAGGAATTGCAACTAAAACTGGTTTTCTTGAGTACAGGAGAGGTAAGTGGAATTCCTAGTGTAGCGGTGAAATGCGTAGATATTAGGAGGAACACCAGTGGCGAAGGCGACTTACTGGACTGTAACTGACGTTGAGGCACGAAAGTGTGGGGAGCA…	0.305872387406727	0.283414899504923	0.329479280136121	0.567818571297898	0.567818571297898	0.575152880375115	0.972611045223872	0.143435403926632	0.162656742866662	0.945255165437949	0.000674799405333024	0.000699611831683116	0	0.0000979869559764204
Seq 324 G.Ruminococcaceae_UCG-014	TCGGGAATATTGCGCAATGGAGGAAACTCTGACGCAGTGACGCCGCGTGCAGGAAGAAGGTTTTCGGATTGTAAACTGCTTTAGACAGGGAAGAACAAAGACAGTACCTGTAGAATAAGCTCCGGCTAACTACGTGCCAGCAGCCGCGGTAATACGTAGGGAGCAAGCGTTATCCGGATTTATTGGGTGTAAAGGGTGCGTAGACGGTAATGCAAGTTAGTTGTGAAATCCCTCGGCTTAACTGAGGAACTGCAACTAAAACTACATTTCTTGAGTATTGGAGGGGAAAGTGGAATTCCTAGTGTAGCGGTGAAATGCGTAGATATTAGGAGGAACACCGGTGGCGAAGGCGACTTTCTGGACAATTACTGACGTTGAGGCACGAAAGTGTGGGGAGCA…	0.612937440713521	0.0218281526598451	0.787310053251941	0.853001605690573	0.567818571297898	1	0.867983695954134	0.211145391378087	0.585386731475628	0.0749252407498369	0.000581494336451415	0.000512692375472578	0.00013468418500447	0.000349910283671621
Seq 325 Bifidobacterium animalis	TGGGGAATATTGCACAATGGGCGCAAGCCTGATGCAGCGACGCCGCGTGCGGGATGGAGGCCTTCGGGTTGTAAACCGCTTTTGTTCAAGGGCAAGGCACGGTTTCGGCCGTGTTGAGTGGATTGTTCGAATAAGCACCGGCTAACTACGTGCCAGCAGCCGCGGTAATACGTAGGGTGCGAGCGTTATCCGGATTTATTGGGCGTAAAGGGCTCGTAGGCGGTTCGTCGCGTCCGGTGTGAAAGTCCATCGCCTAACGGTGGATCTGCGCCGGGTACGGGCGGGCTGGAGTGCGGTAGGGGAGACTGGAATTCCCGGTGTAACGGTGGAATGTGTAGATATCGGGAAGAACACCAATGGCGAAGGCAGGTCTCTGGGCCGTCACTGACGCTGAGGAGC…	0.000000627527177747579	0.00283046791592512	0.67798652744455	0.000637388319112183	0.346976325555648	0.924349800600335	0.000322378664838752	0.000000496731379140414	0.0020126256319466	0.0192875487651447	0.000376738736798685	0.000833781939442745	0.00000354347937783589	0.000159274884351707
Seq 326 G.Bacteroides	TGAGGAATATTGGTCAATGGACGAGAGTCTGAACCAGCCAAGTAGCGTGAAGGATGAAGGTCCTACGGATTGTAAACTTCTTTTATAAGGGAATAAACCCTCCCACGTGTGGGAGCTTGTATGTACCTTATGAATAAGCATCGGCTAACTCCGTGCCAGCAGCCGCGGTAATACGGAGGATGCGAGCGTTATCCGGATTTATTGGGTTTAAAGGGAGCGCAGACGGGTCGTTAAGTCAGCTGTGAAAGTTTGGGGCTCAACCTTAAAATTGCAGTTGATACTGGCGTCCTTGAGTGCGGTTGAGGTGTGCGGAATTCGTGGTGTAGCGGTGAAATGCTTAGATATCACGAAGAACTCCGATTGCGAAGGCAGCACACTAAGCCGTAACTGACGTTCATG…	0.427355313897844	1	0.112410584655393	0.67477154825976	1	0.567818571297898	0.0974271720570743	0.576718355435543	0.576718355435541	0.266122930419472	0.0000794002305087942	0.000815707717860764	0.000355421951159457	0.000297281228041727
Seq 327 G.Ruminiclostridium_9	TGGGGAATATTGGGCAATGGGCGCAAGCCTGACCCAGCAACGCCGCGTGAAGGAAGAAGGCTTTCGGGTTGTAAACTTCTTTTATCAGGGACGATAATGACGGTACCTGATGAATAAGCTCCGGCTAACTACGTGCCAGCAGCCGCGGTAATACGTAGGGAGCAAGCGTTATCCGGATTTACTGGGTGTAAAGGGCGTGTAGGCGGGACTGCAAGTCAGATGTGAAAACTATGGGCTTAACCCATAGCCTGCATTTGAAACTGTAGTTCTTGAGTGGTGGAGAGGCAAATGGAATTCCTAGTGTAGCGGTGAAATGCGTAGATATTAGGAAGAACACCAGTGGCGAAGGCGATTTGCTGGACACTAACTGACGCTGAGGCGCGAAAGCGTGGGGAGCAA…	0.0927177468161582	0.1429999993482	0.828580583559355	0.567818571297898	0.567818571297898	1	0.184679806979591	0.0298868638610923	0.304495407673088	0.239197939035222	0.000457895132015938	0.000232666613100142	0.000333130801131782	0.000222599610550655
Seq 328 F. Muribaculaceae	TGAGGAATATTGGTCAATGGGCGGGAGCCTGAACCAGCCAAGCCGCGTGAAGGACGACAGATCTATGGTTCGTAAACTTCTTTGGCGCGGGAGCAAAGTGGCCCATTCGGTGGGCCGATGAGCGTACCGCGAGAACAAGCATCGGCTAACTCCGTGCCAGCAGCCGCGGTAATACGGAGGATGCGAGCGTTATCCGGATTTATTGGGTTTAAAGGGTGCGCAGGCGGCCCTTTCAAGTCGGCGGTGAAACATCGGGGCTCAACCCCGCGCAGCCGTCGAAACTGAGGGGCTTGCGTCCGGCGGAGGCATGCGGAATGCGTCGTGTAGCGGTGAAATGCATAGATATGACGCAGAACTCCGATTGCGAAGGCAGCATGCCGCGCCGGCACGGACGCTGAG…	0.283358453313669	0.357809295852113	0.306913728840147	0.567818571297898	0.611726876216824	0.567837989223016	0.143825186062408	0.914064027575954	0.971304009962787	0.942646058383899	0.000249323116303412	0.000102514884542611	0.000650840473849323	0.000565551981953848
Seq 329 G.Prevotella_9	TGAGGAATATTGGTCAATGGACGAGAGTCTGAACCAGCCAAGTAGCGTGCAGGAAGACGGCCCTATGGGTTGTAAACTGCTTTTATAAGGGAATAAAGTTAGTCTCGTGAGACTTTTTGCATGTACCTTATGAATAAGGACCGGCTAATTCCGTGCCAGCAGCCGCGGTAATACGGAAGGTCCGGGCGTTATCCGGATTTATTGGGTTTAAAGGGAGCGTAGGCCGGAGATTAAGCGTGTTGTGAAATGTAGATGCTCAACATCTGAACTGCAGCGCGAACTGGTTTCCTTGAGTACGCACAAAGTGGGCGGAATTCGTGGTGTAGCGGTGAAATGCTTAGATATCACGAAGAACTCCGATTGCGAAGGCAGCTCACTGGAGCGCAACTGACGCTGAAG…	0.949594758488621	0.949594758488621	0.0636924446198112	1	1	0.567818571297898	0.210226526115318	0.929061404116731	0.180210103687636	0.210226526115318	0.00117945691842495	0.0000552439711877579	0.0000141128857160227	0.000344311556604574
Seq 330 F. Lachnospiraceae	TGGGGAATATTGCACAATGGGGGAAACCCTGATGCAGCGACGCCGCGTGAGCGAAGAAGTATCTCGGTATGTAAAGCTCTATCAGCAGGGAAGATAATGACGGTACCTGACTAAGAAGCTCCGGCTAAATACGTGCCAGCAGCCGCGGTAATACGTATGGAGCAAGCGTTATCCGGATTTACTGGGTGTAAAGGGAGCGTAGGCGGTATGGCAAGTCTGATGTGAAAGGCCGGGGCTCAACCCCGGGACTGCATTGGAAACTGTCACACTTGAGTGTCGGAGAGGTAAGTGGAATTCCTAGTGTAGCGGTGAAATGCGTAGATATTAGGAGGAACACCAGTGGCGAAGGCGGCTTACTGGACGACAACTGACGCTGAGGCTCGAAAGCGTGGGGAGCAA…	0.0589744745881641	0.0441975932792762	0.0776385596696873	0.567818571297898	0.567818571297898	0.567818571297898	0.930518035887746	0.00769351689517972	0.0122496126156801	0.861575093391124	0.000495817246119786	0.000291403381763628	0.000124816375908519	0.000309267599615049
Seq 331 G.Faecalibacterium	TGGGGAATATTGCACAATGGGGGGAACCCTGATGCAGCGACGCCGCGTGGAGGAAGAAGGTCTTCGGATTGTAAACTCCTGTTGTTGGGGAAGATAATGACGGTACCCAACAAGGAAGTGACGGCTAACTACGTGCCAGCAGCCGCGGTAAAACGTAGGTCACAAGCGTTGTCCGGAATTACTGGGTGTAAAGGGAGCGCAGGCGGGAAGACAAGTTGGAAGTGAAATCTATGGGCTCAACCCATAAACTGCTTTCAAAACTGTTTTTCTTGAGTAGTGCAGAGGTAGGCGGAATTCCCGGTGTAGCGGTGGAATGCGTAGATATCGGGAGGAACACCAGTGGCGAAGGCGGCCTACTGGGCACCAACTGACGCTGAGGCTCGAAAGTGTGGGTAGCAA…	0.600475906963099	0.512696137576149	0.0458612357385787	0.84175546106223	0.766119439459384	0.567818571297898	0.301806328388317	0.408021146459488	0.0797797177887702	0.346450951724643	0.000488449597510685	0.000200122875336845	0.000318790061066588	0.000405979648068865
Seq 332 G.Streptococcus	TAGGGAATCTTCGGCAATGGACGGAAGTCTGACCGAGCAACGCCGCGTGAGTGAAGAAGGTTTTCGGATCGTAAAGCTCTGTTGTAAGAGAAGAACGAGTGTGAGAGTGGAAAGTTCACACTGTGACGGTATCTTACCAGAAAGGGACGGCTAACTACGTGCCAGCAGCCGCGGTAATACGTAGGTCCCGAGCGTTATCCGGATTTATTGGGCGTAAAGCGAGCGCAGGCGGTTAGATAAGTCTGAAGTTAAAGGCTGTGGCTTAACCATAGTACGCTTTGGAAACTGTTTAACTTGAGTGCAAGAGGGGAGAGTGGAATTCCATGTGTAGCGGTGAAATGCGTAGATATATGGAGGAACACCGGTGGCGAAAGCGGCTCTCTGGCTTGTAACTGACGC…	0.00589590340694055	0.0157311351006769	0.488796361901938	0.567818571297898	0.567818571297898	0.748351019190952	0.0178144353679852	0.000543133861854006	0.15017824789398	0.0318781683983966	0.000390994828232018	0.000141763359499606	0.000768169979107541	0.000224301633825655
Seq 333 G.Prevotella_9	TGAGGAATATTGGTCAATGGACGAGAGTCTGAACCAGCCAAGTAGCGTGCAGGAAGACGGCCCTATGGGTTGTAAACTGCTTTTATAAGGGAATAAAGTTAGTCTCGTGAGACTTTTTGCATGTACCTTATGAATAAGGACCGGCTAATTCCGTGCCAGCAGCCGCGGTAATACGGAAGGTCCGGGCGTTATCCGGATTTATTGGGTTTAAAGGGAGCGTAGGCCGGAGATTAAGCGTGTTGTGAAATGTAGACGCTCAACGTCTGCACTGCAGCGCGAACTGGTTTCCTTGAGTACGCACAAAGTGGGCGGAATTCGTGGTGTAGCGGTGAAATGCTTAGATATCACGAAGAACTCCGATTGCGAAGGCAGCTCACTGGAGCGCAACTGACGCTGAAG…	0.332453519887136	0.383063624742444	0.308847676794459	0.576235234549315	0.646624494757544	0.568865857820125	0.972778922229895	0.945590315115381	0.16520773345511	0.18647537480297	0.00115010087210688	0.000105465763176629	0.0000857629208896763	0.000181366511702307
Seq 334 G.Ruminococcaceae_UCG-002	TGGGGAATATTGGGCAATGGGCGCAAGCCTGACCCAGCAACGCCGCGTGAAGGAAGAAGGCTTTCGGGTTGTAAACTTCTTTTAAGAGGGAAGAGTAGAAGACGGTACCTCTAGAATAAGCCACGGCTAACTACGTGCCAGCAGCCGCGGTAATACGTAGGTGGCAAGCGTTGTCCGGATTTACTGGGTGTAAAGGGCGTGCAGCCGGGTCTGCAAGTCAGATGTGAAATCCATGGGCTCAACCCATGAACTGCATTTGAAACTGTAGATCTTGAGTGTCGGAGGGGCAATCGGAATTCCTAGTGTAGCGGTGAAATGCGTAGATATTAGGAGGAACACCAGTGGCGAAGGCGGATTGCTGGACGATAACTGACGGTGAGGCGCGAAAGTGTGGGGAGC…	0.427355313897843	0.112410584655391	1	0.67477154825976	0.567818571297898	1	0.576718355435541	0.576718355435542	0.576718355435541	0.266122930419471	0.000189488296436343	0.000198707256445089	0.000402407126264382	0.000403100067690389
Seq 335 G.Bacteroides	TGAGGAATATTGGTCAATGGGCGAGAGCCTGAACCAGCCAAGTAGCGTGAAGGATGACTGCCCTACGGGTTGTAAACTTCTTTTATAAGGGAATAAAGTATTCTACGTGTAGAGTTTTGTATGTACCTTATGAATAAGCATCGGCTAACTCCGTGCCAGCAGCCGCGGTAATACGGAGGATGCGAGCGTTATCCGGATTTATTGGGTTTAAAGGGAGCGTAGACGGCCGTTTAAGTCAGCTGTGAAATGGTGCGGCTCAACCGTAGCACTGCAGTTGAAACTGGACGGCTTGAGTGCAGTTGAGGCAGGCGGAATTCGTGGTGTAGCGGTGAAATGCTTAGATATCACGAAGAACCCCGATTGCGAAGGCAGCCTGCTAAGCTGCAACTGACGTTGAGG…	0.999999999999997	0.112410584655392	0.427355313897846	1	0.567818571297898	0.67477154825976	0.576718355435546	0.266122930419472	0.576718355435542	0.0974271720570741	0.000250155584570892	0.000120189864636165	0.000476424591468839	0.000641745892236055
Seq 336 Blautia stercoris	TGGGGAATATTGCACAATGGGGGAAACCCTGATGCAGCGACGCCGCGTGAAGGAAGAAGTATCTCGGTATGTAAACTTCTATCAGCAGGGAAGAAAATGACGGTACCTGACTAAGAAGCCCCGGCTAACTACGTGCCAGCAGCCGCGGTAATACGTAGGGGGCAAGCGTTATCCGGATTTACTGGGTGTAAAGGGAGCGTAGACGGAAGAGCAAGTCTGATGTGAAAGGCTGGGGCTTAACCCCAGGACTGCATTGGAAACTGTTTTTCTTGAGTGCCGGAGAGGTAAGCGGAATTCCTAGTGTAGCGGTGAAATGCGTAGATATTAGGAGGAACACCAGTGGCGAAGGCGGCTTACTGGACGGTAACTGACGTTGAGGCTCGAAAGCGTGGGGAGCAA…	0.847358340624877	0.0208947479965226	0.890641195294343	1	0.567818571297898	1	0.969108100892118	0.0819015421430058	0.816296902894676	0.129768329599861	0.000210020530690477	0.000280912003965981	0.0000665742369115037	0.000155664976200673
Seq 337 F. Ruminococcaceae	TGGGGAATATTGCACAATGGGGGAAACCCTGATGCAGCAACGCCGCGTGAAGGAAGACGGTTTTCGGATTGTAAACTTCTGTTCTTAGTGAAGAATAATGACGGTAGCTAAGGAGCAAGCCACGGCTAACTACGTGCCAGCAGCCGCGGTAATACGTAGGTGGCAAGCGTTGTCCGGAATTACTGGGTGTAAAGGGAGCGTAGGCGGGATGCCAAGTCAGCTGTGAAAACTATGGGCTTAACTTGTAGACTGCAGTTGAAACTGGTATTCTTGAGTGAAGTAGAGGTTGGCGGAATTCCGAGTGTAGCGGTGAAATGCGTAGATATTCGGAGGAACACCGGTGGCGAAGGCGGCCAACTGGGCTTTAACTGACGCTGAGGCTCGAAAGTGTGGGGAGCA…	0.915218695643168	0.0736953175404641	0.915218695643169	1	0.567818571297898	1	0.999999999999999	0.238974448666046	0.880831887027414	0.185318167936011	0.000211693460746258	0.000209967757564535	0.000210123616939437	0.0000726060135274626
Seq 338 G.Agathobacter	TGGGGAATATTGCACAATGGGCGAAAGCCTGATGCAGCGACGCCGCGTGAGCGAAGAAGTATTTCGGTATGTAAAGCTCTATCAGCAGGGAAGATAATGACGGTACCTGACTAAGAAGCACCGGCTAAATACGTGCCAGCAGCCGCGGTAATACGTATGGTGCAAGCGTTATCCGGATTTACTGGGTGTAAAGGGAGCGCAGGCGGTGCGGCAAGTCTGATGTGAAAGCCCGGGGCTCAACCCCGGTACTGCATTGGAAACTGTCGTACTAGAGTGTCGGAGGGGTAAGCGGAATTCCTAGTGTAGCGGTGAAATGCGTAGATATTAGGAGGAACACCAGTGGCGAAGGCAGCTTACTGGACGATAACTGACGCTGAGGCTCGAAAGCGTGGGGAGCAA…	0.983145220774053	0.0759679278446408	0.983145220774053	1	0.567818571297898	1	0.976264673432884	0.209075290207003	1	0.209075290207003	0.000266085372468351	0.000855456715624223	0	0
Seq 339 G.Methanobrevibacter	GCGCGAAACCTCCGCAATGTGAGAAATCGCGACGGGGGGATCCCAAGTGCCATTCTTAACGGGATGGCTTTTCATTAGTGTAAAGAGCTTTTGGAATAAGAGCTGGGCAAGACCGGTGCCAGCCGCCGCGGTAACACCGGCAGCTCTAGTGGTAGCAGTTTTTATTGGGCCTAAAGCGTCCGTAGCCGGTTTAATAAGTCTCTGGTGAAATCCTGCAGCTTAACTGTGGGAATTGCTGGAGATACTATTAGACTTGAGATCGGGAGAGGTTAGAGGTACTCCCAGGGTAGAGGTGAAATTCTGTAATCCTGGGAGGACCGCCTGTTGCGAAGGCGTCTGACTGGAACGATTCTGACGGTGAGGGACGAAAGCTAGGGGCGCGAACC	0.767489735713011	0.53792199883035	0.103921985279792	1	0.783734715508972	0.567818571297898	0.350587717572453	0.82159395164215	0.179261413002711	0.118133293313521	0.000336098676219565	0.000556700290257261	0.000529895418300583	0.000428868953784108
Seq 340 G.Bacteroides	TGAGGAATATTGGTCAATGGGCGCAGGCCTGAACCAGCCAAGTAGCGTGAAGGATGACTGCCCTATGGGTTGTAAACTTCTTTTATATGGGAATAAAGTTTTCCACGTGTGGAATTTTGTATGTACCATATGAATAAGGATCGGCTAACTCCGTGCCAGCAGCCGCGGTAATACGGAGGATCCGAGCGTTATCCGGATTTATTGGGTTTAAAGGGAGCGTAGGTGGATTGTTAAGTCAGTTGTGAAAGTTTGCGGCTCAACCGTAAAATTGCAGTTGAAACTGGCAGTCTTGAGTACAGTAGAGGTGGGCGGAATTCGTGGTGTAGCGGTGAAATGCTTAGATATCACGAAGAACTCCGATTGCGAAGGCAGCTCACTAGACTGTCACTGACACTGATG…	0.0667931544724988	0.982994625721625	0.949014761708488	0.567818571297898	1	1	0.184850307286015	0.205088135360075	0.215806501051228	0.976052634707424	0.000111000111000111	0.000580666607885264	0.000291238210453211	0.000613833220573469
Seq 341 G.Family_XIII_UCG-001	TGGGGAATATTGCACAATGGGGGAAACCCTGATGCAGCAACGCCGCGTGAAGGAAGAAGGCCTTTGGGTCGTAAACTTCTGTTCTGAGGGAAGAAGAAAGTGACGGTACCTCAGGAGAAAGCCCCGGCTAACTACGTGCCAGCAGCCGCGGTAATACGTAGGGGGCAAGCGTTGTCCGGAATTATTGGGCGTAAAGAGTACGTAGGCGGTTTGCTAAGCGCAAGGTGAAAGGCAGTGGCTTAACCATTGTAAGCCTTGCGAACTGACAGACTTGAGTGCAGGAGAGGAAAGCGGAATTCCTAGTGTAGCGGTGAAATGCGTAGATATTAGGAGGAACACCGGTGGCGAAGGCGGCTTTCTGGACTGTAACTGACGCTGAGGTACGAAAGCGTGGGGAGC…	0.181381011014081	0.194174364537338	0.878599712999133	0.567818571297898	0.567818571297898	1	0.296533459578279	0.978548003373349	0.405884999782241	0.42111239314777	0.000296477521948829	0.000271910381291326	0.000386529429651801	0.000387885257258358
Seq 342 G.Roseburia	TGGGGAATATTGCACAATGGGGGAAACCCTGATGCAGCGACGCCGCGTGAGCGAAGAAGTATTTCGGTATGTAAAGCTCTATCAGTAGGGAAGAAGAATGACGGTACCTGACTAAGAAGCACCGGCTAAATACGTGCCAGCAGCCGCGGTAATACGTATGGTGCAAGCGTTATCCGGATTTACTGGGTGTAAAGGGAGCGCAGGCGGTACGGCAAGTCTGATGTGAAATCCCGGGGCTCAACCCCGGTACTGCATTGGAAACTGTCGGACTAGAGTGTCGGAGGGGTAAGTGGAATTCCTAGTGTAGCGGTGAAATGCGTAGATATTAGGAGGAACACCAGTGGCGAAGGCGGCTTACTGGACGATTACTGACGCTGAGGCTCGAAAGCGTGGGGAGCA…	0.480722512800807	0.0402358735272025	0.542534127881799	0.74173981467312	0.567818571297898	0.788193226244298	0.946017868787314	0.0559615743480257	0.356494579386518	0.311878291453141	0.000396609178188248	0.000802235366064914	0	0.0000420455656595287
Seq 343 Erysipelatoclostridium ramosum	TAGGGAATTTTCGGCAATGGGGGAAACCCTGACCGAGCAACGCCGCGTGAAGGAAGAAGGTTTTCGGATTGTAAACTTCTGTTATAAAGGAAGAACGGCGGCTACAGGAAATGGTAGCCGAGTGACGGTACTTTATTAGAAAGCCACGGCTAACTACGTGCCAGCAGCCGCGGTAATACGTAGGTGGCAAGCGTTATCCGGAATTATTGGGCGTAAAGAGGGAGCAGGCGGCAGCAAGGGTCTGTGGTGAAAGCCTGAAGCTTAACTTCAGTAAGCCATAGAAACCAGGCAGCTAGAGTGCAGGAGAGGATCGTGGAATTCCATGTGTAGCGGTGAAATGCGTAGATATATGGAGGAACACCAGTGGCGAAGGCGACGATCTGGCCTGCAACTGACGCT…	0.230149197972518	0.999999999999999	0.332717745978873	0.567818571297898	1	0.576418902024802	0.870620779401825	0.399526451817764	0.130420903306204	0.496018149560863	0.000464575699683646	0.000379221200225425	0.000336929156416001	0.000252991069677477
Seq 344 G.Ruminococcus_2	TGGGGGATATTGCGCAATGGGGGAAACCCTGACGCAGCAACGCCGCGTGAAGGATGAAGGTTTTCGGATTGTAAACTTCTTTTATTTAGGACGAACAATGACGGTACTAAATGAATAAGCTCCGGCTAACTACGTGCCAGCAGCCGCGGTAATACGTAGGGAGCAAGCGTTATCCGGATTTACTGGGTGTAAAGGGTGCGTAGGCGGCTTGGTAAGTCAGATGTGAAATGTATGGGCTCAACCCATGCACTGCATTTGAAACTATTGAGCTTGAGTGAAGTAGAGGTAGGCGGAATTCCCTGTGTAGCGGTGAAATGCGTAGAGATAGGGAGGAACACCAGTGGCGAAGGCGGCCTACTGGGCTTTAACTGACGCTGAGGCACGAAAGCGTGGGTAGCA…	0.112410584655391	0.427355313897847	0.999999999999997	0.567818571297898	0.67477154825976	1	0.26612293041947	0.0974271720570745	0.266122930419473	0.576718355435542	0.000433268183424671	0.000180556112827509	0.000437247570096795	0.000192676761914903
Seq 345 G.Faecalibacterium	TGGGGAATATTGCACAATGGGGGGAACCCTGATGCAGCGACGCCGCGTGGAGGAAGAAGGTCTTCGGATTGTAAACTCCTGTTGTTGAGGAAGATAATGACGGTACTCAACAAGGAAGTGACGGCTAACTACGTGCCAGCAGCCGCGGTAAAACGTAGGTCACAAGCGTTGTCCGGAATTACTGGGTGTAAAGGGAGCGCAGGCGGGAAGACAAGTTGGAAGTGAAATCTATGGGCTCAACCCATAAACTGCTTTCAAAACTGTTTTTCTTGAGTAGTGCAGAGGTAGGCGGAATTCCCGGTGTAGCGGTGGAATGCGTAGATATCGGGAGGAACACCAGTGGCGAAGGCGGCCTACTGGGCACCAACTGACGCTGAGGCTCGAAAGTGTGGGTAGCAA…	0.30771394784349	0.35860444726747	0.332530684578879	0.567837989223016	0.611726876216824	0.576235234549315	0.164740743709754	0.942740691207538	0.971351420464889	0.971351420464888	0.00026116898274496	0.000313886199930443	0.000503721459402656	0.000475767286959488
Seq 346 G.Ruminococcaceae_UCG-014	TCGGGAATATTGCGCAATGGAGGAAACTCTGACGCAGTGACGCCGCGTGCAGGAAGAAGGTTTTCGGATTGTAAACTGCTTTAGACAGGGAAGAATAAAGACAGTACCTGTAGAATAAGCTCCGGCTAACTACGTGCCAGCAGCCGCGGTAATACGTAGGGAGCGAGCGTTATCCGGATTTATTGGGTGTAAAGGGTGCGTAGACGGGAAATTAAGTTAGTTGTGAAATCCCTCGGCTTAACTGAGGAACTGCAACTAAAACTGGTTTTCTTGAGTGCTGGAGAGGAAAGTGGAATTCCTAGTGTAGCGGTGAAATGCGTAGATATTAGGAGGAACACCAGTGGCGAAGGCGACTTTCTGGACAGTAACTGACGTTGAGGCACGAAAGTGTGGGGAGCA…	0.59983910790108	0.140490797339239	0.59983910790108	0.841360437399226	0.567818571297898	0.841360437399226	0.461017308174428	0.504618153399556	1	0.504618153399556	0.00029877835140549	0.000240365762074462	0.00040510778641947	0.000369267148482562
Seq 347 F. Lachnospiraceae	TGGGGAATATTGCACAATGGGGGAAACCCTGATGCAGCGACGCCGCGTGAGCGAAGAAGTATTTCGGTATGTAAAGCTCTATCAGCAGGGAAGAAAATGACGGTACCTGACTAAGAAGCCCCGGCTAACTACGTGCCAGCAGCCGCGGTAATACGTAGGGGGCAAGCGTTATCCGGATTTACTGGGTGTAAAGGGAGCGTAGACGGAATGGCAAGTCTGATGTGAAAGGCCGGGGCTCAACCCCGGGACTGCATTGGAAACTGCCAATCTAGAGTACCGGAGGGGTAAGTGGAATTCCTAGTGTAGCGGTGAAATGCGTAGATATTAGGAGGAACACCAGTGGCGAAGGCGGCTTACTGGACGGTAACTGACGTTGAGGCTCGAAAGCGTGGGGAGCAA…	0.667608115760066	0.00524943989641091	0.667608115760067	0.914094953013248	0.536246727284976	0.914094953013248	0.545936785703476	0.0263397708389277	1	0.0263397708389275	0.000445666350677355	0.000664609724173849	0.000108112199403435	0.0000963706199595847
Seq 348 G.Ruminococcus_1	TGGGGAATATTGCACAATGGGGGGAACCCTGATGCAGCGATGCCGCGTGGAGGAAGAAGGTTTTCGGATTGTAAACTCCTTTTAACAGGGACGATAATGACGGTACCTGAAGAAAAAGCTCCGGCTAACTACGTGCCAGCAGCCGCGGTAATACGTAGGGAGCGAGCGTTGTCCGGAATTACTGGGTGTAAAGGGAGCGTAGGCGGGACGGTAAGTCAGGTGTGAAATATACGTGCTCAACATGTAGACTGCACTTGAAACTGCTGTTCTTGAGTGAAGTAGAGGTAAGCGGAATTCCTAGTGTAGCGGTGAAATGCGTAGATATTAGGAGGAACATCGGTGGCGAAGGCGGCTTACTGGGCTTTTACTGACGCTGAGGCTCGAAAGCGTGGGGAGCAA…	0.609588452008464	0.523261325498166	0.544242568916116	0.85065642829736	0.773791186416797	0.790029535523394	0.946245807825504	0.419741591185367	0.432703616625596	0.982069565285878	0.000141950037797331	0.000517725674791049	0.000294432290543884	0.000308651638532837
Seq 349 G.Anaerostipes	TGGGGAATATTGCACAATGGGGGGAACCCTGATGCAGCGACGCCGCGTGAGTGAAGAAGTATCTCGGTATGTAAAGCTCTATCAGCAGGGAAGAAAATGACGGTACCTGACTAAGAAGCCCTGGCTAACTACGTGCCAGCAGCCGCGGTAATACGTAGGGGGCAAGCGTTATCCGGAATTACTGGGTGTAAAGGGTGCGTAGGTGGTATGGCAAGTCAGAAGTGAAAACCCAGGGCTTAACTCTGGGACTGCTTTTGAAACTGTCAGACTGGAGTGCAGGAGAGGTAAGCGGAATTCCTAGTGTAGCGGTGAAATGCGTAGATATTAGGAGGAACATCAGTGGCGAAGGCGGCTTACTGGACTGAAACTGACACTGAGGCACGAAAGCGTGGGGAGCAA…	0.999999999999997	0.112410584655391	0.427355313897847	1	0.567818571297898	0.67477154825976	0.576718355435546	0.266122930419472	0.576718355435542	0.0974271720570745	0.000340085446468425	0.000289005647170346	0.000377649547620648	0.000522986284439029
Seq 350 G.Faecalibacterium	TGGGGAATATTGCACAATGGGGGAAACCCTGATGCAGCGACGCCGCGTGGAGGAAGAAGGTCTTCGGATTGTAAACTCCTGTTGTTGTGGAAGATAATGACGGTACTCAACAAGGAAGTGACGGCTAACTACGTGCCAGCAGCCGCGGTAAAACGTAGGTCACAAGCGTTGTCCGGAATTACTGGGTGTAAAGGGAGCGCAGGCGGGAAGACAAGTTGGAAGTGAAATCTATGGGCTCAACCCATAAACTGCTTTCAAAACTGTTTTTCTTGAGTAGTGCAGAGGTAGGCGGAATTCCCGGTGTAGCGGTGGAATGCGTAGATATCGGGAGGAACACCAGTGGCGAAGGCGGCCTACTGGGCACCAACTGACGCTGAGGCTCGAAAGTGTGGGTAGCAA…	1	0.112410584655392	0.427355313897842	1	0.567818571297898	0.67477154825976	0.576718355435541	0.266122930419471	0.57671835543554	0.576718355435541	0.000195919577660932	0.000328952737527104	0.000510235098963897	0.000471920112132322
Seq 351 G.Dialister	TGGGGAATCTTCCGCAATGGGCGAAAGCCTGACGGAGCAACGCCGCGTGAGTGATGACGGCCTTCGGGTTGTAAAACTCTGTGATCCGGGACGAAAAGGCAGAGTGCGAAGAACAGACTGCATTGACGGTACCGGAAAAGCAAGCCACGGCTAACTACGTGCCAGCAGCCGCGGTAATACGTAGGTGGCAAGCGTTGTCCGGAATTATTGGGCGTAAAGCGCGCGCAGGCGGCTTCCCAAGTCCCTCTTAAAAGTGCGGGGCTTAACCCCGTGATGGGAAGGAAACTGGGAAGCTGGAGTATCGGAGAGGAAAGTGGAATTCCTAGTGTAGCGGTGAAATGCGTAGAGATTAGGAAGAACACCGGTGGCGAAGGCGACTTTCTGGACGAAAACTGACGC…	0.283358453313669	0.357809295852112	0.306913728840146	0.567818571297898	0.611726876216824	0.567837989223016	0.143825186062408	0.914064027575954	0.971304009962788	0.942646058383898	0.000251026922690979	0.000201947567239575	0.000631142644375158	0.000277707698957032
Seq 352 Bacteroides eggerthii	TGAGGAATATTGGTCAATGGACGAGAGTCTGAACCAGCCAAGTAGCGTGAAGGATGACTGCCCTATGGGTTGTAAACTTCTTTTATACGGGAATAAAGTGGAGTATGCATACTCCTTTGTATGTACCGTATGAATAAGGATCGGCTAACTCCGTGCCAGCAGCCGCGGTAATACGGAGGATCCGAGCGTTATCCGGATTTATTGGGTTTAAAGGGAGCGTAGGCGGGTGCTTAAGTCAGTTGTGAAAGTTTGCGGCTCAACCGTAAAATTGCAGTTGATACTGGGTACCTTGAGTGCAGCATAGGTAGGCGGAATTCGTGGTGTAGCGGTGAAATGCTTAGATATCACGAAGAACTCCGATTGCGAAGGCAGCTTACTGGACTGTAACTGACGCTGATG…	0.677844664417921	0.18004104143947	0.18004104143947	0.924333633297165	0.567818571297898	0.567818571297898	0.219177920169041	0.515462815231413	0.515462815231413	0.999999999999999	0.000243407096393128	0.000386326719629772	0.000143822010081202	0.000513593186063231
Seq 353 Lachnospiraceae_UCG-001 bacterium	TGGGGAATATTGCACAATGGGGGAAACCCTGATGCAGCAACGCCGCGTGAGTGAAGAAGTATTTCGGTATGTAAAGCTCTATCAGCAGGGAAGAAAATGACGGTACCTGACTAAGAAGCACCGGCTAAATACGTGCCAGCAGCCGCGGTAATACGTATGGTGCAAGCGTTATCCGGATTTACTGGGTGTAAAGGGAGCGCAGGCGGTCTGGCAAGTCTGATGTGAAAATCCGGGGCTCAACTCCGGAACTGCATTGGAAACTGTCAGACTAGAGTGTCGGAGAGGTAAGTGGAATTCCTAGTGTAGCGGTGAAATGCGTAGATATTAGGAGGAACACCAGTGGCGAAGGCGGCTTACTGGACGATAACTGACGCTGAGGCTCGAAAGCGTGGGGAGCAA…	0.0458878245602076	0.408743763833511	0.399051232093718	0.567818571297898	0.67477154825976	0.669953780445416	0.418085757009182	0.41121079028563	0.0491519458495695	0.242475825388533	0.0000756572317553345	0.000543025340831524	0.0000955655094917318	0.000475156238337788
Seq 354 G.Lachnospiraceae_UCG-010	TGGGGAATATTGCACAATGGGGGAAACCCTGATGCAGCAACGCCGCGTGAAGGAAGAAGGTTTTCGGATCGTAAACTTCTATCAACAGGGACGAAGAAAGTGACGGTACCTGAATAAGAAGCCCCGGCTAACTACGTGCCAGCAGCCGCGGTAATACGTAGGGGGCAAGCGTTATCCGGAATTACTGGGTGTAAAGGGAGCGTAGGCGGCACGCCAAGCCAGATGTGAAAGCCCGAGGCTTAACCTCGCGGATTGCATTTGGAACTGGCGAGCTAGAGTACAGGAGAGGAAAGCGGAATTCCTAGTGTAGCGGTGAAATGCGTAGATATTAGGAAGAACACCAGTGGCGAAGGCGGCTTTCTGGACTGAAACTGACGCTGAGGCTCGAAAGCGTGGGGA…	0.698180444128384	0.0497974598668628	0.201466063525078	0.948607482849762	0.567818571297898	0.567818571297898	0.531705502207798	0.101863952709671	0.243666058484292	0.6302303880123	0.000117802766251365	0.000237391725800913	0.000592876119002171	0.000224788752566372
Seq 355 F. Lachnospiraceae	TGGGGAATATTGCACAATGGGGGAAACCCTGATGCAGCGACGCCGCGTGAGTGAAGAAGTATTTCGGTATGTAAAGCTCTATCAGCAGGGAAGAAAATGACGGTACCTGACTAAGAAGCCCCGGCTAACTACGTGCCAGCAGCCGCGGTAATACGTAGGGGGCAAGCGTTATCCGGATTTACTGGGTGTAAAGGGAGCGTAGACGGCATGGCAAGTCTGAAGTGAAATGCGGGGGCTCAACCCCTGAACTGCTTTGGAAACTGTCAGGCTGGAGTGCAGGAGAGGTAAGTGGAATTCCTAGTGTAGCGGTGAAATGCGTAGATATTAGGAGGAACACCAGTGGCGAAGGCGGCTTACTGGACTGTAACTGACGTTGAGGCTCGAAAGCGTGGGGAGCAA…	0.0235959790029103	0.983121566297413	0.567864042195726	0.567818571297898	1	0.810257543650735	0.236115611013993	0.111428052394845	0.049531587746805	0.69869728308333	0.000254384930890156	0.000304260297328977	0.000030255075092461	0.000237034859625987
Seq 356 F. Lachnospiraceae	TGGGGAATATTGCACAATGGGGGAAACCCTGATGCAGCGACGCCGCGTGAGTGAAGAAGTATTTCGGTATGTAAAGCTCTATCAGCAGGGAAGAAAATGACGGTACCTGACTAAGAAGCCCCGGCTAACTACGTGCCAGCAGCCGCGGTAATACGTAGGGGGCAAGCGTTATCCGGATTTACTGGGTGTAAAGGGAGCGTAGACGGCTAAGCAAGTCAGAAGTGAAAGGCTGGGGCTCAACCCCGGGACTGCTTTTGAAACTGTTTGGCTAGAGTGCTGGAGAGGTAAGCGGAATTCCTAGTGTAGCGGTGAAATGCGTAGATATTAGGAGGAACACCAGTGGCGAAGGCGGCTTACTGGACAGTAACTGACGTTGAGGCTCGAAAGCGTGGGGAGCAA…	0.00123955198197502	0.828361764353177	0.486889091286558	0.231926699785326	1	0.746807568622949	0.00734311698802381	0.0372490825315173	0.0781659484129902	0.736300227817762	0.000166256989161895	0.000472617597117902	0.00019552617829374	0.000415275463018125
Seq 357 G.Ruminococcaceae_UCG-005	TGGGGAATATTGGGCAATGGGGGAAACCCTGACCCAGCAACGCCGCGTGAAGGAAGAAGGCCTTCGGGTTGTAAACTTCTTTTACCAGGGACGAAAAAAGTGACGGTACCTGGAGAAAAAGCAACGGCTAACTACGTGCCAGCAGCCGCGGTAATACGTAGGTTGCAAGCGTTGTCCGGATTTACTGGGTGTAAAGGGCGTGTAGGCGGAGATGCAAGTTGGGAGTGAAATCCATGGGCTCAACCCATGAACTGCTCTCAAAACTGTATCCCTTGAGTATCGGAGAGGCAAGCGGAATTCCTAGTGTAGCGGTGAAATGCGTAGATATTAGGAGGAACACCAGTGGCGAAGGCGGCTTGCTGGACGACAACTGACGCTGAGGCGCGAAAGCGTGGGGAG…	0.784690603820614	0.101157189697083	0.784690603820613	1	0.567818571297898	1	0.999999999999999	0.181345507810964	0.700582479925707	0.337947259363372	0.000293672788861793	0.000353664482219322	0.000033116283627927	0.0000755954735654691
Seq 358 G.Roseburia	TGGGGAATATTGCACAATGGGGGAAACCCTGATGCAGCGACGCCGCGTGAGCGAAGAAGTATTTCGGTATGTAAAGCTCTATCAGCAGGGAAGAAGAAATGACGGTACCTGACTAAGAAGCACCGGCTAAATACGTGCCAGCAGCCGCGGTAATACGTATGGTGCAAGCGTTATCCGGATTTACTGGGTGTAAAGGGAGCGCAGGCGGAAGGCTAAGTCTGATGTGAAAGCCCAGGGCTCAACCCCGGTACTGCATTGGAAACTGGTCATCTAGAGTGTCGGAGGGGTAAGTGGAATTCCTAGTGTAGCGGTGAAATGCGTAGATATTAGGAGGAACACCAGTGGCGAAGGCGGCTTACTGGACGATAACTGACGCTGAGGCTCGAAAGCGTGGGGAGC…	0.427355313897844	1	0.112410584655393	0.67477154825976	1	0.567818571297898	0.0974271720570741	0.576718355435544	0.57671835543554	0.266122930419472	0.000163552553885155	0.000439272096850712	0.000298538137582674	0.000240770465489567
Seq 359 Bacteroides plebeius	TGAGGAATATTGGTCAATGGACGAGAGTCTGAACCAGCCAAGTAGCGTGAAGGATGAAGGTCCTACGGATTGTAAACTTCTTTTATAAGGGAATAAAACCTCCCACGTGTGGGAGCTTGTATGTACCTTATGAATAAGCATCGGCTAACTCCGTGCCAGCAGCCGCGGTAATACGGAGGATGCGAGCGTTATCCGGATTTATTGGGTTTAAAGGGAGCGCAGACGGGTCGTTAAGTCAGCTGTGAAAGTTTGGGGCTCAACCTTAAAATTGCAGTTGATACTGGCGTCCTTGAGTGCGGTTGAGGTGTGCGGAATTCGTGGTGTAGCGGTGAAATGCTTAGATATCACGAAGAACTCCGATTGCGAAGGCAGCACACTAAGCCGTAACTGACGTTCATG…	0.97218866661481	0.91670099486055	0.944411112742518	1	1	1	0.941291062012481	0.960840562335311	0.980414232837182	0.980414232837183	0.00046224301422685	0.000219654367819974	0.00019060389517359	0.000401014868144502
Seq 360 G.Ruminococcaceae_UCG-010	TGGGGAATATTGGGCAATGGGCGAAAGCCTGACCCAGCGACGCCGCGTGAAGGAAGAAGGCCTTCGGGTTGTAAACTTTAGTAAGCAGGGAAGAAGAAAGTGACGGTACCTGCAGAGTAAGCCACGGCTAACTACGTGCCAGCAGCCGCGGTAATACGTAGGTGGCGAGCGTTATCCGGAATTACTGGGTGTAAAGGGTGTGTAGGCGGGACTTCAAGTCAGATGTGAAAATTGCGGGCTCAACCCGCAACCTGCATTTGAAACTGAGGTTCTTGAGAGTCGGAGAGGTAAATGGAATTCCCGGTGTAGCGGTGAAATGCGTAGATATCGGGAGGAACACCAGTGGCGAAGGCGATTTACTGGACGACAACTGACGCTGAGACACGAAAGCGTGGGGAG…	0.875945115615355	0.00660079917300373	0.925373753612474	1	0.567818571297898	1	0.964927470741871	0.0466790820076217	0.860401690282908	0.0685822809217904	0.0000425180058160156	0.0000214036514629396	0.000849517064448059	0.000229893353861022
Seq 361 G.Tyzzerella	TGGGGAATATTGCACAATGGGCGAAAGCCTGATGCAGCAACGCCGCGTGAAGGATGAAGGGTTTCGGCTCGTAAACTTCTATCAATAGGGAAGAAACAAATGACGGTACCTAAATAAGAAGCCCCGGCTAACTACGTGCCAGCAGCCGCGGTAATACGTAGGGGGCAAGCGTTATCCGGAATTACTGGGTGTAAAGGGAGCGTAGGCGGCATGGTAAGCCAGATGTGAAAGCCTTGGGCTTAACCCGAGGATTGCATTTGGAACTATCAAGCTAGAGTACAGGAGAGGAAAGCGGAATTCCTAGTGTAGCGGTGAAATGCGTAGATATTAGGAAGAACACCAGTGGCGAAGGCGGCTTTCTGGACTGAAACTGACGCTGAGGCTCGAAAGCGTGGGGAG…	0.971741594688312	0.161737843097248	0.172622162323509	1	0.567818571297898	0.567818571297898	0.351331439615673	0.314432910811403	0.326431289538796	0.980099324041527	0.000516804075127215	0.000364245998381044	0.000227601862747612	0.000240639941489679
Seq 362 G.GCA-900066575	TGGGGAATATTGCACAATGGGGGAAACCCTGATGCAGCGACGCCGCGTGAAGGAAGAAGTATTTCGGTATGTAAACTTCTATCAGCAGGGAAGAAAATGACGGTACCTGACTAAGAAGCCCCGGCTAACTACGTGCCAGCAGCCGCGGTAATACGTAGGGGGCAAGCGTTATCCGGATTTACTGGGTGTAAAGGGAGCGTAGGCGGTCTGACAAGTCAGAAGTGAAAGCCCGGGGCTCAACTCCGGGACTGCTTTTGAAACTGCCGGACTAGATTGCAGGAGAGGTAAGTGGAATTCCTAGTGTAGCGGTGAAATGCGTAGATATTAGGAGGAACACCAGTGGCGAAGGCGGCTTACTGGACTGTAAATGACGCTGAGGCTCGAAAGCGTGGGGAGCAA…	0.476251597906156	0.255481113470884	0.263767366892537	0.737241206425598	0.567818571297898	0.567818571297898	0.775474368894552	0.764930477458576	0.200652668652781	0.11612559764505	0.000254518655931827	0.000215748920481558	0.000275440899629018	0.000411104653227278
Seq 363 F. Coriobacteriales_Incertae_Sedis	TGGGGAATTTTGCGCAATGGGGGCAACCCTGACGCAGCAACGCCGCGTGCGGGATGAAGGTCTTCGGATTGTAAACCGCTTTCAGTAGGGAATAAGTATGAAGGTACCTACAGAAGAAGCACCGGCTAAATACGTGCCAGCAGCCGCGGTAATACGTATGGTGCAAGCGTTATCCGGAATCATTGGGCGTAAAGCGCGCGTAGGCGGCTTGTTAAGCAGGAATTTAAATCTTAGGGCTCAACCTTAAGTCGGTTCCTGAACTGGCAGGCTCGAGTGCGGTAGAGGAAGGTGGAATTCCCAGTGTAGCGGTGAAATGCGCAGATATTGGGAAGAACACCGATGGCGAAGGCAGCCTTCTGGGCCGCCACTGACGCTGAGGCGCGAAAGCTAGGGGAGCGA…	0.7576128477761	0.0366987181686832	0.981060180464998	1	0.567818571297898	1	0.814999825144274	0.0951756023608739	0.841036963197188	0.140415445641976	0.000302382548285374	0.000162025132961562	0.00063773400930171	0.000231121433968214
Seq 364 G.Faecalibacterium	TGGGGAATATTGCACAATGGGGGAAACCCTGATGCAGCGACGCCGCGTGGAGGAAGAAGGTCTTCGGATTGTAAACTCCTGTTGTTGGGGAAGATAATGACGGTACCCAACAAGGAAGTGACGGCTAACTACGTGCCAGCAGCCGCGGTAAAACGTAGGTCACAAGCGTTGTCCGGAATTACTGGGTGTAAAGGGAGCGCAGGCGGGAAGACAAGTTGGAAGTGAAATCCATGGGCTCAACCCATGAACTGCTTTCAAAACTGTTTTTCTTGAGTAGTGCAGAGGTAGGCGGAATTCCCGGTGTAGCGGTGGAATGCGTAGATATCGGGAGGAACACCAGTGGCGAAGGCGGCCTACTGGGCACCAACTGACGCTGAGGCTCGAAAGTGTGGGTAGCAA…	0.540182803287033	0.0333570995386094	0.561713801941175	0.786058060740778	0.567818571297898	0.806173825555461	0.402320678196583	0.0573728035252983	0.981888443480826	0.060278039014793	0.000624523291750939	0.000461955847676326	0.0000418335769856533	0.0000597478640138615
Seq 365 G.Ruminococcus_2	TGGGGGATATTGCGCAATGGGGGCAACCCTGACGCAGCAACGCCGCGTGAAGGATGAAGGTTTTCGGATTGTAAACTTCTTTTATTAAGGACGAAACTTGACGGTACTTAATGAATAAGCTCCGGCTAACTACGTGCCAGCAGCCGCGGTAATACGTAGGGAGCAAGCGTTGTCCGGATTTACTGGGTGTAAAGGGTGCGTAGGTGGCTTTGCAAGTCAGATGTGAAATCTATGGGCTCAACCCATAAACTGCATTTGAAACTGTAGAGCTTGAGTGAAGTAGAGGCAGGCGGAATTCCCCGTGTAGCGGTGAAATGCGTAGAGATGGGGAGGAACACCAGTGGCGAAGGCGGCCTGCTGGGCTTTAACTGACGCTGAGGCACGAAAGCGTGGGTAGCA…	0.999999999999997	0.112410584655391	0.427355313897846	1	0.567818571297898	0.67477154825976	0.576718355435546	0.266122930419473	0.576718355435542	0.0974271720570743	0.00031584320027491	0.00062943277792879	0.000298656047784968	0.0000791342710744456
Seq 366 Bacteroides coprocola	TGAGGAATATTGGTCAATGGGCGAGAGCCTGAACCAGCCAAGTAGCGTGAAGGATGAAGGTCCTACGGATTGTAAACTTCTTTTATACGGGAATAAAGTATCCTACGTGTAGGATTTTGTATGTACCGTATGAATAAGCATCGGCTAACTCCGTGCCAGCAGCCGCGGTAATACGGAGGATGCGAGCGTTATCCGGATTTATTGGGTTTAAAGGGAGCGCAGACGGGAGATTAAGTCAGTTGTGAAAGTTTGCGGCTCAACCGTAAAATTGCAGTTGATACTGGTTTCCTTGAGTGCAGTTGAGGCAGGCGGAATTCGTGGTGTAGCGGTGAAATGCTTAGATATCACGAAGAACCCCGATTGCGAAGGCAGCTTGCTAAACTGTAACTGACGTTCATG…	0.112410584655391	0.999999999999997	0.427355313897846	0.567818571297898	1	0.67477154825976	0.576718355435538	0.266122930419472	0.0974271720570745	0.576718355435542	0.000239896551925901	0.000609658354815907	0.000226819983826749	0.0011681394695384
Seq 367 G.Lachnospiraceae_UCG-003	TGGGGAATATTGCACAATGGGCGAAAGCCTGATGCAGCGACGCCGCGTGAAGGATGAAGTATTTCGGTATGTAAACTTCTATCAGCAGGGAAGAAAATGACGGTACCTGACTAAGAAGCCCCGGCTAACTACGTGCCAGCAGCCGCGGTAATACGTAGGGGGCAAGCGTTATCCGGATTTACTGGGTGTAAAGGGAGCGTAGATGGCATGGCAAGTCTGAAGTGAAAGCCCGGGGCTTAACCCCGGGACTGCTTTGGAAACTGTTAAGCTAGAGTGCAGGAGAGGTAAGCGGAATTCCTAGTGTAGCGGTGAAATGCGTAGATATTAGGAGGAACACCGGTGGCGAAGGCGGCTTACTGGACTGTAACTGACATTGAGGCTCGAAAGCGTGGGGAGCAA…	0.0718106175660489	0.104049925889084	0.944261140150252	0.567818571297898	0.567818571297898	1	0.191036040029006	0.0184534208671057	0.225894731096111	0.235295928418515	0.000117115434168696	0.000575458144865037	0.0000665833623688131	0.000232278690970635
Seq 368 G.Faecalibacterium	TGGGGAATATTGCACAATGGGGGAAACCCTGATGCAGCGACGCCGCGTGGAGGAAGAAGGTCTTCGGATTGTAAACTCCTGTTGTTGAGGAAGATAATGACGGTACTCAACAAGGAAGTGACGGCTAACTACGTGCCAGCAGCCGCGGTAAAACGTAGGTCACAAGCGTTGTCCGGAATTACTGGGTGTAAAGGGAGCGCAGGCGGGAAGACAAGTTGGAAGTGAAATCTATGGGCTCAACCCATAAACTGCTTTCAAAACTGTTTTTCTTGAGTGGTGCAGAGGTAGGCGGAATTCCCGGTGTAGCGGTGGAATGCGTAGATATCGGGAGGAACACCAGTGGCGAAGGCGGCCTACTGGGCACCAACTGACGCTGAGGCTCGAAAGTGTGGGTAGCAA…	0.305872387406727	0.283414899504923	0.329479280136122	0.567818571297898	0.567818571297898	0.575152880375115	0.162656742866663	0.143435403926633	0.972611045223872	0.152810477550804	0.000102938329870354	0	0.000546030002223356	0.000475634225993975
Seq 369 G.Roseburia	TGGGGAATATTGCACAATGGGGGAAACCCTGATGCAGCGACGCCGCGTGAGCGAAGAAGTATTTCGGTATGTAAAGCTCTATCGGCAGGGAAGAAGAAATGACGGTACCTGACTAAGAAGCACCGGCTAAATACGTGCCAGCAGCCGCGGTAATACGTATGGTGCAAGCGTTATCCGGATTTACTGGGTGTAAAGGGAGCGCAGGCGGTACGGCAAGTCTGATGTGAAAGCCCGGGGCTCAACCCCGGTACTGCATTGGAAACTGTCGGACTAGAGTGTCGGAGGGGTAAGTGGAATTCCTAGTGTAGCGGTGAAATGCGTAGATATTAGGAGGAACACCAGTGGCGAAGGCGGCTTACTGGACGATTACTGACGCTGAGGCTCGAAAGCGTGGGGAGC…	0.112410584655391	0.999999999999997	0.427355313897846	0.567818571297898	1	0.67477154825976	0.576718355435538	0.266122930419472	0.0974271720570745	0.576718355435542	0.000318476953990973	0.000408858350931818	0.0000658003265920435	0.000432444313835112
Seq 370 G.Blautia	TGGGGAATATTGCACAATGGGGGAAACCCTGATGCAGCGACGCCGCGTGAAGGAAGAAGTATCTCGGTATGTAAACTTCTATCAGCAGGGAAGATAGTGACGGTACCTGACTAAGAAGCCCCGGCTAACTACGTGCCAGCAGCCGCGGTAATACGTAGGGGGCAAGCGTTATCCGGATTTACTGGGTGTAAAGGGAGCGTAGACGGTGTGACAAGTCTGATGTGAAAGGCATGGGCTCAACCTGTGGACTGCATTGGAAACTGTCATACTTGAGTGCCGGAGGGGTAAGCGGAATTCCTAGTGTAGCGGTGAAATGCGTAGATATTAGGAGGAACACCAGTGGCGAAGGCGGCTTACTGGACGGTAACTGACGTTGAGGCTCGAAAGCGTGGGGAGCAA…	0.552549056526237	0.509293213887948	0.530697453429887	0.79785211045929	0.763134826289423	0.777190297401955	0.391411998574613	0.37881850606687	0.981462588901822	0.366483746217011	0.000367967903671798	0.000357718991094861	0.000404465774514809	0.000387735749977036
Seq 371 G.Ruminococcaceae_UCG-014	TTGGGAATATTGGACAATGGAGGAAACTCTGATCCAGTGACGCCGCGTGAAGGAAGAAGGTCTTCGGATTGTAAACTTATTTTATCAGGGAAGAATAAAGTGACAGTACCTGAGGAAGAAGGACCGGCTAACTACGTGCCAGCAGCCGCGGTAATACGTAGGGTCCGAGCGTTATCCGGATTTACTGGGTGTAAAGGGCGAGTAGACGGAACTGCAAGTCAGATGTGAAATGCTAGAGCTCAACTTTAGAACTGCATCTGAAACTGTGGAACTAGAGTGCAGGAGAGGTAAGCGGAATTCCTAGTGTAGCGGTGAAATGCGTAGATATTAGGAGGAACACCAGTGGCGAAGGCGGCTTACTGGACTGTAACTGACGTTGAGGCGCGAAAGTGTGGGGAG…	0.305872387406727	0.283414899504924	0.329479280136121	0.567818571297898	0.567818571297898	0.575152880375115	0.972611045223872	0.972611045223872	0.162656742866662	0.152810477550804	0.000601871865433752	0.000515725942388762	0.00000398294106342535	0
Seq 372 G.Lachnospiraceae_NC2004_group	TTGGGAATATTGGACAATGGAGGGAACTCTGATCCAGTGACGCCGCGTGAAGGAAGAAGGTCTTCGGATTGTAAACTTATTTTATCAGGGAAGAAAAAAATGACAGTACCTGAAGAAGAAGGACCGGCTAACTACGTGCCAGCAGCCGCGGTAATACGTAGGGTCCGAGCGTTATCCGGATTTACTGGGTGTAAAGGGCGAGTAGACGGAACTGCAAGTCAGATGTGAAATGCTAGAGCTCAACTTTAGAACTGCATCTGAAACTGTGGAACTAGAGTGCAGGAGAGGTAAGCGGAATTCCTAGTGTAGCGGTGAAATGCGTAGATATTAGGAGGAACACCAGTGGCGAAGGCGGCTTACTGGACTGTAACTGACGTTGAGGCGCGAAAGTGTGGGGAG…	0.983145220774053	0.075967927844641	0.983145220774053	1	0.567818571297898	1	0.976264673432884	0.219848463526226	1	0.219848463526226	0.000574633868603903	0.000549544036971632	0	0
Seq 373 G.Bacteroides	TGAGGAATATTGGTCAATGGGCGAGAGCCTGAACCAGCCAAGTAGCGTGAAGGATGACTGCCCTATGGGTTGTAAACTTCTTTTATAAAGGAATAAAGTCGGGTATGGATACCCGTTTGCATGTACTTTATGAATAAGGATCGGCTAACTCCGTGCCAGCAGCCGCGGTAATACGGAGGATCCGAGCGTTATCCGGATTTATTGGGTTTAAAGGGAGCGTAGATGGATGTTTAAGTCAGTTGTGAAAGTTTGCGGCTCAACCGTAAAATTGCAGTTGATACTGGATGTCTTGAGTGCAGTTGAGGCAGGCGGAATTCGTGGTGTAGCGGTGAAATGCTTAGATATCACGAAGAACTCCGATTGCGAAGGCAGCCTGCTAAGCTGCAACTGACATTGAGG…	0.0129547986935606	0.304695088695034	0.121470908239107	0.567818571297898	0.567818571297898	0.567818571297898	0.510428956552279	0.0158433598664534	0.00594710577883628	0.713234112196574	0.000278449510421645	0.000264312962963845	0.000271582898649832	0.000537202608417705
Seq 374 G.Subdoligranulum	TGGGGGATATTGCACAATGGGGGAAACCCTGATGCAGCGACGCCGCGTGGAGGAAGAAGGTTTTCGGATTGTAAACTCCTGTCGTTAGGGACGATAATGACGGTACCTAACAAGAAAGCACCGGCTAACTACGTGCCAGCAGCCGCGGTAAAACGTAGGGTGCAAGCGTTGTCCGGAATTACTGGGTGTAAAGGGAGCGCAGGCGGGAAGGCAAGTTGGAAGTGAAAACCATGGGCTCAACCCATGAATTGCTTTCAAAACTGTTTTTCTTGAGTAGTGCAGAGGTAGATGGAATTCCCGGTGTAGCGGTGGAATGCGTAGATATCGGGAGGAACACCAGTGGCGAAGGCGGTCTACTGGGCACCAACTGACGCTGAGGCTCGAAAGCATGGGTAGCAA…	0.252529365070669	0.272837627131659	0.294235622175233	0.567818571297898	0.567818571297898	0.567818571297898	0.946468151804843	0.118343952350941	0.126218903217359	0.973218614503143	0.0001203621999502	0.000105815626851773	0.000667526067342639	0.00011197071965681
Seq 375 G.Ruminococcaceae_UCG-013	TGGGGAATATTGCGCAATGGGGGCAACCCTGACGCAGCAACGCCGCGTGCAGGAAGAAGGTCTTCGGATTGTAAACTGTTGTCGCAAGGGAAGAAGACAGTGACGGTACCTTGTGAGAAAGTCACGGCTAACTACGTGCCAGCAGCCGCGGTAATACGTAGGTGACAAGCGTTGTCCGGATTTACTGGGTGTAAAGGGCGCGTAGGCGGACTGTCAAGTCAGTCGTGAAATACCGGGGCTTAACCCCGGGGCTGCGATTGAAACTGACAGCCTTGAGTATCGGAGAGGGAAGCGGAATTCCTAGTGTAGCGGTGAAATGCGTAGATATTAGGAGGAACACCAGTGGCGAAGGCGGCTTTCTGGACGACAACTGACGCTGAGGCGCGAAAGTGTGGGGAG…	0.999999999999997	0.112410584655392	0.427355313897846	1	0.567818571297898	0.67477154825976	0.576718355435546	0.266122930419472	0.576718355435542	0.0974271720570741	0.000235719434322983	0.000136420083849128	0.00030617674105905	0.000327309634914629
Seq 376 F. Ruminococcaceae	TGGGGGATATTGCACAATGGGCGAAAGCCTGATGCAGCAACGCCGCGTGAGGGAAGACGGTTTTCGGATTGTAAACCTCTGTTCTAAGTGACGAACAAATGACGGTAGCTTAGGAGAAAGCCCCGGCTAACTACGTGCCAGCAGCCGCGGTAATACGTAGGGGGCAAGCGTTGTCCGGAATTACTGGGTGTAAAGGGAGCGCAGGCGGAGAAGCAAGTCAGTGGTGAAAACGATGGGCTTAACTCATCGACTGCCATTGAAACTGTTTCCCTTGAGTGAAGTAGAGGCAGGCGGAATTCCGAGTGTAGCGGTGAAATGCGTAGATATTCGGAGGAACACCAGTGGCGAAGGCGGCCTGCTGGGCTTTAACTGACGCTGAGGCTCGAAAGTGTGGGGAGC…	0.872816712537591	0.853456769191454	0.247062476883391	1	1	0.567818571297898	0.483358329847037	0.808214096373915	0.355235404887123	0.494181383387491	0.000152080239991399	0.000232988289578796	0.000673238375205452	0.000192929328741966
Seq 377 F. Lachnospiraceae	TGGGGAATATTGCACAATGGGGGAAACCCTGATGCAGCGACGCCGCGTGAAGGACGACGTATTTCGGTATGTAAACTTCTATCAGCAAGGAAGATGATGACGGTACTTGACTAAGAAGCCCCGGCTAACTACGTGCCAGCAGCCGCGGTAATACGTAGGGGGCAAGCGTTATCCGGATTTACTGGGTGTAAAGGGAGCGTAGGCGGCCATGCAAGTCAGAAGTGAAAGCCCGGGGCTCAACCCCGGGACTGCTTTTGAAACTGTAAGGCTAGATTGCCGGAGAGGTAAGCGGAATTCCTAGTGTAGCGGTGAAATGCGTAGATATTAGGAGGAACACCAGTGGCGAAGGCGGCTTACTGGACGGTGAATGACGCTGAGGCTCGAAAGCGTGGGGAGCAA…	0.23357047763348	0.161999291344878	0.325093648811186	0.567818571297898	0.567818571297898	0.575152880375115	0.884026166193218	0.072049456994622	0.129272175786448	0.770549292370287	0.000316022474094303	0.000249507191000404	0.000474472758839335	0.000343852666843873
Seq 378 G.Lachnospiraceae_UCG-010	TGGGGAATATTGCACAATGGGGGAAACCCTGATGCAGCAACGCCGCGTGAAGGAAGACGGTTTTCGGATTGTAAACTTCTATCAATAGGGACGAAGAAAGTGACGGTACCTAAATAAGAAGCCCCGGCTAACTACGTGCCAGCAGCCGCGGTAATACGTAGGGGGCAAGCGTTATCCGGAATTACTGGGTGTAAAGGGTGAGTAGGCGGCATGACAAGTAAGATGTGAAAGCCCGTGGCTTAACCACGGGATTGCATTTTAAACTGTTGAGCTAGAGTACAGGAGAGGAAAGCGGAATTCCCAGTGTAGCGGTGAAATGCGTAGATATTGGGAAGAACACCAGTGGCGAAGGCGGCTTTCTGGACTGAAACTGACGCTGAGGCACGAAAGCGTGGGGAG…	0.0116565736548953	0.0262369868712601	0.980075702968232	0.567818571297898	0.567818571297898	1	0.0824952857044337	0.832894366849726	0.0766894166370078	0.117240653116881	0.000193623264725383	0.000319845440972579	0.000179961261816741	0.000412399649306525
Seq 379 G.Bacteroides	TGAGGAATATTGGTCAATGGGCGAGAGCCTGAACCAGCCAAGTAGCGTGAAGGATGACTGCCCTACGGGTTGTAAACTTCTTTTATAAGGGAATAAAGTATTCTACGTGTAGAGTTTTGTATGTACCTTATGAATAAGCATCGGCTAACTCCGTGCCAGCAGCCGCGGTAATACGGAGGATGCGAGCGTTATCCGGATTTATTGGGTTTAAAGGGAGCGTAGACGGCGGTTTAAGTCAGCTGTGAAATGGTGCGGCTCAACCGTAGCACTGCAGTTGAAACTGGACGGCTTGAGTGCAGTTGAGGCAGGCGGAATTCGTGGTGTAGCGGTGAAATGCTTAGATATCACGAAGAACCCCGATTGCGAAGGCAGCCTGCTAAGCTGCAACTGACGTTGAGG…	0.999999999999997	0.112410584655392	0.427355313897846	1	0.567818571297898	0.67477154825976	0.576718355435546	0.266122930419472	0.576718355435542	0.0974271720570741	0.000200327846180755	0.000114887370608099	0.000369902139813644	0.000503309069328946
Seq 380 G.Faecalibacterium	TGGGGAATATTGCACAATGGGGGAAACCCTGATGCAGCGACGCCGCGTGGAGGAAGAAGGTCTTCGGATTGTAAACTCCTGTTGTTGAGGAAGATAATGACGGTACTCAACAAGGAAGTGACGGCTAACTACGTGCCAGCAGCCGCGGTAAAACGTAGGTCACAAGCGTTGTCCGGAATTACTGGGTGTAAAGGGAGCGCAGGCGGGAGAACAAGTTGGAAGTGAAATCCATGGGCTCAACCCATGAACTGCTTTCAAAACTGTTTTTCTTGAGTAGTGCAGAGGTAGGCGGAATTCCCGGTGTAGCAGTGGAATGCGTAGATATCGGGAGGAACACCAGTGGCGAAGGCGGCCTACTGGGCACCAACTGACGCTGAGGCTCGAAAGTGTGGGTAGCAA…	0.427355313897846	0.112410584655391	0.999999999999997	0.67477154825976	0.567818571297898	1	0.576718355435546	0.0974271720570745	0.576718355435542	0.266122930419472	0.000379130858392506	0.000693060729446418	0.000102047019792779	0.000128239160905522
Seq 381 F. Lachnospiraceae	TGGGGAATATTGCACAATGGGGGAAACCCTGATGCAGCGACGCCGCGTGAGTGATGAAGTATTTCGGTATGTAAAGCTCTATCAGCAGGGAAGAAAATGACGGTACCTGACTAAGAAGCCCCGGCTAACTACGTGCCAGCAGCCGCGGTAATACGTAGGGGGCAAGCGTTATCCGGATTTACTGGGTGTAAAGGGAGCGTAGACGGAACAGCAAGTCTGATGTGAAAACCCGGGGCTCAACCCCGGGACTGCATTGGAAACTGTTGATCTAGAGTGTCGGAGAGGTAAGTGGAATTCCTAGTGTAGCGGTGAAATGCGTAGATATTAGGAGGAACACCAGTGGCGAAGGCGGCTTACTGGACGATGACTGACGTTGAGGCTCGAAAGCGTGGGGAGCAA…	0.848446484007889	0.0575558071748571	0.205497345104539	1	0.567818571297898	0.567818571297898	0.450171629012989	0.144646003477291	0.306978077734942	0.656043641528057	0.000199089600511609	0.000200553657549423	0.000355950255165159	0.000253314539376946
Seq 382 Bacteroides finegoldii	TGAGGAATATTGGTCAATGGACGGGAGTCTGAACCAGCCAAGTAGCGTGAAGGATGACTGCCCTATGGGTTGTAAACTTCTTTTATACGGGAATAAAGTGATCCACGTGTGGATTTTTGTATGTACCGTATGAATAAGGATCGGCTAACTCCGTGCCAGCAGCCGCGGTAATACGGAGGATCCGAGCGTTATCCGGATTTATTGGGTTTAAAGGGAGCGTAGGTGGATTGTTAAGTCAGTTGTGAAAGTTTGCGGCTCAACCGTAAAATTGCAGTTGATACTGGCAGTCTTGAGTACAGTAGAGGTGGGCGGAATTCGTGGTGTAGCGGTGAAATGCTTAGATATCACGAAGAACTCCGATTGCGAAGGCAGCTCACTGGACTGCAACTGACACTGATG…	0.487188459719484	0.543227869127907	0.602303622103867	0.747015300540335	0.788717612721956	0.8434860652272	0.902658345402359	0.951235905020371	0.393345969021046	0.42781923587908	0.000156373617195403	0.000327556133486537	0.000240619324141852	0.000367197299385165
Seq 383 G.Blautia	TGGGGAATATTGCACAATGGGGGAAACCTTGATGCAGCGACGCCGCGTGAAGGAAGAAGTATCTCGGTATGTAAACTTCTATCAGCAGGGAAGATAATGACGGTACCTGACTAAGAAGCCCCGGCTAACTACGTGCCAGCAGCCGCGGTAATACGTAGGGGGCAAGCGTTATCCGGATTTACTGGGTGTAAAGGGAGCGTAGACGGCGCAGCAAGTCTGATGTGAAAGGCAGGGGCTTAACCCCTGGACTGCATTGGAAACTGCTGTGCTTGAGTGCCGGAGGGGTAAGCGGAATTCCTAGTGTAGCGGTGAAATGCGTAGATATTAGGAGGAACACCAGTGGCGAAGGCGGCTTACTGGACGGTAACTGACGTTGAGGCTCGAAAGCGTGGGGAGCAA…	0.607789005416581	0.106741242213248	0.659999982155073	0.849828874830264	0.567818571297898	0.906082230763192	0.958825004026403	0.137960044773779	0.50291526422673	0.410104984833131	0.000343655055450545	0.000430026099858928	0.0000872787574414232	0.000154098650886957
Seq 384 F. Lachnospiraceae	TGGGGAATATTGCACAATGGGGGAAACCCTGATGCAGCGACGCCGCGTGAGTGAAGAAGTATTTCGGTATGTAAAGCTCTATCAGCAGGGAAGAAAATGACGGTACCTGACTAAGAAGCCCCGGCTAACTACGTGCCAGCAGCCGCGGTAATACGTAGGGGGCAAGCGTTATCCGGATTTACTGGGTGTAAAGGGAGCGTAGACGGTTAAGCAAGTCAGAAGTGAAAGGCTGGGGCTCAACCCCGGGACTGCTTTTGAAACTGTTTAACTAGAGTGCTGGAGAGGTAAGCGGAATTCCTAGTGTAGCGGTGAAATGCGTAGATATTAGGAGGAACACCAGTGGCGAAGGCGGCTTACTGGACAGTAACTGACGTTGAGGCTCGAAAGCGTGGGGAGCAA…	0.0135078989987969	0.478128128252534	0.499080744361374	0.567818571297898	0.738217370657007	0.75354939316402	0.209463079057681	0.0282510726280945	0.0298826429742747	0.981247650691501	0.00027823400180469	0.00034885796583827	0.000163299931825974	0.00034759907462809
Seq 385 G.Prevotella_9	TGAGGAATATTGGTCAATGGACGAGAGTCTGAACCAGCCAAGTAGCGTGCAGGAAGACGGCCCTATGGGTTGTAAACTGCTTTTATAAGGGAATAAAGTGAGAGTCGTGACTCTTTTTGCATGTACCTTATGAATAAGGACCGGCTAATTCCGTGCCAGCAGCCGCGGTAATACGGAAGGTCCGGGCGTTATCCGGATTTATTGGGTTTAAAGGGAGCGTAGGCCGGAGATTAAGCGTGTTGTGAAATGTAGATGCTCAACATCTGAACTGCAGCGCGAACTGGTTTCCTTGAGTACGCACAAAGTGGGCGGAATTCGTGGTGTAGCGGTGAAATGCTTAGATATCACGAAGAACTCCGATTGCGAAGGCAGCTCACTGGAGCGCAACTGACGCTGAAG…	0.305872387406727	0.329479280136121	0.283414899504923	0.567818571297898	0.575152880375115	0.567818571297898	0.972611045223871	0.162656742866662	0.143435403926632	0.945255165437948	0.00010719469720134	0.0000961702064700356	0	0.00112880973284836
Seq 386 G.Dorea	TGGGGAATATTGCACAATGGAGGAAACTCTGATGCAGCGACGCCGCGTGAAGGATGAAGTATTTCGGTATGTAAACTTCTATCAGCAGGGAAGAAAATGACGGTACCTGACTAAGAAGCCCCGGCTAACTACGTGCCAGCAGCCGCGGTAATACGTAGGGGGCAAGCGTTATCCGGATTTACTGGGTGTAAAGGGAGCGTAGACGGCACGGCAAGCCAGATGTGAAAGCCTGGGGCTCAACCCCGGGACTGCATTTGGAACTGCTGAGCTAGAGTGTCGGAGAGGCAAGTGGAATTCCTAGTGTAGCGGTGAAATGCGTAGATATTAGGAGGAACACCAGTGGCGAAGGCGGCTTGCTGGACGATGACTGACGTTGAGGCTCGAAAGCGTGGGGAGCAA…	0.225122956373066	0.225122956373065	0.356584054400995	0.567818571297898	0.567818571297898	0.610771531387877	0.136391360742956	0.0914201091146722	0.837600305225906	0.136391360742956	0.000267637980536059	0.000115771119612777	0.000425372274979516	0.000252686321607497
Seq 387 G.Intestinimonas	TGGGGAATATTGGGCAATGGGCGCAAGCCTGACCCAGCAACGCCGCGTGAAGGAAGAAGGCTTTCGGGTTGTAAACTTCTTTTCTCAGGGACGAACAAATGACGGTACCTGAGGAATAAGCCACGGCTAACTACGTGCCAGCAGCCGCGGTAATACGTAGGTGGCAAGCGTTATCCGGATTTACTGGGTGTAAAGGGCGTGTAGGCGGGAAGGCAAGTCAGATGTGAAAACTATGGGCTCAACCCATAGCCTGCATTTGAAACTGTTTTTCTTGAGTGCTGGAGAGGCAATCGGAATTCCGTGTGTAGCGGTGAAATGCGTAGATATACGGAGGAACACCAGTGGCGAAGGCGGATTGCTGGACAGTAACTGACGCTGAGGCGCGAAAGCGTGGGGAGC…	0.387028334509671	0.88294473239682	0.768395293158949	0.652387733135078	1	1	0.688061768236752	0.476907789724625	0.415526396781546	0.917427324523375	0.000246047769752011	0.000291684627748878	0.000262107727890793	0.000292709183712026
Seq 388 G.Desulfovibrio	TGGGGAATATTGCGCAATGGGCGAAAGCCTGACGCAGCGACGCCGCGTGAGGGATGAAGGTCTTCGGATCGTAAACCTCTGTCAGAAGGGAAGAAACTAGGGTGCTCTAATCATCATCCTACTGACGGTACCTTCAAAGGAAGCACCGGCTAACTCCGTGCCAGCAGCCGCGGTAATACGGAGGGTGCAAGCGTTAATCGGAATCACTGGGCGTAAAGCGCACGTAGGCTGTTATGTAAGTCAGGGGTGAAATCCCACGGCTCAACCGTGGAACTGCCCTTGATACTGCACGACTTGAATCCGGGAGAGGGTGGCGGAATTCCAGGTGTAGGAGTGAAATCCGTAGATATCTGGAGGAACATCAGTGGCGAAGGCGGCCACCTGGACCGGTATTGACGC…	0.118108320351264	0.144681039740848	0.106342049416372	0.567818571297898	0.567818571297898	0.567818571297898	0.0283364458547106	0.0367340244769627	0.97073910183582	0.0337202024039276	0.000318249870881225	0.0000882243878546071	0.000361207976018782	0.000275367059223531
Seq 389 G.Christensenellaceae_R-7_group	TGGGGAATATTGGGCAATGGGCGAAAGCCTGACCCAGCAACGCCGCGTGAAGGAAGAAGGTTTTCGGATCGTAAACTTCTATCCTTGGTGAAGATAATGACGGTAGCCAAGAAGGAAGCCCCGGCTAACTACGTGCCAGCAGCCGCGGTAATACGTAGGGGGCAAGCGTTGTCCGGAATGATTGGGCGTAAAGGGCGCGTAGGCGGCCAACTAAGTCTGGAGTGAAAGTCCTGCTTTTAAGGTGGGAATTGCTTTGGAAACTGGATGGCTTGAGTGCAGGAGAGGTAAGCGGAATTCCCGGTGTAGCGGTGAAATGCGTAGAGATCGGGAGGAACACCAGTGGCGAAGGCGGCTTACTGGACTGTAACTGACGCTGAGGCGCGAAAGTGTGGGGAGCAA…	0.358694407934496	0.932627624108374	0.76270830524767	0.611733566901959	1	1	0.391838006546444	0.557910044297728	0.664742100480085	0.878349720954733	0.00020247580638164	0.000368695640402078	0.000421478461017358	0.000287450731896786
Seq 390 G.Ruminococcus_1	TGGGGAATATTGCACAATGGGGGGAACCCTGATGCAGCGATGCCGCGTGGAGGAAGAAGGTTTTCGGATTGTAAACTCCTGTTGAAGAGGACGATAATGACGGTACTCTTTTAGAAAGCTCCGGCTAACTACGTGCCAGCAGCCGCGGTAATACGTAGGGAGCGAGCGTTGTCCGGAATTACTGGGTGTAAAGGGAGCGTAGGCGGGATGGCAAGTCAGATGTGAAAACTATGGGCTCAACCCATAGACTGCATTTGAAACTGTTGTTCTTGAGTGAGGTAGAGGTAAGCGGAATTCCTGGTGTAGCGGTGAAATGCGTAGAGATCAGGAGGAACATCGGTGGCGAAGGCGGCTTACTGGGCCTTTACTGACGCTGAGGCTCGAAAGCGTGGGGAGCAA…	1	1	0.999999999999999	1	1	1	NA	NA	NA	NA	0	0	0	0
Seq 391 Bacteroides fragilis	TGAGGAATATTGGTCAATGGGCGCTAGCCTGAACCAGCCAAGTAGCGTGAAGGATGAAGGCTCTATGGGTCGTAAACTTCTTTTATATAAGAATAAAGTGCAGTATGTATACTGTTTTGTATGTATTATATGAATAAGGATCGGCTAACTCCGTGCCAGCAGCCGCGGTAATACGGAGGATCCGAGCGTTATCCGGATTTATTGGGTTTAAAGGGAGCGTAGGTGGACTGGTAAGTCAGTTGTGAAAGTTTGCGGCTCAACCGTAAAATTGCAGTTGATACTGTCAGTCTTGAGTACAGTAGAGGTGGGCGGAATTCGTGGTGTAGCGGTGAAATGCTTAGATATCACGAAGAACTCCGATTGCGAAGGCAGCTCACTGGACTGCAACTGACACTGATG…	0.309932415359206	0.0405370777851865	0.700135164727183	0.57038456392499	0.567818571297898	0.950355292327276	0.657463384544563	0.468018824200197	0.326002349999662	0.0904673997252943	0.000101655433200083	0.000117658238207029	0.000409124801603336	0.000497099646727131
Seq 392 F. Lachnospiraceae	TGGGGAATATTGCACAATGGGGGAAACCCTGATGCAGCGACGCCGCGTGAAGGAAGAAGTATTTCGGTATGTAAACTTCTATCAGCAAGGAAGAAAATGACGGTACTTGACTAAGAAGCCCCGGCTAAATACGTGCCAGCAGCCGCGGTAATACGTATGGGGCAAGCGTTATCCGGATTTACTGGGTGTAAAGGGAGCGTAGGCGGTAAGACAAGTCAGAAGTGAAAGGCTGGGGCTCAACCCTGGGACTGCTTTTGAAACTGTCTAACTAGAGTGCAGGAGAGGTAAGTGGAATTCCTAGTGTAGCGGTGAAATGCGTAGATATTAGGAGGAACACCAGTGGCGAAGGCGGCTTACTGGACTGTAACTGACGCTGAGGCTCGAAAGCGTGGGGAGCAA…	0.404707490212331	0.0781175394977087	0.793416668533477	0.67477154825976	0.567818571297898	1	0.441754812244734	0.0714771535194139	0.687636401020977	0.157648230379126	0.000443077642611918	0.000150650968213799	0.000436965847101598	0.000229663926772701
Seq 393 G.Bacteroides	TGAGGAATATTGGTCAATGGACGCGAGTCTGAACCAGCCAAGTAGCGTGAAGGATGACTGCCCTATGGGTTGTAAACTTCTTTTATATGGGAATAAAGTTGTCCACGTGTGGACTTTTGTATGTACCATATGAATAAGGATCGGCTAACTCCGTGCCAGCAGCCGCGGTAATACGGAGGATCCGAGCGTTATCCGGATTTATTGGGTTTAAAGGGAGCGTAGGCGGATTGTTAAGTCAGTTGTGAAAGTTTGCGGCTCAACCGTAAAATTGCAGTTGATACTGGCAGTCTTGAGTGCAGTAGAGGTGGGCGGAATTCGTGGTGTAGCGGTGAAATGCTTAGATATCACGAAGAACTCCGATTGCGAAGGCAGCTCACTGGAGTGTAACTGACGCTGATG…	0.780331794417329	0.163186774762678	0.576999162248746	1	0.567818571297898	0.818855098520676	0.556335700591797	0.433328537798335	0.844335474593161	0.5563357005918	0.000188555287480428	0.000248034454119887	0.000310269057564389	0.000281478124452922
Seq 394 Bacteroides vulgatus	TGAGGAATATTGGTCAATGGGCGCAGGCCTGAACCAGCCAAGTAGCGTGAAGGATGACTGCCCTATGGGTTGTAAACTTCTTTTATAAAGGAATAAAGTCGGGTATGGATACCCGTTTGCATGTACTTTATGAATAAGGATCGGCTAACTCCGTGCCAGCAGCCGCGGTAATACGGAGGATCCGAGCGTTATCCGGATTTATTGGGTTTAAAGGGAGCGTAGATGGATGTTTAAGTCAGTTGTGAAAGTTTGCGGCTCAACCGTAAAATTGCAGTTGATACTGGATATCTTGAGTGCAGTTGAGGCAGGCGGAATTCGTGGTGTAGCGGTGAAATGCTTAGATATCACGAAGAACTCCGATTGCGAAGGCAGCCTGCTAAGCTGCAACTGACATTGAGG…	0.999999999999999	0.766114450912047	0.766114450912047	1	1	1	0.834117472651775	0.834117472651773	0.834117472651773	1	0.000163401339599125	0.000277027938719661	0.000235563727050344	0.000235453786247067
Seq 395 G.Dorea	TGGGGAATATTGCACAATGGAGGAAACTCTGATGCAGCGACGCCGCGTGAAGGATGAAGTATTTCGGTATGTAAACTTCTATCAGCAGGGAAGAAAATGACGGTACCTGACTAAGAAGCCCCGGCTAACTACGTGCCAGCAGCCGCGGTAATACGTAGGGGGCAAGCGTTATCCGGATTTACTGGGTGTAAAGGGAGCGTAGACGGCACGGTAAGCCAGATGTGAAAGCCCGGGGCTCAACCCCGGGACTGCATTTGGAACTGCTGAGCTAGAGTGTCGGAGAGGCAAGTGGAATTCCTAGTGTAGCGGTGAAATGCGTAGATATTAGGAGGAACACCAGTGGCGAAGGCGGCTTGCTGGACGATGACTGACGTTGAGGCTCGAAAGCGTGGGGAGCAA…	0.112410584655391	0.427355313897847	0.999999999999997	0.567818571297898	0.67477154825976	1	0.26612293041947	0.0974271720570745	0.266122930419473	0.576718355435542	0.000234967926877981	0.000158998553724694	0.000431592576607682	0.000224918557715795
Seq 396 G.Ruminococcaceae_UCG-005	TGGGGAATATTGGGCAATGGGCGAAAGCCTGACCCAGCAACGCCGCGTGAAGGAAGAAGGCCTTCGGGTTGTAAACTTCTTTTACCAGGGACGAAGGACGTGACGGTACCTGGAGAAAAAGCAACGGCTAACTACGTGCCAGCAGCCGCGGTAATACGTAGGTTGCAAGCGTTGTCCGGATTTACTGGGTGTAAAGGGCGTGTAGGCGGAGATGCAAGTTAGGAGTGAAATCTATGGGCTCAACCCATAAACTGCTTCTAAAACTGTATCCCTTGAGTATCGGAGAGGCAAGCGGAATTCCTAGTGTAGCGGTGAAATGCGTAGATATTAGGAGGAACACCAGTGGCGAAGGCGGCTTGCTGGACGACAACTGACGCTGAGGCGCGAAAGCGTGGGGAG…	0.19872894463658	0.10717931207718	0.971121060430079	0.567818571297898	0.567818571297898	1	0.353863819779423	0.818572494668504	0.380673965301217	0.269912845294782	0.000126703705072518	0.000372793860696566	0.0000243618049527712	0.000116223671976456
Seq 397 G.Agathobacter	TGGGGAATATTGCACAATGGGCGAAAGCCTGATGCAGCGACGCCGCGTGAGCGAAGAAGTATTTCGGTATGTAAAGCTCTATCAGCAGGGAAGATAATGACGGTACCTGACTAAGAAGCACCGGCTAAATACGTGCCAGCAGCCGCGGTAATACGTATGGTGCAAGCGTTATCCGGATTTACTGGGTGTAAAGGGAGCGCAGGCGGTGCGGCAAGTCTGATGTGAAAGCCCGGGGCTTAACCCCGGTACTGCATTGGAAACTGTCGTACTAGAGTGTCGGAGGGGTAAGCGGAATTCCTAGTGTAGCGGTGAAATGCGTAGATATTAGGAGGAACACCAGTGGCGAAGGCGGCTTACTGGACGATAACTGACGCTGAGGCTCGAAAGCGTGGGGAGCAA…	0.317756589898098	0.271773945082193	0.250580534986025	0.575152880375115	0.567818571297898	0.567818571297898	0.134045148145682	0.943914817802709	0.915961004462314	0.971939625427799	0.000509647605308868	0.000195308530033768	0.000132275132275132	0.00021355757952337
Seq 398 G.Bacteroides	TGAGGAATATTGGTCAATGGGCGAGAGCCTGAACCAGCCAAGTAGCGTGAAGGATGACCGCCCTATGGGTTGTAAACTTCTTTTATATGGGAATAAAGTCTGCCACGTGTGGCATTTTGTATGTACCATATGAATAAGGATCGGCTAACTCCGTGCCAGCAGCCGCGGTAATACGGAGGATCCGAGCGTTATCCGGATTTATTGGGTTTAAAGGGAGCGTAGGTGGACATGTAAGTCAGTTGTGAAAGTTTGCGGCTCAACCGTAAAATTGCAGTTGATACTGCGTGTCTTGAGTACAGTAGAGGTGGGCGGAATTCGTGGTGTAGCGGTGAAATGCTTAGATATCACGAAGAACTCCGATTGCGAAGGCAGCTCACTGGACTGCAACTGACACTGATG…	0.316621492878258	0.23319367374055	0.316621492878257	0.575152880375115	0.567818571297898	0.575152880375115	0.999999999999999	0.126135092075119	0.161879393246313	0.893159076259209	0.000427498381002587	0.000477327918893018	0.000021315598755169	0.000157912599387021
[truncated: 1,972 more rows]
